# Supplementary material for: Analysis of BAC end sequences in oak, a keystone forest tree species, providing insight into the composition of its genome
Source: BMC Genomics. 2011 Jun 6;12:292. doi: 10.1186/1471-2164-12-292 (PMC3132169; doi:10.1186/1471-2164-12-292)
Supplement: Additional file 1 — Summary of available BAC libraries in forest tree species. [file 1471-2164-12-292-S1.TXT]

BAC librairies for forest tree species
Forest trees	Enzyme	number of clones	mean insert size	genome coverage	references
Castanea molissima/Chinese chesnut /mahogany	HindIII	110,592	90kb	12x	In Kremer et al, 2010
Castanea molissima/Chinese chesnut /Vanuxem	HindIII	73,728	123kb	11x	In Kremer et al, 2010
Castanea molissima/Chinese chesnut /Vanuxem		9,216,000	115kb	10x	In Kremer et al, 2010
Coryllus avellana/European hazelnut	MboI	39,936	117kb	9,5x	In Kremer et al, 2010
Eucalyptus grandis	HindIII	73,728	157kb	17x	Paiva et al, 2011
Eucalyptus grandis	Bst Y1	73,728	135kb	15x	Paiva et al, 2011
Liriodendron tulipifera/Yellow poplar	HindIII	73,728	117kb	4.8x	Liang et al, 2007
Picea glauca genotype PG29	HindIII	1,100,000	140kb	3x	Hamberger et al, 2009
Pinus pinaster	BamHI	72,192	107kb	0,11x	Bautista et al, 2007
Pinus taeda	HindIII	1,797,504	100kb	8.1x	http://www.pine.msstate.edu/index.htm
Pinus taeda	HindIII	1,824,768	96kb	7.6x	Magbanua et al, 2011
Populus deltoides	HindIII	73,728	150 kb	20x	http://www.genome.arizona.edu
Populus tremuloides/clone Turesson 141		55,296	76 kb	8x	Fladung et al, 2010
Populus trichocarpa clone 52-225	HindIII	9,216,000	128kb	21x	http://www.genome.arizona.edu
Populus trichocarpa clone Nisqually	HindIII	48,384			Stirling et al, 2001
Taxodium distichum	HindIII	575413	116kb	6.8X	http://www.mgel.msstate.edu/MGEL/Libraries/		Liang et al, 2007
