# Supplementary material for: Analysis of BAC end sequences in oak, a keystone forest tree species, providing insight into the composition of its genome
Source: BMC Genomics. 2011 Jun 6;12:292. doi: 10.1186/1471-2164-12-292 (PMC3132169; doi:10.1186/1471-2164-12-292)
Supplement: Additional file 3 — Sequences of the 41 oak- repeat elements (ORE) identified in the BESs dataset. [file 1471-2164-12-292-S3.FASTA]

Sequences of the 41 Oak specific Repeats Elements (ORE) identified 7 to 119 times in Oak BESs.	

>ORE1
TTCTGAGTTTACAAAGAACTTGTGATTTATATCTTCTGTGACTTTTCACATAAACCACATACTATGCATCTCATGGACTATATGATAATGTCCGAATATTCATGTTACCATTATTTCAGATAATAATAAAATAGCTTTATTAATTACAATATTAAGTCATACATCATGTCATACATAATGTCATACATAATATCA
>ORE2
GATTATCTTGCATCTGAACGTTTGCCATCTCCTTAGTGCGACCACGGCACGTAAGTGGGCCCGGGTCCTACAAAATCGATAAAAATTATAGCGGTTGTTAGAACTAGAAATACAACTTTGAAAGAACTTGCTAACTAAAAGTCAAAGACAACGTAAAAATTAAAGCAGTTGTTAGAACTAGAAATTTCACCTCGCCATTCCAAATGGCCTCTGATCGATGATAT
>ORE3
GCCCTTTAAGTTAACGTTCCAGCCCAACTTGAATCATCTCAATTGGACATCTGAGCCGAAAGTTATGCCAAAAATACTAACTGATGTGCAGTCTGGAATCCTAATCCGAATTGGACTTGGATTTGGTGCAAATTTCCTTTGATTCCTTACTCCAATTGG
>ORE4
CAAAAGTCCAAATTCTGAAGTTAAATGGGCCAAAATAGTCGGTTAAGTGAAGCCTAAAAATCTGGGATTTTCTCCAAACGGGAATTCAACTTGTAATAGGATTCCTTGACCTA
>ORE5
AGGTATAAAAGGCAAACCCTAGCCACGTTTTAGTGTTGCTCACATTGCTGTTTGTGTAAATCTCTTGTGAGATCTGTGAGGAGCTTTCCTTTACACAAGCTTAGGATTATCAAGAAGGAGATTTCTTCAAGAGCTTGATGATCATTCAGTTGCTGCCATAAGAACTTAAAGAAACACAAGCGGGTGTGCTT
>ORE6
TGTTAGGACATATGTGTTTCACTTGTTAAGAACATATGTCATGATTTTATGTAATTGGCTTATCCTTTGACAAAACGCACTTTACTTGTATTTGGGTAGATTTAGGATGTTTT
>ORE7
CTTTTCTAGGCGATAGAGATTTCGGATCATGGGCCCTTACTATGTCTGTCAGCGATGGGCCTTCAAAGCGCATGGGATCATCTTTACACAGGCCCAACAGTTCCGATCCGTCAGGCCCATTAAGGTAGGCCCATCAGGCTTTATATTTTATCATCTTCA
>ORE8
GTCCACGGTTTGAATCACTCCGTAAGACCATTGGTGTTGGTACAATTCCTTGACTCTCTTGTGTGTTGTGTGCTTCACATATTTATAATATGATAAGTCTGTTTGTGTTGGGGCACACACCTCTTTG
>ORE9
ACAACTACTCTCCTGGCCGCATTAATGAGGAGAAGACCCCTGAACAGTGCTACCTTGGCCACTGCAACTCACAAAGAACTGATAAGGGTGTCTGATGGGACAGGTGCCCAAGTAGGGGTTTGGATGATCAACAAGTGTAAAGCCCAGATGATAGGAGAGAGCCTATATAATATGTAAAAGTCCCCCAA
>ORE10
TGATCTTTCCCAGTTTGCTAATGAGGATCTTTAGAAGGAAGGGTGTTCCAATCCCTCAAGACATCAGTCCCATGTCCACACCCTCTGCAATTAACAAGCTTACCTGCAAAAGG
>ORE11
CATCAGGCATTGAAGTATCAACATTTGTTTCTACAACCACAGGTGTCCTAAATTCTGAATTGCTAACATCTTTTTTCTTAAAGAATGCATCAATTGTTTTTCGTTTGCTCATA
>ORE12
AGGAAATCTAAATCCTCTAGGAAGGGCAAGAATGAGAAACCCCTTATCTAGTGCCATGAGTGCAAAGGTTTTGGTCATATGAGGATAGAGTGCCCAAACTACCTTATGAAGGAAAAGACCAAGAAGTCAAAAGATAAAGGGTTGGTTGCTACCTGGAGT
>ORE13
TGTCCACGATCCATGACAACAGGGGTCAAGGATCACACTCAGGAAATTAATCCAATCAGAGTGTACCCGCTCTGATACCACTTGTTGGGAAATTTAGACCCCGGTTGATAGAATTAACAAGTTTTAAACCCAAGTTGTTAATTAGATTTATTATGAATAAAACTTGTTAAAACAAACAAACATCAA
>ORE14
GTGGTAGCACAAACAAATCACCAATAAACTAAGTATGCAGCGGAAAATAAATAACACGGTGATTTGTTTACGAATGGGGAAAACCTAACGGCAAAAACCCCACCGGGTGATTT
>ORE15
CTACAAAATTCATCACATAGAATTTAAAAGAGACTATCACCTAAAGAGTTACATCATATAACTCCCACATCTCCTAGATCATAAGCTTGCAATCATGTAAGTTTCTTGAATTT
>ORE16	GATCAGGTCCATTATTCTCTCAGGATTAAGAGTTCATGTAAATAGAAGTCGTGAGATTTATTATTCATTTGACAGTCGTTAGGAGAATAATAAATCTCACAGCGGTCCAGTTCAATATGTCTTAACTCTTAAAACATATCAACATATCAACTAGAAGTC
>ORE17	CAAAACTAGTTTTATAAATAGTTTTAGTATCAACTTTAGGAATAGTCCATTTACGAAAATCAGGGATCACCTCATTATCATCAATAGTGTGATCTTCTTCATTTACAATATCAGGAGGACAACTAGTCCTGGAGCTGATAGAGGAGTTGGATCTCCACAACTTATCCATACTATCCTAGGTTCAACACTCAGTTATCATGTTTTT
>ORE18
GAATAATTCCTGCTTTCAAGAAGAAATCCTTGTATCTCTCAAAGTGTTGAACCGACCTAAACAGATTAGAATCCATTTTCAATCTTTTGTCAGCCTTCTTTGCAGGAGTTTTCTTCTTCGGAGGTGAGGGAGCCATCTGTGAACAATCAGAAGAGGCCA
>ORE19
CAAGAAGAATCAACATTAAGGCCCAATTTATGTTCAGATTTCCAGCAAAAAGGTCATTAAAAAGTCCAGCAAAATCCAGTGAAAGAACTGGGCCGGGATACCCAGAGGCTGCCAGAGGCCCGGGATCCTCAGGTAATGCAGCACAGCTACTGTGGGATT
>ORE20
ACCTGAGGACTTGCAGCCTTTTGCTCTGGATGAAGGTCAGCAACTTCAACAGGTCTCACAATTCCTTCAGGGATAACAGGCTCAGAACCTGCAAAGCCTGTATCAGTATTC
>ORE21
GATGATGTTATGGATGTTCTTTGTGGACGATCAAACATTCGGGATTCTGGCCGAAGTATTAGCTCAAGTGAGTTGACTGAGCTTAATTATATCTTCTTTAGGATAGCTTGTCACAACATTTTCCCTATCTCTCATATCCATACAATCCCTGTAGACAGG
>ORE22
GGTTCTCTGCACTATACAATCTTTCTCCATGCTTGTTATGCAATGGAGTTTTGTCCTTTCCTTTTACCTCTATAGGTCCTACACAAGAACAACTATACAATGCACATATCTTCAAATAATTG
>ORE23
CATGGAGCTAAGTTCACTCCCCTACTTCATTTCACTAAAAAATACAAGGTTCCTTGGATTCTAAAATGGCAGTATGTTAAAGATGGTGATGTTCTCACTCGCTGTTGTTATGTTAAATGGTGGGATAAGTTTGCCCACACCCAATCCATCATTACCAATGTTGCCAGAGATTTCCCTTCCCCAAGTGCTTCCCCATTACGAATCACTACTCCTATGCAAAAAGC
>ORE24
GCTCCAACATATCCACCCGAGCACTTCTACACGATATTGGTGCCGTGGGAACTATTCCATAACAATTATCCGTAGTCCGATTTCCTTCCAAAACCTGAATCCCCTCTTCATTGATGATCAA
>ORE25
GCAAACGAATGCTATTGCACACAATATCAGCATCAGGAACCAATCCATAACAGTTGTCTAAAGTGCGAACACCACTTATGAGTTTCTTTCCAGACTCATCCATGACAAGACACTTTCCTTTTGAGAATAGCACCATAAA
>ORE26
CAAAGGCAATCATTCAAGAGTATAGACACTGAGATAGCTGTTGCTGAGGAAGCTTTGGCTCATGCTCACAAAGTTTTACAAGATTTGAAAGTCAAGCGGCAGAGGATCCTTTCTTCTTTGGCTGTTCCTGCTATTTCTCCAGATGCTTCTCTGTTGGCC
>ORE27
AGCTGTGATGGAGAGGGGAACTATTCAGCTTTTATGACTATTGCTCATGTTGAGTCTTCAGATGAGTTGAATCTGCTTGTACGAGACCTTGGAGAACATAGTGATGAAGAATC
>ORE28
CAGATGCTGAAGAAGATGAAAGCACAGCCAATCTTCAAGAGAATTATAACTCACTCCTGGAGAAGTCGGGTGAGTACACAAGGGTGGCCAAGGCAGCTGTGAGAAAAATGAAG
>ORE29
AAAGAATAGTGCAACTCCTCAAAGGTCACGAGGACCTAGAAATGATAGAAGAAATTGGGCTGGTGAACCATCAAGAGATCAAAACGGTGATCCCGGAATGATGAACGTGATGAAGATGATTGGTGCATTCACCAACTGCTTGGAAAGCTTCACACGAAGGTTTGAAAGCCCTAACTCC
>ORE30
CCATTATTTTTGAATTTCAAGAATTTTCTGAAATTTTTAACAAGGTATGCAACATCTTTGTCAACCACATCTTCTCCCGATGAGTCATGATCTTCCACCTTCTCATTAATGGTCTTAAGAGCAAGAGATTTACTCTTCCGTTGATTGGGCAGCGA
>ORE31
AATGTAACTATAACTCCCTTGCCTTCCATGTCCACTGGGAGAGAGATTTGCCCCTCGGGAATCACAACTCTCCCGTCAAACGAGACCAATGGCGTGTCATACTTCGCCAAATCCTGGGTCTTTAACCCGAGCCCTTCGAAGAGGTCCGGGTACATGACG
>ORE32
CCGAGGCTACACCTTATGTTCTTTTTGTGCATGTGCTACACTTTCTCGAGCACAAAATCTTATGATATGCACTAAGGTGTTCATGATTGGCTAGTGAACAGTGGTGAGATGGT
>ORE33
GAATTCAAACTAAATTAACCGAATACCTGCTCGGCCCGTACTGTAGCCAGTGACGCCCGGTACGCAGCAAGGACGTGTGTGGCATGCTCTGCGGTGCATTTTGGCCCGCTCCACCTACCAAACATGAGGTGTCGACAAATGCTCATTACTGAACCTTACATTTAAC
>ORE34
GTGGTAGTGGGGGCATACCCACGACAAATCACCAAGGATGTGAACTTCCTTGTGGTAGATTGTCCATCCTCCTACAACGCCATAATTGGAAGACCAACTTTGAATAGTTGGAAGGCTGTTACCTCTACTTACCACTTATCAGTCAAGTTTCCAACAG
>ORE35
GGAACATTATGATGAGCTTATTAAGGCGGCCTGGCACAATACCGCCGACCTTAGAGCACAATACTTAGGGCCGAAATCCC
>ORE36
GGACGGATGAATACGAGATGAATGTAACACTCCCCAAGTTGTGTCGACGAGCATAAACTCCATCTCCCCTAGACAGCTCATCCACCCGTCACCCTCTAGGAAAAAGTAACGAC
>ORE37
TCCCCAAAGAAATTCTTCCTCCTGAGCCTAAGGAAGTTCAAGAAATTGTTGAACAAGAACCTGCATCTCCAAGTACTCCCGGTACTCCTAGTGTTGTGGAAGATTCTGCAGAT
>ORE38
CAAGGATCTTTCACGTGACTTGCATTGGGTAAGAAGAAAACTTTTAATTTTTGAATTAAAGATGGCAAAATGTTTCAGCCATTAGATTTTTGCAACTGAGCCCGTGATGTGAC
>ORE39
TTTGATAAGCCTGCCGTAGCTGAGGCTAAACCAGGCACAAACCTCCTGATATAGGAGACTCTTCCCAGGAAGCTTTTGAGTTCTCTAACAGTAGTTGGTCTTCTCATCGTGGC
>ORE40
CATTTTCAGGTTAGGTTTCACCTCGTCCCATGTTCTGGACGGATGTACCTTTTCATCTTTCCTTTGGAGAAAGGTTTATGGACGATATATCCTTGCGTCCAAGGATTTCATTC
>ORE41
CCAAATCAATGGCTCTTAAGTCAGTTGATGATGTTGAAGGTGGTGGATTTGATGATGAGCTCTCTGCTACAGAGATTGCC
