# Supplementary material for: Analysis of BAC end sequences in oak, a keystone forest tree species, providing insight into the composition of its genome
Source: BMC Genomics. 2011 Jun 6;12:292. doi: 10.1186/1471-2164-12-292 (PMC3132169; doi:10.1186/1471-2164-12-292)
Supplement: Additional file 4 — Characteristics of the 41 OREs identified in oak BESs. The file contains frequencies of OREs and homology searches results against oak sequences available in database (oak contigV1 and NR nucleic database release 3.10-11) [file 1471-2164-12-292-S4.XLS]

## Sheet: Feuille1
Frequencies of the 41 Oak specific Repeats Elements (ORE) identified 7 to 119 times in Oak BESs.
Motif_ID: ORE ID
Motif sequence: Sequence of the ORE motif
motif_consensus: Consensus sequenc of the ORE motif
Motif length: length of the ORE motif
Number of copies in the BES dataset: Number of copies of the ORE motif in the BES dataset
Number of BES hits: Number of BESs containing the ORE motif
Accumulated sequence length in BESs (bp): Coverage (in bp) of the ORE motif in the BES dataset
% of BES: Porpotion of the BESs sequences (12018238bp) covered by the ORE motif
Estimated copy number in genome: Estimation of the number of copies of the ORE motif in the oak genome (740Mb)
hit NR: Number of ORE matches in the NR nucleic database
hit oak unigen dataset: number of ORE matches in the oak unigen dataset
species/sequence type: species in which ortyhologous sequences of the ORE motifs have been identified / type of sequence
* Oak Bes represent 0.0189% of the oak genome
** Number of Blast hits at E-value<10-5
*** Number of Blast hits at E-value<10-40
Motif ID	Motif_sequence	motif consensus	Motif length	Number of copies in the BES dataset	Number of BES hits	Accumulated sequence length in BESs (bp)	% of BES	Estimated copy number in genome*	hit NR (p value)**	hit oak Unigen dataset (p value)***	species/sequence type
ORE1	TTCTGAGTTTACAAAGAACTTGT[GT][AT]TTT[AT]TATC[TC]T[CT]T[GA]TGACTTTTCACATAAA[CT]CACAT[AT]CTATGCATCTCATGGACTATATGATAATGTC[CT]GAATAT[TC]CAT[GA]TTACCATTATTT[CT][AT][GA]ATAATAATAAAA[TC]A[GA]CTTTAT[TC]AAT[TC]ACAATATT[AT]AGTCATACATCATGTCATA[CAT]ATAAT[GA]T[CT]A[TC]A[CT]ATA[AG]TAT[CT]A	TTCTGAGTTTACAAAGAACTTGTGATTTATATCTTCTGTGACTTTTCACATAAACCACATACTATGCATCTCATGGACTATATGATAATGTCCGAATATTCATGTTACCATTATTTCAGATAATAATAAAATAGCTTTATTAATTACAATATTAAGTCATACATCATGTCATACATAATGTCATACATAATATCA	195	77	59	7527	0.06	4741.13	gi|226235115|dbj|AB455057.1| (3.10-11)	F0SUT5C02HIZS1.l.qr.1 (4.10-49)	Castanea, Quercus / EST
ORE2	GATTATCTT[GA]CATCTGAAC[GA]TTTGCCATCTCCT[TC]AGTGCGACCACGGCAC[GA][TC]AAGTGGGCC[CT][GA][GA]GTCCTACAAAAT[CT][GA]AT[AC]AAAATT[AT]TAGC[GA][GA]TTGTTAGAACTAGAAATACAAC[TA]TTGAAAGAACTTGCTAACTAA[AC]A[GA]TCAAAG[AT]CAACG[TG]AAA[AT]ATTAAAG[CT][AG]GTTGTTA[GA]AACTAGAAATT[TC]CACCTCGCCATTCCAAATGGCCTCTGAT[CT]GATGATAT	GATTATCTTGCATCTGAACGTTTGCCATCTCCTTAGTGCGACCACGGCACGTAAGTGGGCCCGGGTCCTACAAAATCGATAAAAATTATAGCGGTTGTTAGAACTAGAAATACAACTTTGAAAGAACTTGCTAACTAAAAGTCAAAGACAACGTAAAAATTAAAGCAGTTGTTAGAACTAGAAATTTCACCTCGCCATTCCAAATGGCCTCTGATCGATGATAT	224	17	13	2328	0.02	1046.74		p23b0011.g.17_5.1.1.l.qr.1 (10-40)	Quercus / EST
ORE3	G[CA][CA]CTTTAAGTTA[AT][CA]GTT[CAT]CA[GT][CA]C[CA]AACTTG[AT]ATCATCTC[AGT]ATTGGACATCTGA[GA]CCGAAAGTTATGCCAAAA[AT]TACTAA[CT]TGATGTG[CT]A[GA][TG]CTGGAATCCTAATCCGAATTGGACTTGGATTTGG[TA]GCAAATTTCCTTTGATTCCTT[AG]CTCCAATTGG	GCCCTTTAAGTTAACGTTCCAGCCCAACTTGAATCATCTCAATTGGACATCTGAGCCGAAAGTTATGCCAAAAATACTAACTGATGTGCAGTCTGGAATCCTAATCCGAATTGGACTTGGATTTGGTGCAAATTTCCTTTGATTCCTTACTCCAATTGG	159	34	34	4655	0.04	2093.48		F2D1W4Z01CLWS8.l.qr.1 (4.10-73)	Quercus / EST
ORE4	CAAAAG[TC]CC[AG]AATTCTGA[AC]GTTAAATGGGCCAAAATAGTCGGTTAA[GA]TGAAGCCTAAAAATCTGGGATTTTCTCCAAACG[GA]GAATTCAACTTGTAATAGGATTCCTTGACCTA	CAAAAGTCCAAATTCTGAAGTTAAATGGGCCAAAATAGTCGGTTAAGTGAAGCCTAAAAATCTGGGATTTTCTCCAAACGGGAATTCAACTTGTAATAGGATTCCTTGACCTA	113	38	38	2592	0.02	2339.78		FFYUTAE01B3376.l.qr.1 (2.10-46)	Quercus / EST
ORE5	A[GA][GT]T[AT]TA[AT][AG]AGGCAAACCCTAGCCAC[GA]TT[TA]T[AT]GT[GA]T[TG][GA]CTCA[CT][AC]TT[GA][CAT][TA][GA][TG]TTGTGTAAATC[TC]CTTGTGAGATCTGTGAGGAG[CT]TTTCCTTTACACAAG[CT]TTAG[GA]ATTATCAAGAAGGA[GC]ATT[TC][CG]TT[CT]AAGAGCTTGATGATCATT[CT]AGTTGCTGCC[AT]TAAGAACTTAAA[GA]AAACA[CT]AAGCG[GA]G[TG]GTGCTT	AGGTATAAAAGGCAAACCCTAGCCACGTTTTAGTGTTGCTCACATTGCTGTTTGTGTAAATCTCTTGTGAGATCTGTGAGGAGCTTTCCTTTACACAAGCTTAGGATTATCAAGAAGGAGATTTCTTCAAGAGCTTGATGATCATTCAGTTGCTGCCATAAGAACTTAAAGAAACACAAGCGGGTGTGCTT	191	63	62	9418	0.08	3879.1		F0SUT5C02IAU9X.l.qr.1 (10-42)	Quercus / EST
ORE6	TGTTAGGACATATGTGTTT[CT]ACTTGTTAAGAACATATGTCATGATTTTATGTAATTGGCTTATCCTTTGACAAAACG[CT]ACTTTACTTGTATTTGGGTAGATTTAGGATGT[TG]TT	TGTTAGGACATATGTGTTTCACTTGTTAAGAACATATGTCATGATTTTATGTAATTGGCTTATCCTTTGACAAAACGCACTTTACTTGTATTTGGGTAGATTTAGGATGTTTT	113	113	112	8034	0.07	6957.76	gi|227278207|gb|FJ868970.1| (8.10-5)	F0SUT5C02HK3DG.l.qr.1 (8.10-49)	Quercus / EST
ORE7	CTTTTCTAGGCGATA[GT][AG]GA[TC][TC]TCGGATCATGGGCCCTTACT[AG][TC]GTCT[GT]TCAGC[GA]ATGGGCCTTCAAAG[CT]GCA[TG]GGGATCATCTTTA[CT]ACAGGCCCA[AC]CAGTTCC[GA]ATCCGTCAGGCCCATTAAGGTAGGCCC[AG]TCAGGCT[TC]TATATTTTA[TC]CATCTTCA	CTTTTCTAGGCGATAGAGATTTCGGATCATGGGCCCTTACTATGTCTGTCAGCGATGGGCCTTCAAAGCGCATGGGATCATCTTTACACAGGCCCAACAGTTCCGATCCGTCAGGCCCATTAAGGTAGGCCCATCAGGCTTTATATTTTATCATCTTCA	159	39	38	5203	0.04	2401.35		F2D1W4Z01B5HAA.l.qr.1 (10-45)	Quercus / EST
ORE8	GTCCACGGTTTGAATCACT[CT]CGTAAGACCATTGGTGTTGGTACAATTCCTTGACTCTCTTGTGTG[TA]TGTGTGCTTCACATATTTATAATATGATAAGT[CT]TGT[TC]TGTGTTGGGGCACACAC[CT][TA]CTTTG	GTCCACGGTTTGAATCACTCCGTAAGACCATTGGTGTTGGTACAATTCCTTGACTCTCTTGTGTGTTGTGTGCTTCACATATTTATAATATGATAAGTCTGTTTGTGTTGGGGCACACACCTCTTTG	127	43	43	3819	0.03	2647.64		r22m0005.c.16_5.1.1.l.qr.1 (2.10-43)	Quercus / EST
ORE9	ACAACTACTCTCCTG[GT]CCGCATTAATG[AT][GA]GAGAAGACCCCTGAA[CT]AGTGCTACCTTGGC[CT]AC[TC]GCAACTCACAAAGAA[CT]TGA[TG]A[AGT][GA]GGTGTCTGATGGGA[CT]AGG[TA]GC[CT]CAAGT[AG]GGGGTTTG[GA]ATGATCAACAAGT[GA]TAAAGCC[CT]AGATGAT[AT]GGA[GA]AG[AG]GCCTATATAATATGTAAAA[GA][TG][CT]CCCC[AT]A	ACAACTACTCTCCTGGCCGCATTAATGAGGAGAAGACCCCTGAACAGTGCTACCTTGGCCACTGCAACTCACAAAGAACTGATAAGGGTGTCTGATGGGACAGGTGCCCAAGTAGGGGTTTGGATGATCAACAAGTGTAAAGCCCAGATGATAGGAGAGAGCCTATATAATATGTAAAAGTCCCCCAA	188	46	46	5350	0.04	2832.36		F2H13RQ01AY3KW.l.qr.1 (10-48)	Quercus / EST
ORE10	TGATCTTTCC[CT]AGT[TC]TGCT[AG]ATGAGGAT[CT]TTTAGAA[GA]GAAGGGTGTTCCAATCCCTCAAGACATCAGTCCCATGTCCACACC[CT]TCTGCAAT[TC]AACAA[GA]CTTACCTGCAAAAGG	TGATCTTTCCCAGTTTGCTAATGAGGATCTTTAGAAGGAAGGGTGTTCCAATCCCTCAAGACATCAGTCCCATGTCCACACCCTCTGCAATTAACAAGCTTACCTGCAAAAGG	113	45	45	4736	0.04	2770.79		F2D1W4Z01BKFKJ.l.qr.1 (8.10-49)	Quercus / EST
ORE11	CATCAGGCATTGAAGTATCAACATTTGTTTCTACA[AG]CCACAGGTGTCCTAA[AT]TTCTGAATTGCTAACATCTTTTTTCTTAAAGAATGCATCAATTGTTTTTCGTTTGCTCATA	CATCAGGCATTGAAGTATCAACATTTGTTTCTACAACCACAGGTGTCCTAAATTCTGAATTGCTAACATCTTTTTTCTTAAAGAATGCATCAATTGTTTTTCGTTTGCTCATA	113	11	9	872	0.01	677.3		F0SUT5C01A7RLI.l.qr.1 (5.10-41)	Quercus / EST
ORE12	AGG[AG]AATCTAAATC[CT]T[CT]TAGGAA[GA][GA]G[CT]AAGA[AG]TGAGAA[AT]CCC[CT]T[TC]ATC[TC]A[GA]TG[CT]CATGAGTGCAAA[GA]GTTTTGGTCATATGAGGATAGAGTGCC[CT]AAACTA[CT]CTTATGAAGGAAAAGACCAAGAA[GT]T[CGA]A[AG]AAGATAAAGGGTTGGTTGCTAC[CT]TGGAG[TC]	AGGAAATCTAAATCCTCTAGGAAGGGCAAGAATGAGAAACCCCTTATCTAGTGCCATGAGTGCAAAGGTTTTGGTCATATGAGGATAGAGTGCCCAAACTACCTTATGAAGGAAAAGACCAAGAAGTCAAAAGATAAAGGGTTGGTTGCTACCTGGAGT	159	33	27	2898	0.02	2031.91		F0SUT5C01B883D.l.qr.1 (5.10-57)	Quercus / EST
ORE13	TGTCCAC[GA]ATCCATGACAAC[AG]GGGGTCAAGGATCACACT[CT]AGGAAATTAATCCAAT[CT]AGAGTG[TA]ACC[CT]GCTCT[GA]ATACCACTTGTTGGGAAATTTAGAC[CT]CCGGTTGATAGAATTAACAAGTTTTAAA[CT]CCAAGTTGTTAATTAGATTTATTAT[GC]AATAAA[AC]CTTGTTAAAACAAACAAACATCAA	TGTCCACGATCCATGACAACAGGGGTCAAGGATCACACTCAGGAAATTAATCCAATCAGAGTGTACCCGCTCTGATACCACTTGTTGGGAAATTTAGACCCCGGTTGATAGAATTAACAAGTTTTAAACCCAAGTTGTTAATTAGATTTATTATGAATAAAACTTGTTAAAACAAACAAACATCAA	186	101	91	5298	0.04	6218.88	gi|22597114|gb|AF523858.1| (10-8)	F0SUT5C02GDG3Y.l.qr.1 (10-42)	Quercus / EST
ORE14	GTGGTAGCACAAACAAATCACCAATAAACTAA[GT]TATGCAGCGGAAAATAAAT[AC]ACACGGTGATTTGTTTACGAATGGGGAAAACCTAACGGCAAAAACCCCACCGGGTGATTT	GTGGTAGCACAAACAAATCACCAATAAACTAAGTATGCAGCGGAAAATAAATAACACGGTGATTTGTTTACGAATGGGGAAAACCTAACGGCAAAAACCCCACCGGGTGATTT	113	119	119	9760	0.08	7327.2	Quercus suber retrotransposon Qsu4, partial sequence	F0SUT5C02GR7DE.l.qr.1 (10-41)	Quercus / EST
ORE15	CTACAAAATTCATCACA[TA]AGAATTT[AG]AAAGAGACTATCACCTAAAGAGTTACATCATATAACTC[CT]CACATCTCCTAGA[TA]CATAAGCTTGCAATCATGTAAGTTTCTTG[AT][AT]TTT	CTACAAAATTCATCACATAGAATTTAAAAGAGACTATCACCTAAAGAGTTACATCATATAACTCCCACATCTCCTAGATCATAAGCTTGCAATCATGTAAGTTTCTTGAATTT	113	36	36	2871	0.02	2216.63		F0SUT5C02GXYTW.l.qr.1 (8.10-46)	Quercus / EST
ORE16	GATCA[GA]GTC[CT]ATTATTCTCTCAGGATTAAGAGTT[CG]ATGTAAATAGAAGTCGTGAGATTTATTATTCATTTGACAGT[CT]GTTAGGAGAATAATAAATCTCACAG[CT]GGTC[CT]AGTT[CT]AATAT[GA]TCTTAACTCTTAAAACATATCAACATATCAACTAGAAGTC	GATCAGGTCCATTATTCTCTCAGGATTAAGAGTTCATGTAAATAGAAGTCGTGAGATTTATTATTCATTTGACAGTCGTTAGGAGAATAATAAATCTCACAGCGGTCCAGTTCAATATGTCTTAACTCTTAAAACATATCAACATATCAACTAGAAGTC	159	62	62	8695	0.07	3817.53		F2D1W4Z01DJ6J4.l.qr.1 (2.10-41)	Quercus / EST
ORE17	CAAAACTAGTTTTATAAA[TC][AG]GTTTTAGTATC[AC][AT]CTTTAGGAATA[GT]TCCA[TA]TTACGAAAATCAGGGATCA[CA]CTCATTATCATCAATAGTGTGATCTTCTTCATTTACAATATCAGGAGGACAACTAGTCCTGGAGCTGATAGAGGAGTTGGATCTCCACAAC[TC]TATCCATACTATCCTAGGTTCAACACTCAGTTATCATGTTTTT	CAAAACTAGTTTTATAAATAGTTTTAGTATCAACTTTAGGAATAGTCCATTTACGAAAATCAGGGATCACCTCATTATCATCAATAGTGTGATCTTCTTCATTTACAATATCAGGAGGACAACTAGTCCTGGAGCTGATAGAGGAGTTGGATCTCCACAACTTATCCATACTATCCTAGGTTCAACACTCAGTTATCATGTTTTT	205	15	15	2658	0.02	923.6		F2D1W4Z01B31U4.l.qr.1 (9.10-41)	Quercus / EST
ORE18	GAATAATTCCTGCTTTCAAGAAGA[AT]ATCCTTGTATCTCTCAAAGTGTTGAAC[CT]GACCTAAACAG[AT]TTAGAATCCATTTTCAATCTTTTGTCAGCCTTCTTTGCAGGAGTTTTCTTCTTCGGAGGTGAGGGAGCCATCTGTGAACAATCAGAAGAGGCCA	GAATAATTCCTGCTTTCAAGAAGAAATCCTTGTATCTCTCAAAGTGTTGAACCGACCTAAACAGATTAGAATCCATTTTCAATCTTTTGTCAGCCTTCTTTGCAGGAGTTTTCTTCTTCGGAGGTGAGGGAGCCATCTGTGAACAATCAGAAGAGGCCA	159	49	49	7120	0.06	3017.08		F2D1W4Z01AIXFB.l.qr.1 (7.10-41)	Quercus / EST
ORE19	CAAGAAGAATCAACATTAAGGCCCAATTTATGTTCAGATTTCCAGCAAAAAGGTCATTAAAAAGTCCAGCAAAATCCAGTGAAAGAACTGGGCCGGGATACCCAGAGGCTGCCAGAGGCCCGGGATCCTCAGGTAATGCAGCACAGCTACTGTGGGATT	CAAGAAGAATCAACATTAAGGCCCAATTTATGTTCAGATTTCCAGCAAAAAGGTCATTAAAAAGTCCAGCAAAATCCAGTGAAAGAACTGGGCCGGGATACCCAGAGGCTGCCAGAGGCCCGGGATCCTCAGGTAATGCAGCACAGCTACTGTGGGATT	159	7	7	837	0.01	431.01		FFYUTAE01AMJP8.l.qr.1 (7.10-41)	Quercus / EST
ORE20	AC[CA][TG]GAGGACTTGCAGCCTT[TC]TGCTCTGGATGAAGGTCAGCAACT[TC]CAACAGGTCTCACAATTCCTTCAGGGATAACAGGCTCAGAACCTGCAAAGCCTGTATCAGTATTC	ACCTGAGGACTTGCAGCCTTTTGCTCTGGATGAAGGTCAGCAACTTCAACAGGTCTCACAATTCCTTCAGGGATAACAGGCTCAGAACCTGCAAAGCCTGTATCAGTATTC	111	18	18	1641	0.01	1108.32		FFYUTAE02F8WVA.l.qr.1 (10-47)	Quercus / EST
ORE21	GATGATGTTATGGATGTTCTTTGTGGACGATCAAACA[TA]TCGGGATTCTGGCCGAAGTATTAGCTCAAGTGAGTTGACTGAGCTTAATTATATCTTCTTTAGGATAGCTTGTCACAA[CT]ATTTTCCCTATCTCTCATATCCATACAATCCCTGTAGACAGG	GATGATGTTATGGATGTTCTTTGTGGACGATCAAACATTCGGGATTCTGGCCGAAGTATTAGCTCAAGTGAGTTGACTGAGCTTAATTATATCTTCTTTAGGATAGCTTGTCACAACATTTTCCCTATCTCTCATATCCATACAATCCCTGTAGACAGG	159	19	19	2520	0.02	1169.89	Quercus suber retrotransposon Qsu2 gi|215789947|gb|FJ269001.1| (2.10-5)		Quercus / EST
ORE22	[GT][GA]TTCTCTGCACTATACAATCTTTCTCCATGCTT[GA]TTAT[GA]CAATG[GA]AGTTTTGTC[CA]TTTCCTTTTACCTCTATAGGTCCTACACAAGAACA[AG]CTATACAATGCACATAT[CAT][TG]T[CT][AT][AC][AT]TA[AG][TA]T[GT]	GGTTCTCTGCACTATACAATCTTTCTCCATGCTTGTTATGCAATGGAGTTTTGTCCTTTCCTTTTACCTCTATAGGTCCTACACAAGAACAACTATACAATGCACATATCTTCAAATAATTG	122	11	11	944	0.01	677.3			Quercus/BES
ORE23	CATGGAGCTAAGTTCACTCCC[CG]T[AG]CTTCATTT[CT][AG][CT]TAA[AG]AAATA[CT]AAGGTTCCTTGGATTCTAAAATGGCA[GA]TATG[TC]TAAAGA[TA]GGTGATGTTCTC[AG]CTC[GA][CT]TGTTG[TC]TATGTTAA[AG]TGGTGGGATAAGTTTGC[CT]CA[CT]ACC[CG]AATCCAT[CT]ATTA[CA]CAATGTTGCCAGAGATTTCCCTTCCCC[AG]AGTGCTTCCCCATTA[CA][GA]AATCACTAC[TC][CT]C[TC]ATGCAAAAAGC	CATGGAGCTAAGTTCACTCCCCTACTTCATTTCACTAAAAAATACAAGGTTCCTTGGATTCTAAAATGGCAGTATGTTAAAGATGGTGATGTTCTCACTCGCTGTTGTTATGTTAAATGGTGGGATAAGTTTGCCCACACCCAATCCATCATTACCAATGTTGCCAGAGATTTCCCTTCCCCAAGTGCTTCCCCATTACGAATCACTACTCCTATGCAAAAAGC	224	7	7	1302	0.01	431.01			Quercus/BES
ORE24	GCTCCAACATATC[CG]AC[CT]CGAGCACTTCTACA[CT]GATATTGGTG[CT]CGTGGG[AG]ACTATTCCATAACA[AG]TTATC[CT]GTAGTCCGATTTCCTTCCAAAACCTGAATCCCCT[CT]TT[CT]ATTGATGATCAA	GCTCCAACATATCCACCCGAGCACTTCTACACGATATTGGTGCCGTGGGAACTATTCCATAACAATTATCCGTAGTCCGATTTCCTTCCAAAACCTGAATCCCCTCTTCATTGATGATCAA	121	11	11	872	0.01	677.3			Quercus/BES
ORE25	G[CT]AAA[CT]GAAT[GA][CT]TATTGCAC[AG]CAATATCA[GA]CATCAGGAACCAAT[CT]CATA[AG]CA[GA]TTGT[CT]TA[AG]AGTG[CT][GA]AACAC[CA]ACTTATGAGTTTCTTTCC[AG]GACTCATCCATGACAAGACACTT[TC]CC[TC]TTT[GA]AGAATA[GA][CT]ACCA[TC][AG]AA	GCAAACGAATGCTATTGCACACAATATCAGCATCAGGAACCAATCCATAACAGTTGTCTAAAGTGCGAACACCACTTATGAGTTTCTTTCCAGACTCATCCATGACAAGACACTTTCCTTTTGAGAATAGCACCATAAA	139	23	23	2454	0.02	1416.18			Quercus/BES
ORE26	CAAAGGCAATCATTCAAGAGTATAGACACTGAGATAGCTGTTGCTGAGGAAGCTTTGGCTCATGCTCACAAAGTT[TC]TACAAGATTTGAAAGTCAAGCGGCAGAGGATCCTTTCT[TA]CTTTGGCTGTTCCTG[CT]TATTTCTCC[AG]GATGC[TC]TCTCTGTTGGCC	CAAAGGCAATCATTCAAGAGTATAGACACTGAGATAGCTGTTGCTGAGGAAGCTTTGGCTCATGCTCACAAAGTTTTACAAGATTTGAAAGTCAAGCGGCAGAGGATCCTTTCTTCTTTGGCTGTTCCTGCTATTTCTCCAGATGCTTCTCTGTTGGCC	159	20	20	2761	0.02	1231.46			Quercus/BES
ORE27	AGCTGTGATGGAGAGGGGAACTA[TC]TC[AG]GCTTTTATGACTATTGC[TC]CATGTTGAGTCTTCAGA[TC]GAGTTGAATCTGCTTGTACGAGACCTTGGAGAACATAGTGATGA[AT]GAATC	AGCTGTGATGGAGAGGGGAACTATTCAGCTTTTATGACTATTGCTCATGTTGAGTCTTCAGATGAGTTGAATCTGCTTGTACGAGACCTTGGAGAACATAGTGATGAAGAATC	113	60	60	6099	0.05	3694.39			Quercus/BES
ORE28	CAGATGC[TA]GAAGAAGATGAAA[GA]CACAGCCAATCTTCAAGA[GC]AATTATAACTCACTCCTGGAGA[AG]GTCGGGTGAGTACACAAGGGTGGC[CA]AAGGC[AT]GCTGTGAGAAA[AG]ATGAAG	CAGATGCTGAAGAAGATGAAAGCACAGCCAATCTTCAAGAGAATTATAACTCACTCCTGGAGAAGTCGGGTGAGTACACAAGGGTGGCCAAGGCAGCTGTGAGAAAAATGAAG	113	59	59	6173	0.05	3632.81			Quercus/BES
ORE29	AA[AT]GAATAG[TA]GCAACTCCTCAAAGGTCACGAGGACCTAGAAATGA[TC]AG[AG]AGAAATTGGGCTGGTGA[AT]CCATCAAGAGATCAAAA[CT][GA]GTGATCCCGGAATGATGAAC[GA]TGATGAAGATGATTGGTG[CT]ATTCACCAA[CT]T[GA]CTTGGAAAG[CG]TTC[AG][CT][AT][CT][GA]AAGGTTTGAAA[GT]CCCTAACT[CA][CT]	AAAGAATAGTGCAACTCCTCAAAGGTCACGAGGACCTAGAAATGATAGAAGAAATTGGGCTGGTGAACCATCAAGAGATCAAAACGGTGATCCCGGAATGATGAACGTGATGAAGATGATTGGTGCATTCACCAACTGCTTGGAAAGCTTCACACGAAGGTTTGAAAGCCCTAACTCC	178	16	16	1877	0.02	985.17			Quercus/BES
ORE30	CCATTATTTTTGAATTTCAAGAA[TC]TTTCTGAAATTTTT[AGT]ACAAGGTA[TA][GT]CAACATCTTTGTCAACCACATCTTCTC[CT]CGATGAGTC[AT]TGATCTTCCACCTTCTCATTAATGGTCTT[AT]AGAGCAAGAGATTTACTCTTCCGTTGATTGGG[CT]AGCGA	CCATTATTTTTGAATTTCAAGAATTTTCTGAAATTTTTAACAAGGTATGCAACATCTTTGTCAACCACATCTTCTCCCGATGAGTCATGATCTTCCACCTTCTCATTAATGGTCTTAAGAGCAAGAGATTTACTCTTCCGTTGATTGGGCAGCGA	155	36	36	4274	0.04	2216.63			Quercus/BES
ORE31	AA[TC]GTAACTA[TC]AACT[CT]CCTTGCC[TC]TCCATGTCCACTGGGAGAGAGATTTGCCCCTCGGGAAT[CT]ACAA[CT]TCTCCCGTCAAACGAGACCAA[TC]GGCGTGTCATACTT[CT]GCCAAATCCTGGGT[CT]TTTAACCCGAGCCCTTCGAAGAGGTCCGGGTACATGACG	AATGTAACTATAACTCCCTTGCCTTCCATGTCCACTGGGAGAGAGATTTGCCCCTCGGGAATCACAACTCTCCCGTCAAACGAGACCAATGGCGTGTCATACTTCGCCAAATCCTGGGTCTTTAACCCGAGCCCTTCGAAGAGGTCCGGGTACATGACG	159	28	28	4035	0.03	1724.05			Quercus/BES
ORE32	CCGAGGCT[AT]CACCTTATGTTCTTTTTGTGCATGTGCTACACTTTCTCGAGCACAAAATCTTATGATATGCACTAAGGTGTTCATGATTGGCTAGTGAA[CT]AGTGGTGAGATGGT	CCGAGGCTACACCTTATGTTCTTTTTGTGCATGTGCTACACTTTCTCGAGCACAAAATCTTATGATATGCACTAAGGTGTTCATGATTGGCTAGTGAACAGTGGTGAGATGGT	113	21	21	2085	0.02	1293.03			Quercus/BES
ORE33	G[AC][AG][TA]T[CT][AC]AACTAAATTAACCGAATACCTGCT[CT]GGCCCGTA[CG]TGTAGCCAGTGACGCCCGGTACGCAGCAAGGACGTGTGTGGCATGCTCT[GA]CGGTGCATTTT[GT]GCCCGCTCCACCTA[CG]CAAACATG[AG]G[GA]TGTCGACAAATGCT[CT]ATTACTGAACCTTACATTTAAC	GAATTCAAACTAAATTAACCGAATACCTGCTCGGCCCGTACTGTAGCCAGTGACGCCCGGTACGCAGCAAGGACGTGTGTGGCATGCTCTGCGGTGCATTTTGGCCCGCTCCACCTACCAAACATGAGGTGTCGACAAATGCTCATTACTGAACCTTACATTTAAC	166	9	9	1289	0.01	554.16			Quercus/BES
ORE34	GTGGTAGTGGGGGCATACCCACGACAAATCACCAAGGATGTGAACTTCCTTGTGGTAGATTGTCCATCCTCCTACAACGCCATAATTGGAAGACCAACTTTGAATAGTTGGAAGGCTGTTACCTCTACTTACCACTTATCAGTCAAGTTTCCAACAG	GTGGTAGTGGGGGCATACCCACGACAAATCACCAAGGATGTGAACTTCCTTGTGGTAGATTGTCCATCCTCCTACAACGCCATAATTGGAAGACCAACTTTGAATAGTTGGAAGGCTGTTACCTCTACTTACCACTTATCAGTCAAGTTTCCAACAG	157	14	14	1900	0.02	862.02			Quercus/BES
ORE35	GGAACATTATGATGAGCTTATT[AG]AGGCGGCCTGGCACAATACCGCCGACCTTAGAGCACAATACTTAGGGCCGAAATCCC	GGAACATTATGATGAGCTTATTAAGGCGGCCTGGCACAATACCGCCGACCTTAGAGCACAATACTTAGGGCCGAAATCCC	80	21	21	1395	0.01	1293.03			Quercus/BES
ORE36	GGACGG[AG]TG[AC]ATACGAGATGAATGTAACACTCCCCAAGTTGTGTCGACG[AG]GCATA[AT]ACTCC[AG]TCTCCCCT[AG]GACAGCTCATCCA[CT][CT][CT]GTCACCCTCTAGGAA[AG]AAGTAACGAC	GGACGGATGAATACGAGATGAATGTAACACTCCCCAAGTTGTGTCGACGAGCATAAACTCCATCTCCCCTAGACAGCTCATCCACCCGTCACCCTCTAGGAAAAAGTAACGAC	113	15	15	1399	0.01	923.6			Quercus/BES
ORE37	TCCCCAAAGAAATTCTTCCTC[CT]TGAGCCTAAGGAAGTTCAAGAAATTGTTGAACAAGAAC[CT]TGCATCTCCAAGTACTCCCGGTACTCCTAGTGTTGTGGAAGATTCTGCAGAT	TCCCCAAAGAAATTCTTCCTCCTGAGCCTAAGGAAGTTCAAGAAATTGTTGAACAAGAACCTGCATCTCCAAGTACTCCCGGTACTCCTAGTGTTGTGGAAGATTCTGCAGAT	113	23	23	2164	0.02	1416.18			Quercus/BES
ORE38	CAAGGATCTTTCACGTGACTTGCATTGGGTAAGAAGAAAACTTTTAATTTTTGAATTAAAGATGGCAAAATGTTTCAGCCATTAGATTTTTGCAACTGAGCCCGTGATGTGAC	CAAGGATCTTTCACGTGACTTGCATTGGGTAAGAAGAAAACTTTTAATTTTTGAATTAAAGATGGCAAAATGTTTCAGCCATTAGATTTTTGCAACTGAGCCCGTGATGTGAC	113	8	5	635	0.01	492.58			Quercus/BES
ORE39	TTTGATAAGCCTGCCGTAGCTGAGGCTAAACCAGGCACAAACCTCCTGATATAGGAGACTCTTCCCAGGAAGCTTTTGAGTTCTCTAACAGTAGTTGGTCTTCTCATCGTGGC	TTTGATAAGCCTGCCGTAGCTGAGGCTAAACCAGGCACAAACCTCCTGATATAGGAGACTCTTCCCAGGAAGCTTTTGAGTTCTCTAACAGTAGTTGGTCTTCTCATCGTGGC	113	21	20	1591	0.01	1293.03			Quercus/BES
ORE40	CATTTTCAGGTTAGGTTTCACCTCGTCCCATGTTCTGGACGGATGTACCTTTTCATCTTTCCTTTGGAGAAAGGTTTATGGACGATATATCCTTGCGTCCAAGGATTTCATTC	CATTTTCAGGTTAGGTTTCACCTCGTCCCATGTTCTGGACGGATGTACCTTTTCATCTTTCCTTTGGAGAAAGGTTTATGGACGATATATCCTTGCGTCCAAGGATTTCATTC	113	29	9	1502	0.01	1785.62			Quercus/BES
ORE41	CCAAATCAATGGCTCTTAAGTCAGTTGATGATGTTGAAGGTGGTGGATTTGATGATGAGCTCTCTGCTACAGAGATTGCC	CCAAATCAATGGCTCTTAAGTCAGTTGATGATGTTGAAGGTGGTGGATTTGATGATGAGCTCTCTGCTACAGAGATTGCC	80	111	109	7982	0.07	6834.61			Quercus/BES
						151565
						1.26112
