# Supplementary material for: Analysis of BAC end sequences in oak, a keystone forest tree species, providing insight into the composition of its genome
Source: BMC Genomics. 2011 Jun 6;12:292. doi: 10.1186/1471-2164-12-292 (PMC3132169; doi:10.1186/1471-2164-12-292)
Supplement: Additional file 6 — Sequences of the 1,823 oak BESs with a match in the Swissprot database (release 2010-04). [file 1471-2164-12-292-S6.FASTA]

>TI0AQRHB1YA14RM1 Orig: 624, Final: 567, Cuts: [58,624]
GTACACAAACTAAGATTGACATTCTGTTTGTACATATAGGAATATAACTG
ACTAGTAGCAAGCATACCTCTTTTATTGCAAGAAGATGAACAGCATCAGG
CCCAATATTACCATCAGTTGCGGTTGATGGCGTAACCACCTGAACCAATT
TTCTTTGAATTACCTGAAAACCAATGTTTGAAGTCAATCCAAGCACACAA
TAAGAGAAAAAAGATGCAAAAGAAGACGAAGGACATACAAGTTTAAATGG
AAAAGTGAAATTTCATCACTTTCAAATAACAAGGTAAATAGGTGATAGAA
CTTAAAGTACAAGTAAAACACCTGCAATATTAGTACAACCCCTGCCTAGT
GCAACTTTATCTCTATTTATTTGATTTTCTTGAAGCTTCTGAGTAACTAT
ACCAAAGACAAAAAACTGGAAAATGGCCAATGTCACCACTTTCTAGGACA
AAAAATTAATTTTAAACAAACAATTCTTTCAAATGAAATATTTCTTGTCA
TTTAGTAATTGAAATTTCCAAGAATTTTTTTCTAGCATAAAGGAAAATAT
ATGCTTTTCAACCACAT
>TI0AQRHB1YB15FM1 Orig: 737, Final: 737, Cuts: [1,737]
TAGGGCGTATTCATATTTAAAACCGAAGAAAAAAAAAAGTTCAAAAACAG
AGCATATCAGTAGAATTACAAAAAACGCTAGCAATTCAATTAGTCAAGTA
CATTTACTTATACATAAACCGATCAATATACTCATACATGTAAGGAATAC
GTACGTACCTCCGTGAATGAGCTTGGTGGACCTTGAGGACGTGCCGGAAG
CGAAATCCTCGCGCTCGACGAGCCCGACCCGGAGACCACGCGTGACGGCG
TCGAGTGCGACGCCGGAGCCGGTGGCGCCGCCGCCGATAACGAGCATGTC
GAGCGGGTTGGCGGAGTTGGCGCCGATCAGCGCAGAGGCCTGAGTCGCCC
TGGACGGAACGACTACGTTGGGGTCGGTAATCCTCTGCCGAATTGCCGAT
ATGTGTGCCCCATCTTCACCGCGGTCGCTGGCAGAGAACGTCGGCCCGAA
GAGCAGGATTCCGCCTCCGGATGCGGCGGCGATTGCAGCGGCGCCTATTC
GCCGGCTCAGGCGAGCTCTTGCTGCCATACGGTGCGTTTGGAGCGAGGGA
GCGAGAGAGATAGAGAGAGAAGGTTGATGTGATAGGGATTTGATTCGGCT
ATAGAAATTTGGAAAAAAGGTTGCGTTGGGAATCGGTCTAAAAGGACTTT
TCACGGTTGTTTAGCAAAATGCCACACACCGTTGGAGATGGTGGAACAGT
GTTGGATCCCAGTACTGTGTACTCATCAAAATTACTA
>TI0AQRHB1YB20FM1 Orig: 584, Final: 584, Cuts: [1,584]
ACAACAGTTGATGGCTACTTGTGGATGTACTATCAAACCATACACCTGAT
GTGGAGTATCTAGGTGAGGATATAGAGCCAGCGTGGTCAGATTACAAATT
TATAAAGGGAGCCTTTGAAAAGTTTAGTGAGAGGTTGAAGGAGCTTGAGA
GGACTATTGATGAGAGGAATGCAAATAAGAATTTGAAGAACAGAAGTGGA
GCTGGGGTTGTGCCATATGAGCTCTTGAAGCCATTCTCTCCTCCTGGAGT
GACTGGAAAAGGAGTTCCTTATAGCATTTCTATTTGAAGTCAGAAATGTG
TATTTTGCGAATGTAGATTGTTGGTTGAAAACTTTTGTGTCAGATGGCAG
ATTTGGACAAAAAAAAGTTGGATTTGCTATTCTTCAATGGCATGTTCCGG
ATTAATCTTCAATGGCATGAACTGTATGTTAGGATTAATATCCTTAAAAC
CTATCATATGATGCTATGTATGTTATTATTTATGACATTATGTATGACAT
TATATATGACTTAATGTTATGNNNNNNNNNNNNNNNNNNNNNNNNNNNNN
NNNNNNNGTAACATGAATATTTGGATATTATCAC
>TI0AQRHB1YC01FM1 Orig: 773, Final: 773, Cuts: [1,773]
CATGAGGCATTAAATAAATAAAGCTTGCTGTCCCAATTGTGGCACTGCCA
CTTCTAGCCGAGAAGCTGCTTTGACTACGGAGGAACAACAGCTCACAATT
GAAAATGCCAGACTCAAAGCTGAGGTTTGAAAAAAAAAGCTAACACACAT
AAAACAAAGTTATTTTTTCCATTTTTATTATGAAAATGTCTTGCTGAATA
AAATTTGTGTGTCCTATTTTGGGTATTTCCTTTTTTGCTCTATGAAGTAT
GAATCATAGTTTTCCATTTGTCCCCCCATTTTTTTACTATAAAGTAACCG
AAGTTTAAAAATGTTAACCNNNNNNNNNNNNNNNNNNNNNNNNNNCAAAG
AAAATGTATCATAGTTGGGTAGAGTATAAAATGGAACCTTAAAAAGGATC
CGAAGATTTTTATTTTGTGTTGCGTACTTAGTAATAAAGTTTGATTCAAA
TGTTCAGGTAGAAAAACTTCGATCAGCTCTAGGGAAATACCCTCCAGGGA
CATCCTCACCTTCATGTTCAACTGGCAATGACCAAGAGAATAGAAGCTCT
TTGGATTTTTACACTGGGATTTTCGGGATTGAGAAGACGAGGATAATGGA
GATAGTAAATCAAGCAATGGAGGAGCTCACAAAGATGGCTACTGCAGGAG
AACCATTATGGATTCGAAGCGTTGAGACTGGTCGGGAAATACTTAATTAT
GATGAGTACATGAAAGAATTCTCTATCGAACACTCAAACAATGCGCGGCC
CAAGAGATCCATTGAGGCATCAA
>TI0AQRHB1YC20RM1 Orig: 685, Final: 628, Cuts: [58,685]
CGACACTCTTGCACTTTACATGACAACTCTATGAAAATACAACGATTATT
TATTCCAATATGGTTTGCTTTGCTTACCATGACTGTCAGTCAAATATGGC
TTCCATTGCGTTAAGAATGTCAACTATGGGTTGCATAGTCAACAAAGTTT
GTTGAGTCTTATGTTTAATTTTCCAAATGATTAGTTTAATCTGTATTCAG
CTTTGAGATACTGCATGCACGTTGGGCTATGCTTGCATCACTTGGTGTTC
TGGTTCCAGAAGTATTAGACATATTAGGAGCCTTTCACTTTGTTGAGCCT
GTCTGGTGGCGAGTTGGTTATTCAAAGCTTCAGGTAATTTTCTGCCTGAG
TGTCTATATCATCATCCGGGGATATGTTCCTATTTGTTCACTTTCTTCCT
AGTAATTTATGTGCTATATTATCCATTAGTTTGCACATTCAACTTTGAAG
TAGATACTCTTTGACTATGGCCTTTTCATATGCTTAAAGAGATCACGGCT
TGTCTTATGGGTTCACATCTCAATCTCTGGCTAATGAGCATCTCTCTGAT
GATCTCATTGATCATTGGATTGAAATTACGGATATTTTACAGCCATATAA
CAAGATCAGTTGGGGCGATTTCTAAAAG
>TI0AQRHB1YC22RM1 Orig: 776, Final: 720, Cuts: [57,776]
TTGATGCTACTAAAGATTCTTGGACCATGTCCAGAAATCTTAAAGCTTTA
GCCGACCATCTAACATTCTAACCAATTCATATTATGTTACTTTTGTAGGC
CCTTATCTTAGCGGCTTCAGACACATCAACAATAACATTGACATGGGCTC
TCTCTTTACTTCTCAACAACCCTGAGACCTTAAAAAAAGCTCAAGAAGAA
TTAGACATCCATATTGGTAGAGAAAGGCAAGTGAAAGAATCAGATATGAA
AAATTTGGTATATCTCCAAGCTATCCTTAAAGAGACAATGCGTTTATACC
CTGCTGTACCACTCCTAGTGCCACACGAGTCAATGGAAGACTGTACTTTG
GTTGGTTACCACGTCCCAGCAGGCACACGACTTATTTTTAATCTTCCAAA
ACTCCATCGAGACCCAAATGTGTGGGTGGATCCTAGTGAATTTCGACCTG
AAAGATTTCTTACAACTCACAAGGATGTTGATGTTAGAGGCCAAAATTTT
GAATTGATACCATTTGGTAGTGGTAGAAGAATGTGCCCTGGGATCTCATT
TGCCTTGCAAGTTATGCAACTCACACTTGCTACTTTGTTGCATGCTTTTG
AAATTTCAAGCCCATCAAATGAACCTGTGGACATGACAGAAAAAGGTGGA
CTTACAAACCCGAAAGCTACCCCACTTGAAGTTTATCTCACTCCTCGCCT
TCATGCTCAAGTATATGCAT
>TI0AQRHB1YD01FM1 Orig: 708, Final: 708, Cuts: [1,708]
ATCCGAGAGCAAGAAATCCCGTATCTAAAGTTTCTGATCTCTTTATCAAT
TTTTTGCTTATGTTGTTCCTTTTTTCTTCATCTTTATAACTCCAATCATT
GTACAATTCATTATAGGAGATTTTTTGTATTGTAAACAAAGATATCTTTC
TTTGTATCATTTTCAGAAAAGTTGACAAACTTGGTGGATACGTGAAGGAT
ACCCTTTCTTTTCCATCACTTTTACATGTATGAAAAAAAGATTGTGACAT
TTCATTTTTTACAGCATTTTGAAATCGGTCGTTTTTTATATATCGGAATG
GACGATTCCATCGTTTAGAGTCGAAAAGAATAGTCACAAGAGGTTTTTCA
AACAAGAATCTTTCTTTATCTTTTATTTCATTTAAATTAAATAAACTTTT
CTAACTTCGAATTTTCTTGATTGCCATCTAGATAAGAAGTTTCATAAATG
GGTCTATTTTTATAGCGTGTCTCTTTAAAGTGGAATTCATCCTTTGTTTT
TTCCTTTCCATTCATTCGGATCTCTTCCGTTTCATCCATTTTTATTTTGT
CCGGATCCTCCTTTTCTTCCGAAAAAAGAGAAAGAGAAGGATCTTCTTCG
GTGGATTCCTCTTGTTCCTGTTTAGTCCCCTTCGTTTCGGAAGTTGTTTC
TATTTCTACATCTGTTTTCTTCCTCACTTTCTCCCCTTTCTTCCGTTTCT
TTCAGTTT
>TI0AQRHB1YD01RM1 Orig: 666, Final: 619, Cuts: [48,666]
GCTCGAATTCTTGCCCCGCGCTCATTCTATATTTGCTCCTTGGTTGATGA
TAGTAGGCACAATTCAAATAATCTATGCAGCTTCAGCATCTCCTGGTCAA
CGTAATTTAAAAAAAAGAATAGCCTATTCCTCCGTATCTCATATGGGTTT
CATAATTATAGGAATTGGCTCTCTAAGCGATATGGGCCTCAATGGAGCCT
TTTTACAAATAATCTCTCATGGCTTTATTGGCGCTGCACTTTTTTTCTTG
GCGGGAACGAGTTATGATAGAATACGTCTTGTTTATCTCGACGAAATAGG
CGGAATGGCGGTCCTGGTTCCAAAAATATTCACGACTTTCAGTATCTTAT
CGATGGCTTCCCTTGCATTACCGGGGATGAGTGGTTTTGTTGCAGAATTA
ATAGTATTTTTTGGAATAATTACCAGTCAAAATTTTTTTTTAATACAAAA
AATACTAATTACATTTGTAATGGCAATAGGAACGATATTAACACCTATTT
ATTCATTATCTATGTTACGCCAAATGTTCTATGGATACAAGTTTTTTAAT
GCCCCAAACTCTTATTTTTTTGATTCTGGACCGCGAGAGTTATTTATTTC
TATCTCTATCTTTTTACCT
>TI0AQRHB1YD17FM1 Orig: 360, Final: 360, Cuts: [1,360]
CAGGCTGAAACCAGAAGTCAAGAGGGCCTTTTCAAAGAGCAGCAACACAA
GATCCTTGACAGATTTGTCCTTTTTAGGAGCCTCAGCTCTCTTTCTCAGC
TCCTCCATTATGCCATTGTCAGGGTTTATCTCCATTGTCTTTTTGCTTGA
CATGTAACCGCCCATGCTATTATCTCTCAGCGCCTGAGCCTTCATGATCC
TCTCCATGTTTGCGGTCCAGCCGTACTCCCCAGTCACCAAACAGCAAGGA
GAGTCCACAATTCTGTCGGAAACAACAACCTTCTCAACCTTATCTCCCAA
GATGTCCTTGATGGTCTTGCACAGGTTCTCAAAAGACTTCTTTTTCTCCT
CCTTTTTCTG
>TI0AQRHB1YD21RM1 Orig: 755, Final: 697, Cuts: [59,755]
ATTAATGATGAAAGCATTTGCAGCCATTTTTAAGAGCTTTAATCTTGAAA
GCCTAGAGAAATTCACTTCAGATACAACGCCTGACAAATAATTGCTTGCA
ACAGACAAGGCCATCAAATTTGGAAGTTGCCAAATACTTTCTGGCAGAGT
TCCATTCAATTGATTTTTTTCAAGATCTAAAAATGTTAAAGATGATAAGT
TTCCTAGAGTTGCAGGAATGGGACCAGAAAATGAGTTATTAGACAGATCA
ACAAATTCTAGATATATGAGGTTCCCTAATGATTCTGGTAGTAACCCAGT
AAATTTGCTTACTGACAAGTCTAAGTGGAGCACGTTACTGAGGTTAAACA
ACCAATTAGGTAATTCACAACTAAATTTGTTATAGGAAAGATCAAGGGCT
GTCAGAGATATAAGATTGGCATACCCATAAGATGGACTGATGTTATCAAG
TTGACAAGCAGACATGTATTATTCTGAAAGGGAAGGGATCATAGTTATGT
ATTGAAGCCAATGAGTTTCTCGGTGAAGATTAATTGCACTTAATTTAGGG
TATTTTAAGGAAGAAAAATGAGAAACCCATCTAAGATTATCCACATAAAG
ATCATTATTGCCTGCTAGATCAAGATGATGAAGGCTACATATTTCCAGCA
TAATTATGTTGAGGTCCTGTGAGATTGACAGTAACCGAAATATTTCT
>TI0AQRHB1YD23FM1 Orig: 683, Final: 683, Cuts: [1,683]
TGGATCTAAGGGCGATTCTTTCTCTTGGCAGTCCGAGGGTTATGCATCCA
CATGGTCCCGTCCATGCACTTCACCCCATTGGATTCACAAGCCTCGACGA
TGGCATCGACCTTGACGGCGTTGAGAGCCACAGGCTTCTCTAGCAGCACA
TGCTTCTTCTTCTGGGCGGCGAGCACGGCCCACCGGACGTGAAGGCTCGT
CGGCAAGGGGACATACACGGCGTCCACGTTTGGGTCGTCGAGCACTGCCT
CGTAGGACCCGTAGATCTTCGCATCGGAAGGGAAGTTGTTTTCGGCAGCG
AATCGAGCGGCCTTCTCGTAGGACCGACTGCCTACGGCGGCCAGTTTCGC
GTTCGGCGCGAGTGTGATTGCACGCGACACCTTGCGAGCTATCTCGGCGC
AGCCTATGATTCCGAATCGGATAGCAGCGTCGGCCATTTTGGCAGTTTTT
GTTTTTTTTTTTTAGGAGCGGAGAGTGTGGAGGGAGTACTGTGAGAATGT
CTTTTTTAACTGAAGAAGGTAGTGTGAGAATGTCTGATAGTGCCTTACTA
GTGGGCATTCATTCATCTCATATTATATTATATTTATACTACTACTCACT
GCCCTGTGGTTGGATTTTATGTGCTATTATTGAACACTGGCCTCGATCAC
ACTGCTCCCACGTGAGATGAGATTCTTTTTTAA
>TI0AQRHB1YE16RM1 Orig: 674, Final: 617, Cuts: [58,674]
ACAACCAGACTCGCCAAGAAGATCCGGGTGTCTGCCGAGTCAGCCAAGCA
CAGGCCCGCCATTGATTTCAGTGATCCAGACTGGAAATCCAAGTTTCAAA
ACGACTTCGAGACTCGCTTCAACATCCCTCACATCACTGATGTCTTCGAC
GACGCCGTTTCCATTCCCTCCACTTTTTGCCTCAGAATGAGGTCTGCTNN
NNNNNNNNNNNNNNNNNNNNAATTTTTATTAAGTTGTTGTTCATGTAAAC
GCACTTCAAGTAGTTCAATAAGCTTTAGTGATTGTGTTATCATAGCAAAA
TTGCAAACTATGTATGAATTGGAACATTCCGAATATCTCTGGAATTTTTG
GTTCATTGCGTTGCTGATTCAACTAAAAATAGCTTAAACTCNNNNNNNNN
NNNNNNNNNNNNNNNNNCATTACTACTGGATTGCATGTAACAATCATATT
TTAATAACACATTATCTATAAACTTATTTTTTATGCATGATTTTATACTA
CAAAAACTTGCAATTTAAACAATTGATTGATCACATAGCTATTAATCTTT
ATTCTACTTTAAATTTTTTAAGCATAGAGGATATAAGAAGAAAATGTGAT
CCGTGGATTTGTTGTTG
>TI0AQRHB1YE18RM1 Orig: 613, Final: 556, Cuts: [58,613]
GGCAGCAAGGCCATATGATCATAGACTTTTTTGCTGATTATTATCGCGAT
GTAGAAAAATACCCGGTTCTAAGCCAAGTCGAACCAGGATATCTCCGAAA
ATGCCTGCCAGAGTCCACCCCACATAATCCAGAACCCATTGAAACCATTC
TTCAGGATGTACAGGAGCACATAGTTCCTGGTTTAACGCATTGGCAAAGC
CCTAACTTCTTTTCTTACTTCCAATGCACTAGTAGCATTGCAGGGTTTCT
AGGCGAGATGCTTAGCACCGGCTTCAATGTGGTCGGGTTCAGTTGGATTG
CATCACCAGCAGCTACTGAACTAGAGACAATAGTCGTGGATTGGCTTGGA
GAGATGCTTGAGCTGCCAAAGTCTTTCCTTTTCTCTGGGAATGGCGGGGG
TGTGCTACAAGGGACTACTTGTGAGGCCGTTTTGTGCACAATTGTCGCTG
CAAGGGATCAAATGCTAAGCCAAATTGGGAAAGAGAACCTCATAAAGTTG
GTGGTTTATGCTTCTTACCAGACACATAGTGCAATCCAAAAAGCAGCACA
AAATAG
>TI0AQRHB1YE19FM1 Orig: 657, Final: 603, Cuts: [1,603]
TCCTTATAGGGCGATTCATTAAGTCTTGACACTTACTCAAGATCAAGATA
TCCAAGTGTACCAGCAAGACAACTTAATACATGAGAGTCATTTTCAGCTG
CAAAAGCCTAACCTTTTATCTTAAATTTTATCACAACACTTCGCATCAAC
TATTGTAATGATTTTGATGTCATTGTAATGATTTTTTTTATTGTAATAAA
CATATTTTTCTTGTAATGTTCCTTTTATGAAAAATGGGGATATTTAAGCA
ATGGAAAATTTAAACACTCATGGTAGGTTAAGTAATACTATTTGAATTTA
TGTACACAAAACTATCATATATTCCATTTGTAGCTAAAAAGTATAAGGAA
TTCATTAAGTCTTGACACTTACTCAAGATCAAAATATCCAAGTGTACCAG
AAGGACAACTTGACACATGAGAGTCATTTTCAGTTACAAAAGCCTTAGAC
AACGCAAAATCAGCAATCTTTGCTTGCATCTTTTCATTTAATAGGATGTT
AGAGGTCTTTAAATCTCTGTGTATTATTGTTGGCTTGCAACCATTATGTA
GGTACTCCAACCCTGGAAGTCCAACAATAAGCCATCATTAACTTAGTAAT
GCC
>TI0AQRHB1YE24FM1 Orig: 616, Final: 616, Cuts: [1,616]
GATCTTCCCTAACCATTTTGGAGATACCCATTGTACTACATTGCTTTCCT
TTAGTATGCATACCAAGGATTGTTCAAGAACGAGTTTGAAGGGCTAACAT
TTCCCAGAGATAATGCCGGAAGGCCAATCAATCTAAGAGGTGAAGAAATT
TTGAGAGATACTTGGCAAGTGGAAATGAGCTACTCTAAGTGGGTTGATCT
TGCTATCTTGCTAGGAATGGTGGCTTTTTATCGAATTTTGTTCTTGGTTA
TCGTCAAGACCATTGAAAACGTAAAGCCTGTTGTTGCAAGTTTCATGTCA
GCGCGTTCCAAGCAAACAGCACAAGTCATGATGAATCCTTTCACTACACC
CAAGCATGGGGGGACTATACAGCAGAGCTAGATGTTATTGGTAATATTAG
AAAATAATGTAATTAAACTAACGAATAAGTCTGTTTTCTTTGATTATTGA
TTTTGGGAAATGGACTACCTTCTACTAATGTTTGTTTTTTGTTTTGTTTT
TAAATTTCTTTGCAAGCACTTGTATATTATGAACTGAATTATCGGGGTCC
AAGACTCCAAGTATGTTGGTGTATTAATTATTATTACTGGAAAAAAAATG
ATGGTGCATTGTATTT
>TI0AQRHB1YF02FM1 Orig: 755, Final: 755, Cuts: [1,755]
CTAAGGGCGATTCCATAATTTTTGTTATACTCTTGTTCCACCCTCAATTC
TCTTTTCTAGGTCCATCGATATTGAATCAATCGAACGCACTTCTAACACT
TGTCCCTCTTTTGGAAGACCTTGCGTTATATCCCTAGATCTCGATTTTTC
ATATATAAATGTAACTAATGTATCTCCTTCGTAAAGGATTTCTCCATAAT
GGCCATGAACGGTTGCTCCCGGAGTGGCCAAATAAGCTTTAGCTGATCTT
ATTACTACAGAGTCAATTTGAACAATTAGAACTTGACCCGATTTTAAGTG
CGGTCCGTTTTTGGCTATACATAAATTTTCACAAATAAACTGCCCAAGGC
TAATTATTCTAGACGCTTCTTCACAATAATTATGATGGAGAAAATTCCAA
TTCAAATTGAATGGATTCAAAACGATGTTACCGCGCGGATCGGGATTATT
ATAAATAGAAACCCTACCATTTTCATCCATTAAATAATATTTAAGCACTT
GAAAAGTCTGTTTGAAATTGTCAAGTTGTAAATATTTAGTTACCGAGATC
TGATTATAAGTTATTAAATGGTAAAATGAATAAAAATGCGCAATTTGAGG
GGTTCTTCCTAATCCTAAAGGTCCCAAGGAATTCCTAATTGGAATTAGAC
TATCTCTTTTCATTGATTCTTTTTTTATTACATCATTGTAATATTTTACA
TCGTTGAATGGACCCATTTGAAAACAATTAGATGATGACAAAATTATAAA
AAATT
>TI0AQRHB1YF08RM1 Orig: 720, Final: 663, Cuts: [58,720]
AGATGCAAATCATATNNNNNNNNNNNNNNNNNNNNNNNNNNNNNNNNNNN
NNNNNNNNNNNNNNNNTATTTGAAAATATTTCTCAAATTTCTAGACATTC
ATCTCAACAATTTAGTAAATAAACAAGTGTTTTTTCGGTTAACTTTCAAC
TTTTAGACGACTTGATTTATTTATATCCTATAACAAAATATCCTAATTTA
ACATAAGAATTTGGAAATGAGAAGTAAAATTTCCCAAATTCTTTCTTATT
CCTTAAACACATACAAATCACTATCCAGTACAAGCCAAAAAAACAACACC
ACANNNNNNNNNNNNNNNNNNNNNNNNNNNNNNNNNNNNNNNNNNNNNNN
NNNNNNNNNNNNNNNNNNNNNNNNNNNNNNNNNNNNNNNNNNNNNNNNNN
NNNNNNNNNNNNNNCTATGAATAACTAAGCAAGTCTCTAAAAAGTAATTC
AAGGAGATTGTTCAAACATCATCTGTCGACTTAGAAAGAAGCTTATGCAT
GATTGGTCGTGCTTTGCACATGGCCTCCCATGGCTTTAGGCATAGTGATC
CCACTACCTTCATTTATGTCAACTTCTTCTGTAGTAACCCTTTCCCACTC
AAAGCTTTGAATCAACGAACCCAAATTCAGGCTCACTGTACGTTGGGCAA
GGCCTGCCCCAAG
>TI0AQRHB1YF10FM1 Orig: 654, Final: 654, Cuts: [1,654]
TCAATCTTTGATGATTCCATCATACATGATTGAGTTGCGAAAACTTTTGG
ATAGGTATCCTACATCTGAGCTGAATTCTTTCTGCTTTTAGAATCTCTTT
CTAGTTGCTCTGGAACAATTAGGAGATTCTATAGAAGAAATACGGGGTTA
TGCTTCCGGCGGCAACATGCTATGGGGCGGTGGGCCCGCTTATGGGGTCA
AATCAATACGTTCTAAGAAGAAATATTTGAATATCAATCTCATCGATCTC
ATGAGTATCATACCAAATCCCATCAATCGAATCGCTTTTTCGAGAAATAC
GAGACATCTAAGTCATACAAGTAAAGAGATCTATTCATTGATAAGAAAAA
GAAAAAACGTGAACGGTGATTGGATTGATGATCAAATAGAATCCTGGGTC
TCGAACAGTGATTCGATTGATGATAAAGAAAGAGAATTCTTGGTTCAGTT
CTCCACCTTAACGACAGAAAAAAGGATTGATCAAATTCTATTGAGTCTGA
CTCATAGTGATCATTTATCAAAGAATGACTCTGGTTATCAAATGATTGAA
CAACCGGGAGCAATTTACTTACGATACTTAGTTGACATTCATAAAAAGTA
TCTAATGAATTATGAGTTCAATACATCCTGATTAGCAGAAAGACGGATAT
TTCT
>TI0AQRHB1YF10RM1 Orig: 665, Final: 609, Cuts: [57,665]
TGTCTGTAACTCACTATAGGCTCGAGACTTTTAAGAGAAGATGTGTACGA
ACGAGATATCCAGCAACAAGAAGAAGGAAAAGGATTGAATAGAGGAACTC
CCGAACATTTTGCGATCTCAGATGTGTCGATATCAATGGTGACTCATTAT
TTCGATGAATCATTTCTTCGGACAGAAGAAGATTATGTAAACACTTACTC
GAAATCTCACTTATCAGATTCCATTGTGGAAGACACAATTTTTTCTGAAG
AATTCGCCATGATATATCTGATCCATGCATAATATCATGAAAAATGGATA
CAAATTTTTGGCTGCTACTTAGTATCGGCAATAGGTCTGAAAAAGTATCT
AAAAATATCAAATTTAGATATTTGTACCCTGTCGAAGTAAGGAACCATGG
CATATATGTTTGGAATAGATTCCATTTTGAGAGAGTTGAAAAAGCACTAT
CTCGTTGAAAGGTTCTATACATCTGCCCTTTCTCAAGGCATTTCTTTAGA
CAAAGACTCCGTTTTTTCCTCTTTTCGGATGGTAAATATATCTCAGAACA
TGGAGTGCGAATCAAACCCATGTTTGAATTGAAATTGAGATACTGCTGCA
AGTTCTTCC
>TI0AQRHB1YF11FM1 Orig: 685, Final: 685, Cuts: [1,685]
ACTGGATGTTTGTATCTGTTGAAAAACCACATAGTATCTGCTTCCACTGC
TTATCCATCTTGATTACGGTGCCAACTATAGTATGCATGGGTTCGATTCT
TAATGTCAAAAATGGCATGACCAAAACTAGCCTCACGATAAGCTGAGTAT
GGTGGCTGTGGTTCCGTCATGCTGCAACAGAGGAGGACATTTATATTAAA
CCATATTAACAAACAGTGAATCAATGAAGGTCAGCTCTATTATAATGTAA
TTAGCTTACTTGGTTGCTAAGCCTTCAAGATTGCCTCCATCGCCAATGGT
TATATATACAGGCGCTGATTGATCCTTTATAGGAGTGCAAATACCATTTA
CAATATTGTATGCAATGTTGGATACACGTTCCTGTAATATTCATATGTTA
GTTGTCAATCAACATCAGAAGAAATGAACATATAGCCACAGACAATGTCT
ATATATATAAACAAATGGAAATCAAATAATCTGGATTTGTGCATGTGGGT
TTCAGTGTAATGCATCATTAAAGAAAAGATGATAGATGGCAGAATTTTCA
TTCTCCTCAAAAAAAATTTCAGAAATGAAATACTGCCAAACTCCTTGTCA
TCACAGATTTCAGGTAACTAGGAAATATATTAGAGACAACTACTAGTGTT
ACACAGATAACACTTCTAAAAAAATCACATTTCAA
>TI0AQRHB1YF13FM1 Orig: 733, Final: 733, Cuts: [1,733]
TTAGACCTGATCTTGGGCGATTCGACGAGGCCTGGTTGCGATTAGCGCCG
ACGTTGCACTTGGTGTTGACGATCTTGCCGAAGGGTTTACAGAGCTCGAT
GAGCTCCTCCTCAGTGTATTCCCATGGGAGATTGCGGAGATGGAGGACCT
TTGATGGGGTCTGGGTGTACCGGAACTGGGGCTGCCCGGAGGTCGACATC
TAGGGTTTTCTTCGGTGTTTGGCTGTCGAGAAAGTGCAAGGATTTTCCCG
AGAAAGATTTGAAAGCTCTAGAGGTCAATGTGAACGAGGTGTAAATCTGA
AAGTTTTATATGGGATAGAGTGAGTAGTGTGTGTTGGCTTTTTGTCAATT
TACCGTTTTCTCCTTGGCGGCAACATGCTTAAAGATAACGAGAGCGTACA
CCGAAGTTCTTCTATTTAGAAATATATTTTTTTATTTCTCAAACAAATAA
AAATGATAAACTTTATAAATAAGTGTAATTTATTTTTTGAACATGAAGGA
AAAAAAAATCATAAATTTTAGGAGTTCTTTTTTTGCATTCAAAATGAAAT
TTGTTATTTAACATTTATGAACCTATTTCTAAATGAAGTTACTCTTATAT
TTTTGAAACACATATAAGTCTAGTTAAAAATTCTCTTATATATAGTATAA
AGGGATAATTACACATAACCCACCTGTGGTTTGGGCGATAATCACTTTGC
CTACCCGGGGTTTGAAAAGTATCACTTAACCCA
>TI0AQRHB1YF23RM1 Orig: 653, Final: 653, Cuts: [1,653]
CTTCTCCTCTTGAAATCAAATTATTTAGGAGCTTAAAGGGCCCCTCAATT
ATGCCTCTTGCAGAACTTAAACATTTTGGATCTTTCATACAATAAATTTT
CAGGTTCGATACCTCTTTGCTTGAGTAACATTACTTTCGATGCATCTGCC
CGAAGCACTTTTTCAAGAGATTCATATCTACCTTATTTTTATTTAAATAT
TTGGTCATTATCAAGAAATATTGAAGATCTGAATAATTTTATTTATAAGT
CCCATGGATATGTGAATGCTTTTGAAGAAGTAGAGTTTACAACAAAAAGT
AGAACTTACTCCTACAAGGGTGACATCCTTGATTATTTGTTTGGAGTTGA
CCTCTCGTGCAACAACCTATCAGGTGAAATCCCACCAAAACTCGGTAGGA
TGAGCAGCAACATTCGTGCATTGAATTTGTCACACAACAATCTATCCGGA
CCAATCCCTGTGACATTCTCAAATTTAAAGGAGATAGAAAGTCTGGATCT
TTCCTTCAACAATTTGAATGGCAAAATTCCACCCCAGTTAACTGAAATGA
CCTTTTTAGCGGTGTTTAGTGTGGCACACAACAACTTATCAGGTACAACA
CCTGATAGAAAAAACCAATTCATTACTTTTGATGAAAGCAGTTATGAGGG
GAA
>TI0AQRHB1YG19FM1 Orig: 663, Final: 663, Cuts: [1,663]
ATTGGAATAGACTATCTCTTTTCATTGATTCTTTTTTTATTACATCATTG
TAATATTTTACATCGTTGAATGGACCCATTTGAAAACACTTTTATGATGA
CAAAATTATAAAAGATTGGCATTCCTTATTCCTCTTCAACAACGTACGAA
TAGTTACTTGATTTTGGCTAAGTGATTGTTGAATCCCTGCCTTGGAAGAA
ATAGAATAAAATGGATTGATACTGGTGCGGTCTGGCCTCTTATCAAAGAT
CAATCCTGAACCTGACGGATCTTTCCTTTTTCTGATATACGAAATATGGG
ATTTCACTAAATCGATTCGCAGGAAATCTCGACTCATACCATTTGTATTT
ACTTCAACAAAAGAAGCGTGGGCCTCTTCGACAGAAGAACTTTTTTTGTC
TTGTTTCCAATTCAACAATAAACAAGTCCGAACTAATTGAATACTTGTTC
CATAAATTCCCCGAATTGGTTTGCCATTGCCATAAAGGATATAATTGACA
ATTCTAAGTTCCATATTATCCCTTTCGTGCAACAGATCCTGGGAGAAAAG
TGTTACTAAATTTATACCGTCCGCTATCTCATATATGATTACGGGTCGAG
CCATAACAAAATACTTTTTCTTGTTAGGTGGGATCCATTGGACATAGATC
CAATTTTTCAATT
>TI0AQRHB1YG22FM1 Orig: 735, Final: 735, Cuts: [1,735]
GGNTTTAAGGACAGATCTATANGGCGATTCCTCATCTGCTAAGTCGAATG
AGATGATACTGCGTATTCTAGTGTATCTTCCTGGCCAAGTCACCCAATGA
AGTCTTCCATCAACACACACTTGTTGTGATGGCCAATTAACAAGATGTTG
ACGTACCTTTTCCAAACTTCTCCAGGCTGAGCTTCCCAGAGTGAATACCT
GGACCGCTGAACCTTTATTTGAATTCTTAATATACACTATCTTAACCACT
TTGTATTCCTTAGTTGTGGGATGAAACCCAAATCCATATACCGCCTCTTG
GTTCAAATTATGCACGGACTTAGGCAGCTCTTTGCAATTCCTGGTGAAAG
GGTTATATATGTATAGTGCATCATTAAATAATGAATCAGATAAGCATACT
AAACCATCACATGTGCCTACCACATCAAATTCAGGCATTGCAGAACAAAA
AGGGACTTGAAATTTTTTCACCTTTTCATTGGAAGAAGGGAACTCTACAA
AGTAAAGCTGGTTTTTGATGGGATAATCACAGTGAAAGATGAGACATGTT
GGGTTGCTCTCAGCCATGCGTGAGCTATGCATATTGACTAGATCAGGATC
TTGTCCTAACAAGCGCCAAGATCGGCATACACACCTGAATTGCACCAAAG
ATGATATGGGAAGCCCTGAAAGAATGTTGAGGATGATATCCCGAGGCAGA
GTTTCCATTCTGTTTGTTGATTCTTCTTCTGCCTT
>TI0AQRHB1YH03RM1 Orig: 809, Final: 750, Cuts: [60,809]
AATCCACTGTATTTTACTTTGCATATGTTAACATTAGTAGTTTCGTAAAG
AAAACAACAATTAATGTATCTATGACAACATTTACAGAGATCCTAATATG
CTGTTTTGTAAAGCAATAAAAATAGACTTATTTTGATGCTTAAAAAAAAT
TAATTGATTTTATTTCAGTAGGGATCCCATACACCTTGAAAGGAAAAATT
ATAAGTTATAAGCAAATAAAAGTCCATTTATACCAAGAGCCTCATGGCTC
AACTGGTTGGCACATCTTGTTGTTTCCAAGACATCCAGGATTCAAATCCC
CCCTCCTCCATTGTAACCATCAAATTATCCACACACCAAAAAAAAGTCCA
TTTATTTCTGGATTAGCAATTTCACAAATCAAAAGAGAGTTTCATCCTAT
AGTAATTGTAATTGAATAGTATTACCATTTTTGGGTTCTGATAGGCAATC
TTCCCACAAACTGTGCAAATAGCTCTCATCTTCTCCTCTCCAGAAGGTAT
CTCGTGCTTTGTTGTGCCACCACACCACTGACAGAAACTGATCTTACGAA
CATTTCCCTGCATTACGGAAACTAGAAGAATGAGAAAGAGTAGAGAATAA
ACAACTGAAGAAAATTAAAGAGACAGTTAATCAACAGTATAGGATTTATG
GTTTACATTTTGAAAACTTTTACAGGACACATGACAGATTAGAGTTTAAA
TAAACCAGTAAACAATGATCTTTGGCAACAAGAAAAATTGGATTTGAAGA
>TI0AQRHB1YH04RM1 Orig: 127, Final: 127, Cuts: [1,127]
CAGCATATGGAGTTGATAAGTATTTGCAATTTAACCTGATAACTGAATGG
ATAAAAAGCAGCATATAGCCATTTTTACTACCGCCAGCCTTCCATGGATG
ACTGGAACTGCTGTCAACCCTCTGTTT
>TI0AQRHB1YH07RM1 Orig: 811, Final: 751, Cuts: [57,807]
TACATTATGCTAAAGGGTCCATCAATCAATGTTTTCTAGTGCTTGATATG
TTCTACTTACTTGACCACGCTGGATTTCTTCACGTTTTAGACCACGAAGA
AGAAGACCCACATTGTCACCAGCCTAATAACATTTACAAACTCATCAGTA
TTTTAATATCAGCTGTTGAAGAGCCATTCTAGCTGAAAGTATTATCAATC
ACTTACTTGCCCATTGTCCAATATTTTTTTAAACATTTCAACACCAGTGA
CTGTAGTTTTCAAAGGACCTCCCTGCATTGAATAGGATTGAAAAAAAATA
CACTCAATATTTAAACCAGATATTCCAAGTATGGATTGACTACAAAGATC
TGAAGAGGACCTTCTACTAAATGTCAAATCCAATCTAAGCTTTAAGGAGA
CACAGGCACACAGCCTATCAGTAATGACAGACTAATTAATTTATTACAAG
GGAATGCCCGAGGATTTTTCAAAGAAATAAGAAAAAGAATACATGATTCT
CGAGCTTACCTGCCTTAACCCCAAAACCTCAACTTCCTCACCAACTTTGA
TAGTTCCTTGTTCAACACGACCAGTGGCAACAGTTCCACGACCCTTAAAC
AAACAACAACATCATCAAGAGTTTACAGGGAGCACATAATTTCTACCAAA
AAAAAAGCATGCAATTTGCTTTCACAAAGAAATGCTAGCAATTACTGATG
AATGGATATTTTTTTACCTGAATTGAGAATACATCTTCAATAGGCATAAA
G
>TI0AQRHB1YH11FM1 Orig: 743, Final: 743, Cuts: [1,743]
GAAGGATCTAAGGGCGATTCACTTCCTTGGGCAGCATTTTGGAGTGCAAG
TTTGAATGGCTCCCACAACGTGTTGTCTTCAGTCCATACATCATCGAAGA
CAAGAAAAAGCTTCTTTCCCCGAATCAATTCACACATTTTATCCATTAGA
CTCGGCCATTGAGTAATGTTGGAGTCATCACCTTCAAAAGCTTGAATGAT
TGCTTTGGCAACCATAAACTTATTGAAAGGATCAGAAACACAAACCCACC
CTTTTTTCTCAAAATGGGCTGAATTCAACTCACTATCATTATATGCTAGT
TGGGCAAGAGTAGTTTTTCCAACACCACCCATGCCCACTAAAGAGATGAC
ATGAGGACTTCTTTCTTCTTCACAGCCCCTGCCCAATAGGATGCTCATTA
GATCACCCTTAACCTTATCATTACCTAGAATGTTTGACACATCTACATGG
GAATCAGTTGGTGGTCTCACAACTTCTTCATTGCCACTAGTCAGTACAAA
CTGGTACATATCTCCCTCTCCGTCAATCTCATCTAACTTTTCAGTAATTT
CTTTTATCTTACGAGCAATATCACGACGCTGAAAAAAAGTAGAAACAAGG
GACAATACCTTCCTCCTCTTAGCAGTACTAGCTTCAGCTTCTTCTTCTTT
CTCAATGTCTGCTTTGATCTTGGCAGTGTTCCACTCATCCAACACGTCGG
CCATCTCGTAGGATACGTTGATGAGCTTTTCTAACCAAAGCCT
>TI0AQRHB1YH14FM1 Orig: 766, Final: 766, Cuts: [1,766]
GGGTTTAGGGAAGATCTAAGGGCGATTCTTCTCCCTACTTTGACATCAGC
AAGGGTAGAACAAGCATTAATCACAGTCGCCATAGTAAATTCATTGGGCA
TGACCGAACTTCCGGGCATTTTTTAAAAGAGCCAAAGAGCCATTTTGGGT
TGACCCACATCAACATAACCCGCCATAAGCGAAGTCCACGACACGACATT
TGGTTCCGGCATTTCATCAAACACTTGGTGTGCATCCTGTATTTCTTGGA
GTCTAACATAGCAGTTTATAAGATGGTTGGTGGCGAAGGTGTCGTTTAAG
AAACCACACTTTAAAACGTTGGAGTGTGCTAAGGTTGCAGAAATGAAATC
TTTACAATTTCGAAGCTGTTGAATGCAATGATAAGCTTTTGTATGAAAAT
TTGACAGTTTTGTTTGGCGGGAAAGAGGTGAGGAGGTGAGGGCAAAAAGG
AGATTTTCGTTCGAAGGCCACTTCTTCATCAATTTCAAACGCACTCACAA
ACTGGTTATGGTTTTGGGTTCTACACTCTTACCCAAAGCAACATGAGGAC
ATTTTGGTCCAAGGATTTATTTATTTGTTTTTAATTTCTTTGTTTTTCAG
AAGGAAAAAAAAAAGATTATAAAGAGATTAGATTAGACAAAGTGATCTTC
AGTTAGCTTAACTGATTAAGTCTCTGATGGTTGTATAAAAGATCTGAGGT
TCAATTTTCGCCTAAACTAAAAATCAATTAATATCTTGGTCTGATGATAA
GAGTTATGATAAGAGT
>TI0AQRHB1YH14RM1 Orig: 750, Final: 706, Cuts: [45,750]
TTGCTCGAATTCTTGTGCTTTTTAATTTTTGCTTTTCTTTTTATGGGTTT
CTCATATACAGCTTTTGTGTTCTTTGGATTACAACTCTTTTAGAGAGAGA
GAGAAATATATATGTTTGAAATTTCATCTGTAATCTTCATCCATTTTTGC
AAAAAATTAACATTTTGATTCGTTTTATGTTATGGTTTTGTATTGAAAGG
TGTTTTTCTAACAAAGATTATACCAATTTGTAATTTGAGCTCTTTTTGTT
GTACATTCACTCTTCCTCTTCCCCAGCTGAGAAAACAGAGCATTGGGGTT
TTTGGACTGAGGATAGAGGCAATTTTGTTTAGCTTTCAATTTAAGCATCT
GGGAAATTCAATTTGGGGGTTTTCTTTGCTGTTCAACAAGTTTTGTGTGN
NNNNNNNNNNNNNNNNNNNNNNNNNGGGGGTTAAGGAATTAAAGCTATAG
CAGTATAATGGAGCGAGAGACCATACCCTTCAAACAAGGATGGGAGCTAA
TGCAGAAGGGGATCACAAAGCTGAAGAACATTCTAGAAGGGTTGCCCGAG
CCGCAGTTCAGCTGCGAGGAGTACATGATGCTCTACACGTATTGATTTCT
ATGCCATTTTGCTTTATTTGCTTTGTGTTTATGAATTGTGTGTGTTTTGA
AGATTTTGAGTTTGATGGAAATGATTGTGATATTATTTTTTTTGCTTGAT
GTTATA
>TI0AQRHB1YH22RM1 Orig: 685, Final: 628, Cuts: [58,685]
AAACAGAAGTGAGCGTGATTGGTCAGACTCATCATAAAAATTTAGTCCGG
TTGCTTGGTTATTGTGATGAGGGGCAGCACCGGCTATTGGTATATGAGTA
CATGAGTAATGGCTCTTTAGCTAACTTTCTCTTTGGGATATCCAGGCCTC
ATTGGAACCAAAGAGTGCAGATTGCTTTTGGAATTGCAAGAGGTCTCATG
TACTTACATGAAGAGTGCTGCACCCAAATCATCCATTGTGACATAAAACC
TCAAAACATACTTCTGGATGAATACTTTACACCAAGGATTGCTGATTTTG
GATTAGCAAAGCTTTTGTTGGCTGAGCATACTTGAGCTGCTCGAACAGGA
ATAAGAGGGACGATTGGGTACTTTGCACCTGAATGGTTTAGGAAAGCATC
CATTTCCGTTAAGGTTGATGTGTACAGTTTTGGTGTGATGTTACTTGAGA
TTATTTGTTGCAAGTCTAGTATTACATTTGCGTTGCAAGCAGAGGATGCA
TTGATAGATTGGGCTTACGAATGCTACAAAGATAAAAAATTAGATAAGTT
GATAGAAAACGATGAGGAAGCAAGTAATGACATGAAGAGGCTAGAGAGGC
TTGTGATTGTGGCTATTTTGGTGTATTC
>TI0AQRHB1YI02FM1 Orig: 466, Final: 466, Cuts: [1,466]
AGATCTTAGGGCGATTCTTCTTGGCACAACGATTGGTTTGTTTTTGTGGC
TAGGTTGTCCCTCTATACTTCATTCATGCTATATGTTGATTTTTATGAGT
TTTTATAGATTGATAACCTTCAACAACANNNNNNNNNNNNNNNNNNNNNN
NNNAAATCTTTGGGTTTCTTTTTTTAATTTATTTTATGTGCTTGAGCCAA
CCATCAAGTTTTTCTTGCTCTAAACTTGATTCTAGTCTTGAACATGGGAG
AAAAAGACCCTCTAATATAATTTTCCTTACAACAGGAATGGCTCTGTGGA
GAGACCCCCTAGCGTATGGATACAACTCACCTTTGAGATCCTTAAAAGAG
TTGGTTTTTGGTTCTTGACTTGAAGCCAAGTTGATGCTGCAAATGGAGCT
CAACTGATGTATAATTGACGTGGTCTCAGAGCATAAAATGCAACAATTCT
TTTTCTGCTGGGATGC
>TI0AQRHB1YI05FM1 Orig: 552, Final: 552, Cuts: [1,552]
ATCAAGGGCGATTCTTATCAATCTTCTGATGCAGAGTTGGGATCCGACTA
CCAACAGTAGAAGTTAGATTCAACCATCTACATATAGAAGCCGATTGCTA
TATCGGCATCAGGGCTCTTCCAACTCTCTTGAACACGGCAAGAAACATTG
CAGAATCGGCTCTTGGTTTGTGTGGAATCAGATTGGCTGAGAAAAGAAAG
CTCACAATACTTAAAGATGTGTATGGGATCATAAAACCATCAAGGTACGT
AATATCATCTAACAAAAGCTACATCAAGAATGGTTTCAAGATTGATTCTT
TATAATGGCATGGTGTATATAATTGTGAAAAAAATATATATATGTATGAT
GTATCAAGCTTCTGACACAATTCCAATGAACATTTTCATGCTGTTTTAAA
GCATTAAATTTTTTTCTAAAATTTCTTGATTTATTTTTTTGTTGCAGGAT
GACCCTCTTGTTAGGCCCTCCTTCATCTGGAAAAACTACCCTTTTGTTGG
CACTAGCAGGAAAGTTAGACTCAAACTTGAAAGTAAGTTATCAGAACCTT
TA
>TI0AQRHB1YI12RM1 Orig: 736, Final: 680, Cuts: [57,736]
TACAAGCACCAAGTAATGCCCCCCAAATGGTTAGCATCTGGAGCCATTGG
CATACTAGATATGACCTCTTCAGCTTCCTTCAAGAGTCCAGTGCGGCCTA
GTAGATCTACCATACACCCATAGTGCTCTATCTCTGGCTCAATTCCATAA
GAACTTGCCATTGATTCAAAATAACCCCTTCCCTCATGAACCATATTTCC
ATGGCTGCAAGCATTTAATAAGGCAATAAATGTGACCTTGTTAGGAGAAA
CTCTTTCGATCTTCATTTGCTCAAAAGTATCAATTGCTTCCTTGGATTTG
CCATGCATTGCAAATCCACCAATCATGGCATTCCAAGGCCAAACCTTCCG
CTTCAGACCGCGTTCATAGTGGAATATCTTTGATGCAAATTCTATCTCTC
CACACTTTGAGTACATGTCAATTAGGCTAGCTAGAACTTGCTCATTCATC
TTGATCTCACCCTTGTCAAGATAAACATGGATCCACCTTCCTTGATCCAA
TGCCACTAGATTTGCACAGGCTGCAAGAACACTTACCAGTGTAAACTCAT
TTGGTTTAGGACCCATTTGCAGCATCTTGTGGAAAAGATCCAAAGCCTCC
ATGAAACAACCCACCTGGACGTAACCAGCTATGATAGTACTCCATGATAC
AACATCACGTTCACACATTTCATCAAACAA
>TI0AQRHB1YI21FM1 Orig: 489, Final: 489, Cuts: [1,489]
GGTTTAGGCAGATCTAAGGGCGATTCTATTATGAAAGTGAATATGCCTGA
TGCACGGATGCTGCTTTTGCAGGTATGGTTTGAGTGGATATCCCACATTG
AAGTTTTTCCCCAAGAGCACCTTAGCTGGCGAAGGTTATGATGGTGGCCG
AGATTTAGATGACTTTGTAAATTTTATCAACGAGAAATGTGGCACTAGTC
GTGATGGGAAAGGACAATATACATCCAAAGTGAGATTTGTATATTCATAA
TGGACCATAACATGACATGTTTTCAATTTTTTTTTTTAATAAATCTTTTC
TTCCCTTGATGTAGGCTGGTATAGTTGCAAGTTTGGATGAACTGGTGAAG
GAATTTGTGAGTGCTGGAAATGAAGAGAAGAAGGCAGTATTTGCTCGCAT
AGAAGAAGAGGTTGAGAAGCTTGATTTTTCTACTGCCAGGTTGTAACAGT
GACTTCATACTTCTGAAATATTTGTTCATCAAATTTAGT
>TI0AQRHB1YJ01RM1 Orig: 640, Final: 584, Cuts: [57,640]
TAATTTCAATATGCATTCACAACTGATGAATATAAAAGGTTAAAGCATAT
TTTTTGGTTGCACCCTTATAATTTTGATTGGTACCAAAAATATAGAGATG
TGGTTGTTTTTTATATTACTTACAAGGTAAATGCTNNNNNNNNNNNNNNN
NNNNNNNNNNNNNNNNNNNNNNNNNNNNNNNNNNNNNNNNNNNNNNNNNN
NNNNNNNNNNNNNNNNNNNNNNNNNNNNNNNNNNNNNNNNNNAATGAAGG
TATTCTATTTATCTTATAACTTTGTACAACCGTTTTTCCATTTTATTTAA
TTAATTAGTGGAATAATAGTAATACATATCATTTGAAATGTTAACATGTT
CTAATACAATTTTTTTTATTAGCAGAATTTTGTATGTTTAATGAAGAAAC
AACTCACGACAATTTTGACAGATCAAGATCCATGGATTATGGAGGCAATA
TTAAAAGAATTACCACTCACAAAACATGCCTTTTGTATATGGCATATTAC
CGCTAAGTTTAGTGGTTGGTTTACATCTATTCTTCGTAATCAATATTCAA
ATTGGTGTATAGAGTTCTACAAGTTATACAAGTT
>TI0AQRHB1YJ18FM1 Orig: 753, Final: 749, Cuts: [5,753]
AGGCGGACTCTTAGGGCGATTCGCATTATTGCTTGCTCCTCTACAGCAGG
ATTCCACCAAGGATCCTACATATGAAATACAACAATATTAATCTGAAGGG
AAGATTCCTGTGTATGTTGGAAAAAAAAAAAGGTAAAAGTGATCATCAAA
GAAGCATAGATGAAAATGTACCATTAAGAATACATGAGAGGCAGCAGTTA
AATTCAAACCTACACCACCAGCTTTCAGGGACATTAACAATACCTGGAAC
GTTTAATCAGTAATAAGATTTTAACCACCTAACAGTAAAAAATAAAGAAG
CAGAAAAGAAGAATTCTAGTCGAAATAACTGCTTACCATTTTGTCTTTGG
TTTCACTGAACTCCTTCAAGACCCTCTCTCTTTGCTTCTGCACCAGCTTT
CCATCAAACCTTAAGAAGCCAACTCCTCTCCTCTTCAATGGGATCTCCAG
GAGATCTAAAAATGAAGTCCATTGACTGAAAACAATGCTCTTTTCACCAG
AACCTGACTCACAAATTTGTTCCAAGCAATCCAAGAGTTTTGAGACCTTT
GAAGACTCCTTCCAGTTATTCTCAACATCAACCCGGAACTGGTTTTCTGT
TGGGCATGTTATGAGCTCAGTCTTTTTTAGCAATTGCCGACAAATTGGGC
ATAGCCCCGATGTTGGGGTCCGCCAGCTTGAGAGGAGACACTCCCTGCAC
ATCCTATGTGCACAAAGAGTGAGCACAGGGTCATCTGCAAACTCCATGC
>TI0AQRHB1YK17RM1 Orig: 645, Final: 601, Cuts: [45,645]
TTGCTCGAATTCTACATGAATTTAGAACTGATGACCACATACTTTCATCA
GGTTCAAATGGCATTTGAGCCATCAACTTCTCTGCTTCATCAAACCGTCC
ACTCCGACACAACACATCAACCAATGACGCATAGTGTTCTTTTTTGGGAA
CAAGTTTATAAACTTGAGTCATGGAGTTGAAGTATTGCAATGCTTTGTCT
ATGTGCCCACAATGGCTGCAAGCAGTTAAGACACTAAGAAAGCTAACTGA
ATCTGGTTGAAAACCTGACTGGACCATTTGTTCAAAAGACATAAGAGTGC
CTACACCATCTCCATTCTGTGCATAAGCTGAGATTAGGGCATTCCAAGAG
ACTGGGTTCCTTTCAGGCATTTCTTTAAAACTTTGAAGTGCATCTTTTAA
TGACCCACATTTTGCATACATATCTATGAGAGCACTTCCAGAAAATACAT
TTGACATAAATCCTGATTTGATTACAAATGAATGTAACTGTTTCCCTAGT
GAGAGGGAGGCTAAATTTGCTGAAGCCCTCAAGATGCTAGCAAAAGTTGC
CTGGACAGCACTTACATTGGTTCTACGCATCTCATTGAACAGTTATAGGC
T
>TI0AQRHB1YL07RM1 Orig: 726, Final: 669, Cuts: [58,726]
ACAAGATCTTCAATGATGCCATGACATGTTCGGCTAAGATTGTGATGGGG
GTGGTCCTAGAAGAATACAAGAATGGGTTTGATTGCTTGGGATCATTGGT
GGATGTAGGAGGTGGAACAGGGGGAATGATAGCTGAGATTGTGAAAGCAC
ATCCATACATCAAAGGTACCAACTTTGATTTGCCACATGTTGTTGCTACA
GCACCTATTCGCGAGGGGGTCTCCCATGTTGGAAGGTAACATGTTTGAGT
CCATTCCTACAGCTGATGCAATCTTCATGAAGGTAAGTAAAACAATAGCC
TACCATGTGCTTACATTTTCATTCTAGTTATTGGGTAGTGTAACAATTTT
TAAAGTTACACAAACAATAACTAGATATCTTGACCTCTCTGCGCCCCCCC
CTCCTCTCTCTCTCTCTCTCTCATATTCAAATAACAAAATTCATGATATT
ATGATTTTGTTGCTGTGGGTACTACATGATTGGAGTGATGAACATTGCAT
CAAGATATTGAAAAATTGCAGAAAAGCAATATCAGAAAAGATTGGAAAGG
TTATTATTGTTGATATTGTACTTGAAAAGGATAACAACGATCTATTTGAT
GAGACCCGCATGGTATATGATTTGTTGTTGATGGCACACACCTCTGGAGG
AAAGGAAAGGACTGAGCTA
>TI0AQRHB1YL16FM1 Orig: 636, Final: 636, Cuts: [1,636]
TTAAGGCCGATCNATAGGGCGATTCTTTTTTGTATATTTTAGATTTAAAT
TGTTTCATCATTAGTGTTAAGGTACACTATTCTTGCTTGCATGCTCAGAC
AATTTATGAGAATTGGCTTAATAAATTTTTTCTGTTACTGCAGCTTGTAG
GACACTTCTTGGAAGAGACTTGTACAAATCCTGCTTTCATCATTAACCAC
CCGGAGTTAATGAGTCCTTTGGCAAAGTGGCATAGAACGAAGAAAGGCCT
AACCGAGCGTTTTGAGTTATTTATTAACAAGCATGAAGTACGCTTTTCAG
ATATCTTGTTTTCTTTTTCTTTCTATGTTTCATTTAATTTTCAGCTTTAT
TATTCATGATTCTGACTTAATTTCAGCTCTGCAATGCATACACTGAATTG
AATGACCCTGTGGTACAACGCCTTCGATTTGCTGAGCAGCTCAAGGTTCA
CGCATCAGTTTTTAAGTGTGCAATGGATTTATCCTTCAATAAATTCCTCT
GGAACTTTTCTGAACGATATGTGCTCTGCATGCAGGATCGGCAATCTGGT
GATGATGAAGCAATGGCTTTGGATGAAACCTTCTGTACGGATCTTGAGTA
TGGGTTGCCTCCAACAGGTGGTTGGGGATTGGGTAA
>TI0AQRHB1YL21RM1 Orig: 760, Final: 702, Cuts: [59,760]
CTTCATATAAGGGTTACTCAGTAGCTTTTAAAGGTATCAAAAGGTAGCAT
CATCAATATTGATTTAATTCTTATGTTTATAGAGAAATTGCAAACAAACA
ATAGGCTCGGTGTTTTTTTTTGTCACAAAGAATGTAAATAGTACTGATAT
GATAAGTGCTGCTCCTACTTCAGGAACAGGATCATTTCTTTTGTTGGTTT
TGTTTTGGTCCTAAGACTTTTACAGCAACTCGTCCCACTTCATTCAAATA
GGGGACAAGTATAGAAGTCTATTTTTTTAGTCAATGTTATCCTTATAGTC
TTTATTTCTTTCATTGCTTGTGTCATTAACTTTTTCTTGCGTTAATTTAT
ATAGAAATAGTATATGGTGGCAATGAAAATACTTATAATTGATGCTGCTG
CTACTACTGCTAATAAAAAGGAAGATTCAAATGATTAAATCACCTGTACT
TGTTCTTGTAGAAACTTTATATATTGAATAGCTTCAAAGAGCACAGATGC
AGTATCAGTCTGAAAATCAATTGAAACATAAATCGATAATAAAGCTAATG
TTTTAAAATGGGAGAACAAAAAAGGATAAGGAAAAAGAAAGAAAGAAAGT
CATAGTGCTCATGTGCTAACCTTTCCAAAAGGTGACACAATTTGCTGAAG
GGCCGTGATTCTGTCCCCAAGCTTGACTTTTGGTGCCTGCAACTATTAAG
TA
>TI0AQRHB1YM08RM1 Orig: 545, Final: 489, Cuts: [57,545]
TTGAGAAGCGTAAATATGTATACAAAATTAGCTTACAACCTTTGTGGCGG
GTTCTTTTTTCCCCATCAATCATAATTTTAATAATTTGTAAAATTCATTG
TTTATAATATTGCTATTTAGAAAAATATAGATTCTAGTACTAAAGCAAAA
TATTCACTCATATGACTCAACATTTGTGGCCAGAACATTCACTCATTTCT
CCTATCACTAACCCAAAATTTTACTTCTATTGAAACTACCAGTAATCTCC
ACAAGAACACGTACCTTCTCTAAAATGATGGAAACGAATTGAATCTCTAA
GAATTATCTCTCTCTTTTCTACTCTCGACAGGAACTTCATCATTGTATGA
CAATCTTGACAAACTCTCAATTTCTTCATCACCCTCACTGGCAGACTGAG
AATCCCATAAGTCACAGCTAACTTTTCACTGTGGTAGTTCATCACTGTGC
TGGCATTGAGTTTTGGTTCAAAGATACTAGAAATATGCC
>TI0AQRHB1YM09FM1 Orig: 694, Final: 694, Cuts: [1,694]
TAAGAGGATCTAAGGGCGATTCTCTCAGCTCGCTTCTGAGCTACCAAAGC
CTCCTTGAGCTTCTCATTTGCTTCTTCAGAAACTCTTTGGGCTTCTTTTA
ATTCATCAATGGCTTTTTCCTTCTCTTTCTCAACCAAAGCTATCTGTTCT
TTTGCTTTTTTTAGATCTTCCTGAACAGTATTCAATTGCGCCTGCAGTTC
TGATGCCTTTGCAATCCGTGTAGGTTGTTTCTGAAAAACAAGATAAATTA
ACAATGCATATCAAAACTCAAATCACCTATCACAAGACAATGTAAAAAGG
GAACATCTCTTTCTGTTTCAAGAAATAAACAAACTGAAAATGTGATGAAG
ATAACACTTGAAAATTTATTTTAGGAAACTTCCTCTTTAACCGTTCATTC
CAGAACATCAAAAAAGCAATTTTTCCAGGATTTAATTTTCAGTATCTGCC
TAAGAAGACCCAAATAATTAATGATGACATCTTGCAATAATTTCCCTCCT
CATTTTCAATGCTTTTGAGAAGTTCAAAATCCCAAGTTTTAAAATGGAAC
AAATTATGCACTGAATTATTAAAGATAAATAGCATTTGAAGTGCATTTGT
AATACTTACTTCAGGTGGGGTAGCAATTTTGGGTGATCGACGCTCAATGG
CAGGCTTCAAGGTAACTGTTCGCGGGGACCGATCAACTGAAAGC
>TI0AQRHB1YM21RM1 Orig: 725, Final: 669, Cuts: [57,725]
TAAAGAATCTTAGAGGGTATGTTTTGCCCTTTAACNNNNNNNNNNNNNNN
NNNNNNNNNNNNNNNNNNNNNNNNNNNNNNCCCATAACCCAAAAAGAAGA
ATAGCAGCTTAACCCTTCAGCCAAGCAGGCATAAAGGTCATTTTGATAGC
TACCCACACATACTGAGGGTAGCCGAATTTGCCATATTTATGGTTTCAAT
TTCCAATCAGAAACAGAATTGAGTTGCAAAGCACAGCACACTCTAAACAA
TTGTATAACAAGAACATTTCATTGAGACACAAATACAACAGGGTGTATAT
ATTATATCATATTATTGTTCAGTAAAATGATACAGATCAACAGTAGGTTA
TGGTTGTGTTGAATTCTATAAATTAAGCCTATACGCTGTCACACTCAATG
TAAGTTTCAGAAATAAGAAAATAATAATATCAACAAAAACAACACTTGTA
GCAAAATTCAGCACCAATAAAATCTGTTTTTGACTGGAAGTCTGCTATTT
TTCCCCAAATTGCTACCCTTGTAATCCAGTGTCCACTTCTCAAATGTACA
GTCAACAAAGTCATAGTACCCACCATGCAGAGAGAGTTCTCCTTTAGCCA
CTTTTTGTTCTATCCATGGGTAAGTGAGCAGGTTCAACAAGGAATGGTCG
ACTGATTCCTGTAAATATA
>TI0AQRHB1YN04FM1 Orig: 655, Final: 655, Cuts: [1,655]
TTCATTTGATGTTTTTGCTTTGAATGATCATGTCTTTGGTAATGTCACGT
TTGCTAGCAGATGGTCATATTCCTTGGGCATGTGAGGCCTTTTCAAGATT
GCATGGACCTGACCTTGTCCGTAACTCTGCCTTGATCAAGTAAGCTGTTC
TTTGATTCTAAACTGTGGTCATGTACAATGCAGTTCATCCCTTTAAGTTT
TATGCTCCATACTTCTGGTGAACTTGCCCTTTTTCACATTGAGAAGTTGG
CAGATGTTTTTCTTTTGAAATATAAAATGTAGTCAGAACTCTGGCATGTC
CAAAGCTTTTGGAAATATGGAACAAGATGTGACAAGGATTTATATGTGGA
GGGTGTGTGTAATTGTACACATGCTATGTATTTATGTGTGTATATACATC
ATATATATTAACTTCAATCTTTAATTTCTTTTTGATCAATAAAATTTGAA
CCTAAGTTTTAGTTTACTCAATACACTCTTTTATGATAAAGGAAAAATTT
TCATAAAAAGATTTCAGGTATCTTGTGAGCTGTTAGAATGAGTTATAAAT
TTTTGTGCAAGAATGTGAGTGTTTTTTTAAATAAATAACGTAAGAACTTT
TTATTAAAGAATAGCCAACCCAAGTACACTGGAAATGTACTACAGTGGCT
GAAAT
>TI0AQRHB1YN10RM1 Orig: 715, Final: 658, Cuts: [58,715]
GCACAAGGATGAGTGGATTGGAACATCTCTCAATCTGGATGTATAAAATT
TCCCATCCACAAGCTATTATAGGCACAATGTACCATGTGACACCCTTGTA
GCCAAAATGTACCATTTGGATCCCCCGACGGGTCAGTGCACCAAAAATCA
TCTCCTATATGCATCACAAACAGAAAGTTTAACGCTTGGATTCTCTTATT
AGTATATCCAAAGACATTTAAGTTAAATTTTACATACCAACTCGTCCAAG
TGTTATGGCTTCTGTTCCAAGGAACATGAAGTCATTGCAGTGTTCCATGC
TAGCAATGACACCATTCCCTTTGAAGTGTTTCTTCACAGAAGCAGTCAAG
GCCTTGTAATAAGCTTTGGCTAGCTCAACTCTGCCACCATATTCCTCAGA
TAACATCTCAAGCAACTGCAAACGTCAAATGTTCACCCAAGATCAAACGT
TATTTTTGTTTGTTGGTTTGTATTTTTTTCCCCTGAACAAATTCACCAAT
TCCATAGGCCCAGGCATAATAATATAAAATAACACAAGATCAGCCCAAGT
AGCCCAACTCATATGGGCCTGTTTATTAAATAGCTGAGCCCTGCAACCAT
ATCAGGGCCATCTTTCCCTCTTTTTTCTCTTACATGATTATCTCTTTTTA
ACTTAGAA
>TI0AQRHB1YN12FM1 Orig: 772, Final: 772, Cuts: [1,772]
ATACNTATAGGGCGATTCATGAAATGGTCTTTTGTATAGCATCTTATAAG
TTAATAGAAATCATTGAAACATTAAAGTGTGAATAAGAGTAATGACACTG
AACAGAAAATCTTTATCCTCACAGCAAAGTTTGGCAGCCTCCACAAAGAT
GGTGAGTTCAAAAACAAAAATTAGAATTTTATATATATACATCAAGCATT
CTATTTGATATAAAGCACTAAGATGTAGAATGGAAGTGATGTCAAGTCCA
ATAATGTTTTACTTAACTCTGATTTAAAGGCTTATGTAGCAGATTTTGGA
CTTGCCAAGTTCTTACAAGATACAGGAACATCAGAGTGCATGCCTGCAAT
TGCAGGATCTTACGGCTATATAGCTCCAGGTACTTTTCTTGTTAATACTA
TAGATGTACATATCAGTTTCAAACATTATTCATAGTTTTAGCTAATAAAT
TGCTAGCTTAACATGTCAAGAAACCGTGGATTTAATTATTTAAGAGTTAA
GATCACTTGTTTTGATATCATGATATATTACGATTTATATCAAAAAAATT
AAACTATTAACAAATAGTGTAGTTAATCATTATCATATCAATTTGAAACA
TTATTCGTAATTTTCAGTTAATAAATTACTAGCTTAACCTGTTAGGAAAC
ATGAAATTAATAGTTTAAGACCNNNNNNNNNNNNNNNNNNNNNNNNNNNN
NNNNNNNNCTAAAAGCTTAAAAACTATTAAGAAACAGTGAAATTGATCAT
TTTACTCATTATTCTAACATGA
>TI0AQRHB1YN14RM1 Orig: 736, Final: 679, Cuts: [58,736]
TTTCTTTTCTCTTGAGTATACACATCGTTAAAGTTGGCTGTCATTTTGGT
ACAAATCTAGACTTAGAAACTCTGATCTTATAAAAGATGCCACTCTAGAC
TCTACAGGCTTTATTTGTTTCTTAAAATCTTCTATGTTTTACACTCTGCT
TACTGCTCTCTCTGTCCTTGCTGTTGTTGATTCTTTGATGTATCCCAATT
AGCTAATGCATTGTCTTTTGGACACCTCTAAGTAACCTTTCCACATTTTG
CCTATCCCATGTGCAGCACTTTCAAGAAGAAGGCTCCAAAGGCCATAAAG
GAAATCAGGAAGTTTGCCCAAAAGGCCATGGGAACAACTGACGTCAGGGT
GGATGTTAAGCTTAACAAGCATGTCTGGAGCCGTGGGATTAGGAGTGTGC
CAAGGAGAGTTCGTGTCCGCATTGCCCGTAAGAGAAATGACGAAGAAGAT
GCGAAGGAGGAATTCTTCTCACTAGTCACTGTTGCAGAGATCCCTCCAGA
GGGCTTAAAGGGATTGGGCACCAAGGTCATTGAGGAAGAAGATTAAACAA
TAGCCTACTTCCCTAGATCATAGTTAGGTTGCTCCAATTTTGGCTACACT
TGTTTCAGAGATTTTTTTTTGTTTGGCTTTGGATTTTCTTGGGACCATCT
CCAGTGGAGAAAAAAGCATTATGGAAATT
>TI0AQRHB1YN16RM1 Orig: 763, Final: 719, Cuts: [45,763]
TTGCTCGAATTCTCGATGTAGATGCTACATAGTTGGTTCTCTTCCTTCAG
AGACTACGAGTGTAATAGAGCATCCGTCGACAAAAGGATCACCCTAAGAT
GATCATCTCATGGCTATTGAGAACGAATCAAATCAGATGGTTCTATTTCT
CAATCTTTCTGACTTGCTCCTACGGAACCAAGGTCGAAAAGATTGAGAAA
AATAGGTCATTCACAACCACTGATAAAGGATTCCTCGAAAAGTTAAGGAT
TAGTAATCCTTTTTAGAAATCGAATGGATTCGATCTTATACATACGCGAG
GAAGGTAATCAAAAAAGGAAAGAAGACGAGTTCTTCTTTCTTTTATAACT
TAGGAGCCGTGCGAGATGAAAGTCTCATGCACGGTTTTGAATGAGAGAAA
AAAGTGAGGAATCCTCTTTTCGACTCTGACTCTCCCACTCCAGTCGTTGC
TTTTCTTTCTGTTACTTCGAAAGTAGCTGCTTCAGCTTCAGCCACTCGAA
TTTTCGATATTCCTTTTTATTTATCATCAAACGAATGGCATCTTCTTCTG
GAAATCCTAGCTATTCTTAGCATGATATTGGGGAATCTCATTGCTATTAC
TCAAACAAGCATGAAACGTATGCTTGCGTATTCGTCCATAGGTCAAATCG
GATATGTAATTATTGGAATAATTGTTGGAGACTCAAATGGTGGATATGCA
AGCATGATAACTTATATGC
>TI0AQRHB1YO16RM1 Orig: 719, Final: 641, Cuts: [58,698]
TCATCTATGCCACTATGCTTCAATTGATTCACATCGGCGATTGTTTTGTT
TCTCTGCTTCTTCCAAGCAGTTATTGTTGGGTGCATTTATTACAGCTAAT
GTATTTCCCAAGGATGTAGATGTGTTTGCTTTCTAATGTTTTTATATAGA
TGGAATGCTGCCAACACATTTACATGTGTTGTGCACTGTCTATACACAGA
CATTTACATGTGTTGTGTACTGTCTATACACAGTGTTTCCGCATCGGACA
TTGTTTCCAAATGGATGGGAGAAAGTGAAAAGCAAGTCTCAATTCTTTTC
TGACGGGTCCGTGATGCTGCTCCATCCATTATTTTTATTGATGAAATTGA
TTCCTTATGTGCTTCACGAGGTGAAAACGATGAGAAGGTAGCATCTCAAC
GAATCAAAACAGAACTTCTTGTACAAATGCAGGTAATTTATTTTCTTTGG
AAATGGATTAAAGTCATTTGTTCCAAGCTTCCATTTATCTAATACTATAT
ATAACAGCAGAAGCCTTTAAGGAGGTGCTGACACGTTAGGAAAAATGCCT
ATCTAAAAAACTGACACATATAGAGTTTAAACTTGAAAAACCGCACGGTG
CGTTTGGAGAGATTCCTTTTCAGACAGTAACACGCTTATCT
>TI0AQRHB1YO18RM1 Orig: 574, Final: 517, Cuts: [58,574]
CAACTTTTTTGCGTTCTCAGCATGAATTTTTGATTTTGCATCTCGACAAC
AACAAAATTCAGGGTCAAATACCAAACTGGATATTCAACATAGGGAAACA
AACTCTCTTATCGTTGAGTCTATCCTCCAACTTCCTTACAACTTTTGAGT
CTTTCAACCACACTCCGCCTATTCTTCCATGGGACAGTTTACTTCATTTG
GGTCTCTTTTCCAACAAGCTGCAAGGATCACTTCCAATTCCTCCACCTTC
CATCGCCCAATACGGTGTCTCAAACAATAAATTGACTGGAGAAATCTCAC
CATTGTTTTGCAATTTTATTTCAATTGTAAGGCTGGATCTCTCACACAAC
AACTTGGGGGGCATGCTTCCCAAATGCTTGAGCAAATTGAGCAACTTGGT
AGTATTGAATTTACAAAACAACAATTTCCGTGGAATACTTCCTGGAATCT
ACATGGAAGAAAGTAGATTGAAAGCGATTGATGTAAGTTATAATCAATTA
AAAGGGCAAGTACCAAG
>TI0AQRHB1YO19RM1 Orig: 743, Final: 684, Cuts: [60,743]
CTTCATTGAGAATTTGATCAATACCCTTTGTGTTTCCTGGCTTGGCACGC
TTGACGGCTATGGTGGTTCCATCGTCAAGAATGCCTTTGAAGACCTCACC
AAAACCGCCGGAGCCAAGGAGTTTGTGCTTGGAGAAGTTGTTGGTTGCTC
TTGTTATTTCTTTGCCAGTGAAGATCCTGGCTGATTTGCCATAACTGTTG
TTGGCACTCAACATGTCTATCTGCATCTTGCTTAGACTTGATTGGGCTTT
TCTTCTAATGCACTGTCGATGCTTGTACACTATAGCGGAAATTAAGACTC
CGAATAGCATTGCACCTCCAGAAAACATTAAGCCTACAAAATATATAATG
ATCCCAAAGTTGAGTCCTACCGTACAAGAAAATGCAGGAACTATGAAGTC
TACATTTGCATTTTTCTTTTACTTTATAGCTTATTGTTTTATACTTTTTA
AAATTTTAATTTCTTTAAGTATAACTATATCTTAACGAACTTTCAATAAA
TAAACATTGTAAATTTTCAACAAAAAAAGTTGAATGCAAACAGAGAGAGA
GGTTCTATGAGAATTTGTACATACCTTCAATGAGTGGAGTTAGGCTCTCT
CTACCATGGCAACCTCTTCCATGTTGACATTTCACGTCTGCCAAAAGCAA
GAGGGCAACATAATCAAAGATTCAAAAGACCACA
>TI0AQRHB1YO22FM1 Orig: 617, Final: 617, Cuts: [1,617]
AGGACCAGATCTAANGGCGATTCATTATCATGGAGCTAAGAAGGAATTAC
ACTTCTTTACAAGAGAAATTTACGAATGAAGAATCGGATAAGTTGGTAAG
AGGACAAGTTTCAAACCTAATACATTCTAGTCATGAAGTTATTGTTTAAA
TGATTGTCGTTTATTAATTATAAAATGTCTTGAATATCAAAATCAGGCTG
CAATGGACTGTCTTACAAGGGAGAAAGAAGCTAGACTGAATATTGAGCGA
TCACAAGCTTCTCTATCAGAAGAGCTTGCCAGAGCTCAACGAGATCTTTT
AAGTGCTAATCAGAAGGTAAAGCAGATAATAAATTCAAACTCACCTGCCT
AGTCCTATTTTGTTTTTCCTTTTTCCTTTAAGTTATTTATACAGAAGTAT
CAACTTAAGTGTTTGCATTTGTTTTTGCTGAACTCTGCAGATATCATCAC
TTAATGATATGTACAAGCGATTACAGGAATACAACACAAGCTTACAGCAA
TACAATGGTAAACTTCACACAGACCTTTCTACGGTTGAGGATGAGCTTAA
GCGCATAGAAAAAGATAAGGCTACCATGGTTGAAAAACCTCAGCATGTTA
AGGGGTCAACTTACTAT
>TI0AQRHB1YO22RM1 Orig: 629, Final: 572, Cuts: [58,629]
TATATAAGGGCACGCTTTGGTCCCTTCGTACAAAAGCCAATGAGTTGCAC
CACATTCATGTGGTGAATCCTTCCAATTGTTGCAACTTCGCTAATAAAAT
CTTGCCCATTAGCTTTGGACTTATCTAACATCTTAATACCTACAAGAATG
CCACTTTGAAGCTTCCCTTTATATACAGAGCCATAGCCTCCTTCTCCCAA
CTTGTCTTTAAAATCTTTGGTCATCTTCCTAATTTCTGAGTAAGAATACC
TAATTGGCATGAAGTTATTTTGGCTTTGCAGAAATTCTTCAATAGCGTCA
TTTGTTGATAAATGCCTCCTACACCACTTTTTTATCAAAAGGGCAACCAC
CCATGGAGTCCTCAAGACCATTTTTGCTGTAAGGTATGACAAAACTGTAC
AGGGACATCACCAAAAAACTATGAGAAAACAAACTTCTTGTTGCACTGCT
TTCAGCTATTTTAATTTTTAGTTGAATATATGGCTGAACTAACAACCAAG
TGCCTTCTAATCCAAGTAATTAGCACAAATATATGTTGTTTCCATTTAAA
TGCCACTAAAATTTAATTACAT
>TI0AQRHB1YP09FM1 Orig: 598, Final: 598, Cuts: [1,598]
AGCCACAGTTTTGGTTCACATGTACAGCAAAGCAGGCAATATTGAACGTG
CCTAAGAAGCATTTGAAAGTTTGAGGAGCCAGGGATTCCAACCAGACATG
AAGGTCTACAACTCGATGATCATGGCATATGTAAATGCTGGCCAACCCAA
GTTGGGTGAGTCACTGATGAGAGAGATGGAGGCAAGAGACATGAAACCCA
CACAGGAAATTTACATGGCATTACTTCGGTCATTTGCTCAACGTGGTGAT
GTTGGTGGAGCAGGACGAATTGCAAACACCATGCAGTTTGCAGGTTTTCA
ACCAAGTTTGGAGTCTTGTACTTTGCTTGTTGAGGCATATGGGCAATCTG
GCGACCCTGATCTGGCAAGGAGCAACTTTGACTATATGATAAAAGTTGGG
CATAGACCTGATGACAGGTGCACTGCTAGCATGATTGCAGCATATGAGAG
GAAGAATTTATTGGATAAGGCCCTAAATCTTTTGTTGCAACTTGAGAAGG
ATGGATTTCAGCCCGGAGTTGCCACTTACACTGTTCTTGTGGATTGGTTG
GGTAAATTGCAGCTAGTTAACGAGGCTGAGCAGCTATTGGACAAGATT
>TI0AQRHB1YP19RM1 Orig: 771, Final: 715, Cuts: [57,771]
TGCAAGGATGGAAAATGCTCTCATTTCCTTTTAACAATCTGAATGAGGTC
CCAAAAACCAATCCTGTCATTGCATATTCTGAATCCATAGAAAAATCGGC
CCGCAGAAAAGCCAAAGGTAAGTCTAGTCTTTTCTCAGATAATGATGAAA
ACCAAGCATAATGTTCTATTCTACTCTTTGTATTATTTTTCTCTATTAAA
TATCTCTGATCATTCTTTGTTTGATCAAGCACAACTCTTATCCATGTTCC
AAGCATCAATTAGTGAGGTTATGAATAATGATGGAGAGAAGAACATTAAT
GGACAGCCATTGACTTTCATATGCAGAGAATGTTTCAAAAGAACCATCAT
TCTATGCCGGCCATTTCTCTATTGACAAAGAAAATGATATTAAAGACACA
TTCATATCATTCAATGGTTGGGGTAAAGGCATTGCATTCGTCAATGAATT
TAATATAGGAAGATATTGGCCGGTAAGCTTCCTGTTTCCCTATTTTACAT
GCTTCCTTTGTGGTTTGATATTACTTTAATAGTTGTACTCATTTTCTGTG
AGAATTGATAAATGGTGCATTTTGCAGATGAGGGGACCACAATGCAGCCT
TTATGTCCCTGCTCCAATTCTTAAGCAAGGGGAAAATGTTGTGGTAGGAA
ATGTCAAAAGCTATATTTTCATCTTCTAGTTATCAAATTTTGATGTTTGT
TTTGTGATTCTTTTA
>TI0AQRHB1YP22FM1 Orig: 656, Final: 597, Cuts: [1,597]
GTGGAGCAGTTACTCACCGTCCTGGACTTACTGCAGCTGCCAACTCGGCT
TTTTATGATGTCCTCTACTCGTTCAGATTGGAGCTCACCTGATGGGAAAT
TGGATTGGGGTATTCAAGGAGACGAACTGAACAAGCTAAAAAAGTCCGCT
TCTTTTGGGTTTCGAAACAACAATGTGGGGACAACCTTGTTGCCATCTGC
AGTTGATGAGCCAGATGTCTCTTGGGTTAATTCCTTGGTTAAAGATGTTT
CTCATGACAGTTCTGGGCTGTTCGGCGCAGAGAGGCAGCAGTATAATCAT
GGTCGAGGTGGCCATGAGTTGCTCCCACAATGGGTGGAGCAGTTGTACAT
ATTTTTTGAGCAGATGGTGGCATAAGGGACACATCTGCCTGAGTTGCTCC
AAGCTTATCCTGACAAAGTCGATATTCTTTGAATTTTTATTAGTTGATTT
AGTATTCAACAATTGTAGCTTAATGTAGAGAAGGGAAAAGGATCATAGAA
GAACAAATTTCAAGGTCTAAAACTTTGCAGGAAGAATGATTTCCTGCTAG
GTTAGTTATTATTTGGCGTAAGATTTGATTAGCAAAGATGCTGATTT
>TI0AQRHB10YA05FM1 Orig: 363, Final: 363, Cuts: [1,363]
GGGCGATTCTTTTCTTTGTGGGGATTCTTTTCCCCTCCCTTTTGCTGTGC
AGTCAATCTGTCTTTGGCGTTCATTCTTTGTTTATGTTACTTTCAGATTA
ACCCCTTTATGATGAAGTCAACTTTAATCAAGGATCTTTATGGTGAAATT
GAACGCCTGAAGGCAGGTGAGATAGTTTGGATGTTTTTAGTTGGTGAATT
AATGTATTTGCAGGCAATTATATGTGCCATGTGAAATCTATGGTGGCTTG
TATGCTTCCTGTTTTTCAACATTTGATTTTTATTCAGAGGTCTATGCAAC
CCGTGAAAAAAATGGTGTCTATATTCCAAAGGACCGATACTATCAGGAGG
AGAGTGAAAAGAA
>TI0AQRHB10YA24FM1 Orig: 580, Final: 580, Cuts: [1,580]
GGTTCTCTTAGGGCGATTCTTCCATTTGGAGGTGGAAGAAAAGGGTGCCC
AGGAATGGCATTTGCTATTGCTGCAGTGGAATATTTGCTTGCCAACCTTT
TGTGCTGGTTTGCTTGGAGGCTCCCTACTATTAATGCACAAGGAGAAGAG
TTGGACATGACTGAAGTTAATGCACTGACAGCGTTTAGGAAAAATCGTCT
CCATATTGTGCCAATATTGCACTCTTCTTAATCTATCCAATTTAATAGGA
TTGTGTAGTTGGTGCTTGTGTTCTATGTAATTTTTCTTCATTGTCTTGTT
TTGTTTTAAAATTTGTTGTCTCTTACTTTCGTATTGAAATTAATGTAAAG
GGACTTCAGTCGTAATAATAATTTTAGATGTGGAAGNNNNNNNNNNNNNN
NNNNNNNGGTAAATTTCGTATTTGGTTTCTAACCTTTACGTCATGTAAAA
ATTTGGTCCGTTACCTTTCAAATATGTCAATTTAATTTTTAACCTTTTGG
CATTGTGTTGATCCTCAACCTTTTGGTATCGTAATAAAATAATCTCTGTC
GTTAAGTGGTTGATGAAAAAATGCTGATAT
>TI0AQRHB10YB23FM1 Orig: 722, Final: 722, Cuts: [1,722]
ATGTTGCAAGAAGAAAGTGCAAACTGTGCAGCTTGGGCAAGGTAAACGTT
TGATTGTTGTTGATACTAACTAATAAATTGTTATGTGAACCTTTGACTAA
TTTGAGGTTGTTGAGGTTTGAGAGCATTTCTAAGTCCAACATAATACTCA
GGTTATTTGATGAGAGATCTAGAGTAGTAAGGTTCACAAGTCTAGATATT
GAGCTAGGAATAGAGCCCTGTAGGTTATTTGATGAGAGAGATAGATAAGT
AAGGTTCACAAGTCTAGATATTGAGCTAGGAATAGAGCCATGTAGCATAT
TATAGCTTAAATCAAGGTAATCCAAGGAATTATTATTCTTGAATTCCCCA
ATCTCACCGATGAATTGATTTTGATCAAGAGTTAACTTCACCTTTTAGGT
CAAACTGAATAACCAAGATGGGAGCGTCCCATTTAGGAAATTTGAACGTA
ATTCGAGATAATTTAGGAGATTCAAACCACTTACATGATTAGGAAGGGGT
CCAACAAGTTGATTGTAGGAAAGGTCTAAAATGGAGAGATTCGGCAAGTC
AAATATTGACGACGGCAGCAAACCTGTTGAATCCACAATAATTAAAAAAT
TGTCAATTTGATGTGTCAGCCAAAAACACCTAAAATTTAAAAAGTGGCAA
TTTTTGAATCCCACCGTTGAAATTATTACGAGATAGATCCAAAGACTCCA
AGTACTTTAGGCTGCCGAAAAG
>TI0AQRHB10YC02RM1 Orig: 749, Final: 693, Cuts: [57,749]
TAATAACTTGACTGGTCCAATCCCTTTTGATGTTTGCAAACCTAACACAA
CTGACTCAACTTTTTCTATATTATAACACAATTAAGGGTCAGATTCCTTT
TGGTCTTATGAACCTCACACAATTAACTCTCTTGAACCTTGCGGGCAATA
ACCTTTCAGGCCAGATTCCAAGCTCAATAATTCAACTCAAGAATCTTGAA
TTTCTTGATCTTTCCATGAACTACTTTAGTGGTACTGTAGAGTTTGACAT
GTTTGTTAAGCTCAAAAGGTTAACTATATTGCATCTATCTTATAATCAAG
TATCATTACTTATTAGTGAAACCAGTGCCAATAGAACTCTTCAAAAGTTT
CAACAATTAGGATTGTCTTTATGCAACTTAAGCAAGTTTCCAGATTTCCT
AGCAAATCAAGATAAATTGGAGTGGTTAGAGCTAAATGTAAACAACATTC
ATGGCCAAGTACCAGAATGGTTTTGGAAGATGAGTAAAGAAAGTCTACGG
GTACTCAGCCTTTCTTACAACTTTCTTACAAGCCTTGGTCAACATCCAGT
CCTTCTTCCATGGACTCGACTGGCCATTTTAGACCTAAGGTCTAACAAGC
TCCAAGGATCACTTCCAATTCCATCATTCTCCACCTTGGAATATCATGTA
TCAAACAATTCATTGACTGGAAAAATTCCAGAGTTGCTTTGTA
>TI0AQRHB10YC10RM1 Orig: 710, Final: 650, Cuts: [61,710]
GTCCATTTCAAAGTTCTCAGCTACACCTATTGTGCTTCAAGAAATGTTGC
AGCTTGGCGTTGTGGCAAAGCTGTGTTTGACACTTCAAGTGGATTGTGGA
GAAAAGGCTAGGGAAAAAGCTAAGGAGATACTTAAATTGCATGCTAGGGC
ATGGAAAAGTTGTTCATGCTTACCAAACAATTTGCTTTAGTTCATACCCT
TCTTGAGAGGGAGACAGAAAATTGTAACTTTTATGTTTTTAGACTTTTAG
TTATTCCCGTCTTTTGTACATAATTGATTGTATGATGAAATGAAACAACT
ATACATGGGCAAGAATTTGAAGTTAACCAAGTATTTGATGTGAGATTGAA
TTTCTTTCTATTTTTGGAAATTGAACGATTGCCTTATAGTACTTAATATC
CTTGCAACTCACAAGATTTGTCACTTAGGATTAATTGCTTTTTACCTTTT
ATTTTTCTTTTACTCTTTCTTTCTATGGATTGATTAATTTGGTTCTTCCT
AGTAGAAATTGTTTAAAACTTGGAATATCATGGGAAGAACATTCTTAAAT
GGTCTCATGTTAACGAAAAAGAGCCTTTCTCTTGGAGAAAGCAAAGTATC
AGAACATAGATATGTAAGCACTACTACTGAGTCTGATTCTTCTCTATTTT
>TI0AQRHB10YC12FM1 Orig: 804, Final: 804, Cuts: [1,804]
TCTGTTTTTGAAGGAATATCTAAGGGCGATTCTCTTAAGTGCTTTCTACT
TCAAGTGTGGAAGAGTTGAGAGTGCACAGAAGTTGTTCAATGAATTGAGT
GATTGAGATGTGATATCATGGAATTCTATGATAAGTGGGTATGCATTGAA
TGGTCCTGCAAATAGAGGAATTGAGATTTTTAAAGAGATGCTATGATTGG
GTGTTAACGTAGATTTGGCAACAATAGTGAAAGTTCTTATGGCTTGTGCA
AGTATTGGAACTCTTTTGTTCAGTAGAGTAGTTCATGCTTTTGCAATAAA
ATTTTGTTTTGATGGAGAAGTCATGGTCAACAATACTTTGATGGACATGT
ATTCAAAGAGTGTTGATATGGATGCTGCAACTCGAGTTTTTGAGAAGATG
GGTAAAAGAAGTGTAGTGTCGTGGACTTCAATGATGGCAGGTTTTATCCA
AGAAGGTTTATCTGATAGGGCAAAAGATTATTTAGTGAAATGGAAAGGAA
ATGTATTAACCTAATCTTTTAACTATCACAAGCGTCCTTCATGCTTGTGC
TTGTCATGGCTCTTTGGAAAGTGGCAGGGATGTACACATTTATATAAAGG
AAAAGAAAATGGACTCTAGTTTGCTTTTCTCTAATGCTCTCATGGATATG
TATGCAAAATGTGGAAGCATAGAGACTAAGAAATTCATTCTCAACTCTAG
TTGGACCTCGTTGAACATTTATGACAATTGCAAGGTGAGTCGTAGGAACT
TGAGGCCCTGTTTGGATGCCTACTACCCCCTCACTCATCACTCATCACTC
AATT
>TI0AQRHB10YC15RM1 Orig: 409, Final: 364, Cuts: [46,409]
TATCTCGAATTCTTTTGCATGATGTGATTCACTAAATGTTTCCTCTAAAG
AGGGATCGAAAAAAATTCGAGGCCTGATGATGTGCTCACCTAAACGAGCA
AAGTTGCAATTAGAAGCTAAATGTCTTGAAAAGATGAAAAATCTCAAGTT
CCTTATAGTTAATAATGTAGATATTTGTGGGAGTATTGAATATCTTCCCA
ATGAATTAAGGTTACTTGATTGGCCCGAATTTCCTTTCTCTTCCTTACCA
TTCAATTTTGGTCCTCAAAAATTTATTGCACTCAACATGCCAGAAAGTCA
GGTTATATTGGACAGACTACTTGAGGTATAGTCATTTTTATTTATTGTTT
GATTGTTTCATCAT
>TI0AQRHB10YD03RM1 Orig: 785, Final: 741, Cuts: [45,785]
TTGCTCGAATTCTTATTACTTATCAAAAAAAAAATATATATACTTTAGCA
CAGATAATTCACATATGACAATCATATTGGAAACTTCTCTAACATTCTTG
CCATGTAACTGTTGGTCTAGTTATTGGTGTAAACATAAAAGAAACCTAAT
CAGGGGTATAGCTTCCAAACTCATGATGACCTATGCACATTCATCTCTAA
TCATTCTCAGTAAAGAGAAACTTTAGATCGTTGAATTTTGTTTATATCAT
ACAATCTTCCACTAAACCTTCCTTGGTCTTCAACCCTCTTCTCACATTTG
CAAAGAAGCTCAAACTATTTTTCTCATGCTTTTTCAGTATAAGTCTTCAT
TGCTCTTCTCACAACTAATTCTACTAACAAAAGAATAATTCATGAATGGG
TCACAAAAAGCAGTTAAGTTTGGAGAGAACATCATCAAGCTTTGCAAACC
AATAAGGAGTTCACTCATGAAAATATATGAAAATATAACTATATAGGAAA
GTGAGGCCATCTTACGCAATTTTTGTGCAATTGAAGCAGCCTCAGCAACA
CGGCTGTCATCAGAAAATAGAGGTGAAAGTTCCATTAGGTCTCCCGGGCT
GCTATTGAACTCCATCAAGTACTGCAAGAATTAAATTAATAACATGGAAT
TAGTGAAACAAAGGGTAGCATAAACTAAATGATCAATCACCAAATACCTT
TATCAGCTCTATTGTTTGACTAGCAGTTTCTCGCTGAGCGT
>TI0AQRHB10YD06FM1 Orig: 746, Final: 746, Cuts: [1,746]
CACTAAGGGCGATTCTTTTATCTCTTATAGAAAACATCCTATTACATTTT
GTGTTTATTTAATTCCATTTTTATAGCATTGAGGAGGAGAGGGGGATTTG
AATTCTCCTTTTCGAGTTGTACAATAGAGAGCAAACAATGCAATAGATAT
AGAGCTACGTGTATCTAATCACATTATTTTGTTTTGTTTTGTTTTTAGCA
AACAAAGACATCAAATATGTCGGTACGTGACAGTTCTATCCAACTAGACA
GAGAACTACTTGTATATTGATTAATCTAGTTTTATTTGGCTTTTACAACA
CTACATGTACATATTGATTATCAAAGTGTCACAAAGATTTAAGAAAAAAA
GTGCATATGGAAATACACATACACATGCATGTTGACATGAAGATAAGCTT
GGTTTTTGGGATTTTAAATATATTAATTAGAGAATTTTTAAGCAGATAAA
TCAAAGTAATCGATGTAAGAGCTCTAAAAAAGAAGAGGAGAATATTGTAT
AATGACCTGAGTAGCAACAAGGGATTGGTTGTAGAGTCCTTTTCTTCCCC
AATCTCCAACGACCAAAAAGCTTAGAGACCCATCAGCTTTCACGGGGTGT
TCAAAACGCTTAAGCTCCGCCGTGGAAGGAACAAAGCATAGCCAAAGATT
TGCAGTAAAGAAAAGAAAGAAAAATCATGGAATTGTGAGAGGGAGAAACC
ATGGTTGCAATGCTTGGAATGAGAAAAAAAAATGGTAGCTTTGGTG
>TI0AQRHB10YD16FM1 Orig: 655, Final: 655, Cuts: [1,655]
TACACAAGGGCGATTCCAACTATCTTTGTCTTCTTCCCACTCTTTAACTC
CCCTTCCATGATAGGGTCAATTTGCCCACCAAGCTTTAAGTTAAGGGACC
CATCTTCATCCTTTAAAGCTTCATCTTCAACAGCCACAGCCCTCCTCCTC
TTCTCCAATTCCCTCCTTCCCACACCATTCGCCGGATTAACATCATCCGA
ACCAGACGACAAACTGTTCGACAAAACAATATTTTCTGGAATTTCTGTCC
CAACTGGAAATAACTGCCTACTCCTACAATCAGATGGTGCAGAATTTAAT
GGACTAGCTCTAAAAAGGTCGCCATCCCATTTCCAGTCATTCAAATCCCA
TTCCAAACTCTTTTTCCCAACCGCCTTCAAATCCGGCACCACAGGACCAA
AGAATTGATTATTTTTACCTCCAAATTGAGCCTCCATTTATCAAAATTTC
CAAAAACACAGAAAAAGTCAAAACACCCAGATTCCAATTCTAGCAAAATT
AGCTACCCAATTGAACAAAAACCCAATTAAACTTAAAAAGGTCAACGTTC
AATTCCAGCTAGAAATTACTAACATAAAAACCCCACAAAAATTAAACTCA
AGCCCCCAAAAAAAAAGTCTTTGTCTTTATCCTCTCTATGCCCCCAGAAG
CCCAT
>TI0AQRHB10YD17RM1 Orig: 243, Final: 222, Cuts: [22,243]
GGTGAAATTATTTAAATTGGAATATAATTCCTCAACAGTCCGAAAATATT
GCCACATTGGTGAAAGCGGCTGGAGTTTCAGTGGAGTCATACTGGCCTAG
CCTGGTGGCAAAGCTTGCAGAGAAGAGGAGCATTGATGACCTTATTCTGA
ANNNNNNNNNNNNNNNNNNNNNNNNNNNNNNNNNNNNNNNNNNNNNNNNN
NNNNNNNNNNNNNNNNNNNNNN
>TI0AQRHB10YD22FM1 Orig: 698, Final: 698, Cuts: [1,698]
ACAAGGGCGATTCAATAATTTTTGTTATACTCTTGTTCAACCCTCAATTC
TCTTTTCTAGGTCCATTTATATTGAATCAATCGAACGCACTTCTAACACT
TGTTCCCTTTAAGGAAGACCTTGCGTTATATCCCTAGATCTCGATTTTTC
ATATATAAATGTAACTAATGTATCTCCTTCGTAAAGGATTTCTCCATAAT
GGCCATGAACGGTTGCTCCCGGAGTGGCCAAATAAGCTTTAGCTGATCTT
ATTACTACAGAGTCAATTTGAACAATTAGAACTTGACCCGATTTTAAGTG
CGGTCCGTTTTTGGCTATACATAAATTTTCACAAATAAACTGCCCAAGGC
TAATTATTCTAGACGCTTCTTCACAATAATTATGATGGAGAAAATTCCAA
TTCAAATTTTATGGATTCAAAACGATGTTACCGCGCGGATCGGGATTATT
ATAAATAGAAACCCTACCATTTTCATCCATTAAATAATATTTAAGCACTT
GAAAAGTCTGTTTGAAATTGTCAAGTTGTAAATATTTAGTTACCGAGATC
TGATTATAAGTTATTAAATGGTAAAATGAATAAAAATGCGCAATTTGAGG
GGTTCTTCCTAATCCTAAAGGTCCCAAGGAATTCCTAATTGGAATTAGAC
TATCTCTTTTCATTGATTCTTTTTTTATTACATCATTGTAAATATTTA
>TI0AQRHB10YF02FM1 Orig: 705, Final: 705, Cuts: [1,705]
AATATACAAGGGCGATTCCTCCAACCATCCAATCCCCAGAACCCGTCATT
TCAAATTCCGATTCCGATGCCTTGCAGTCCACAAAATCGGAACCGGACGT
TTTTCCTTCTCCCATCCGGGTATTTCGTGTTCTGGTTCGGGATCGGACGA
GCCGAACCGAAACCAAGGCGACTCGGACGGTCCGAATCTTAAGCGGGGGG
CGGAATCCGTGACTGTGGTGGACGAGCGGAAACGGAGGCGGATGATATCG
AACCGGGAATCGGCTCGGCGGTCACGTATGCGTAAACAGAAGCATTTAGA
AAACCTAAGGAACCAGGCGAACCGGTTTAGGGTGGAAAACCGAGAACTTT
CGAACCGGTTGCGTTTCTTTTTGTACCACTGTCGTAGCGTACAAACAGAG
AACAATCAGCTGTTTTTTGAATATGACATGCTCCGACAGAAACTGTCTGA
GATTCGACAATTTTTGGTGTTCCGGCAACTCCAACCTCTGACTTCTGCAT
GGCCATGCAATACTACTACTACTAGTACTGTTACGTCGACCCAATAAACC
CCTATCATTAATCCTAATGAATTTTAACTATAAATTTTACCTACTCATGG
CCTAAAACGAGAACTATGAGACCTCTCTCTCTCTCTCTCTGTGTTTAATA
TTAAGTCAAAAAGTAGTTAAAGGAATTAATTGGTGGGGGTTCTGAATCTG
ATCAG
>TI0AQRHB10YF19RM1 Orig: 558, Final: 501, Cuts: [58,558]
TCCAGCACCCAGGGGTGTTCCTCAGATTCCTTTCGGCGTTGACATTGATG
CTAATGGTATTTTGAATGTCTCCGCCGAGGATAAGACCACCGGCCAGAAG
AATAATATTACAATCACAAATGACAAGGGAAGGTTGTCCAAGGATGAAAT
TGAGAAGATGGTTCAGGAGGCCGAGAAGTACAAGGCTGAGGATGAGGAGC
ACAAGAAGAAGATTGAGGCCAAGAATGCTTTGGAAAACTATGCTTACAAC
ATGAGGAACACCATCAATGACGAAAAGATTAGCTCCAAGATCGGTGCCGA
TGAGAAGAAGAAGATTGAGGATGCAATTGATTTTTTTATCCAATGGCTTG
ATGGCAACCAGCTTGCAGAGGCAGATGAGTTCGAGGACAAGATGAAGGAG
CTTGAAAGTATCTGCAACCCCATCATTGCCAAGATGTATCAGGGTGCTGG
GCCTGACATGGCTGGTGGCATGGATGATGATGCTCCCCCTCCAGCTGGTG
G
>TI0AQRHB10YG01RM1 Orig: 489, Final: 447, Cuts: [43,489]
TTTCTCGAATTCTTTGTCAAATTTAGGATAATGCAGCCAGCCCTTATAGA
TAGTGATTTTCATGGTTCTAATTATGATAATCACCCCTTGTTCTGCAGAG
AGGAGTTGTGGAAGCTGCCAAAGAAAAAATCAACGAGGCTATAGCCAATC
ACTTTGACATCCAGACCTTTTGTGGTTCTAAAAACCCAGTTTGTATAGTA
GATTTGGGTTGTTCTACAGGAGCCAATACCTTCATTACAGTGCAAAGCAT
AGTAGAGGCTATAAAACTCAAATGCAAATCAAAAGGAGTAAATGCTCAAA
TCCCAGACTTTCTAGTGTTCTTTAATGACAATGTCTCCAATGATTTTTTT
ACTCTGTTCAAGTCCCTCCCTCCCAATAGGCAATACTTTGCAGCTGGGGT
ACCGGGTTCTTTCCATGGTTGCCTGTTTCCCAAGGGATCTCTGCATT
>TI0AQRHB10YH13FM1 Orig: 575, Final: 575, Cuts: [1,575]
GCGATACACAAGGGCGATTCTTTTTGTGCTTTTCTCCTCAGGAATAAAAA
AGAGGTTTCAATTTTGTGGTGATTTTTGTCTCAGCTGGTCATATGGGAAG
AATGGCATCCACCCCTTTAAGCAAGCACATGAATGTGCATATTCNNNNNN
NNNNNNNNNNNNNNNNNNNNNNNNNNNNNNNNNNNTTTTTTTTTTCATTT
CTCGTCTTTCTTCCCCTTTCACCCCTCAACATGAGTTTGGCTGTACTTGT
AATTTAATTTCCTGTTTTATCGACTTTTAATTTCGTGATTTTTTCGCCTA
AATTTTATTTAGGCTGTTAGGCATTGGTAGAATGCAAGATCTTACGGGTT
GAAATCATGCTACTTCTAACGTATCAATTGAATTTTATTGCATTTTTCTT
TTTTTAAAAATATCTTTCTTATTGCTGTCTTATATCTATTGAATTTAATT
TATGATGCCAGGTTGGAATCAACCGGACCTCCATCTTGTTGGAATGAACT
CATAACATTGAGCACAAAATATCGAGACTTAACTGTTCACTCACAACTTG
CATTAACAGTAAGTTGGCAAAAATC
>TI0AQRHB10YH14RM1 Orig: 691, Final: 646, Cuts: [46,691]
TTATCGAATTCAACTCTTTCTCAGCTTCAAGACATGTTCTCTTTAAAAGA
ATGCTCAACTTCCTCAAATGTTGCAATCTTGCCAAATCGGCTAGCTTACA
ATAGCGGCCACTGGGACTCTGTTTACCAATCACAAACCCTTTTAGGATTT
GAAGTGCTAAGAGAGAAGCAAGTCCCTTGGGCATGTGACTAATCAAGTAA
CACTCAGACATGTCTAAGTGTGTCAGCTGCTTGAGTGAGCCTATTCCATC
AGGAAGTTTCTCTAAATTATCACAGCCACTAAGGTTCAGTATCCTTAGAT
TACTGAGCTTGCAAATTGAATTTGGAAGATCAGTAATTCCTTATTTTTCC
CTAAGGCTAAAGTACCTAAGCTCTTTCATTTTCTTCAAACCTTTCAAGAA
CTCAGTGTTCTCTACTTCAACAAGTTGCTTAGCAGAGGCCTTCCACCTTC
CCAGCTGTAGAACTTTTAAGTTCTTCATCTTTGAAAAACTGTCCACCCTG
AAACTAAGATAAGGCTCATTTACATTAAACAATGTTGTAATCTTATCTCG
CCGCAAATAATGATAAATATAAGTCAAATTGTGAAGCGAAGACCCTTCTT
CAGTTTTCACTAGGAACAACCTCCTAAAAATCAGCTGTGGGATTTC
>TI0AQRHB10YH17FM1 Orig: 433, Final: 429, Cuts: [1,429]
CATTTTACAAGTAGCTGGGACAACTATTCAATCAAATGATATTGAGCATG
TTTCCTATCTCTTCTCGAGAAACAAGTGGGCTATTTCTTTGCAAAATTGT
GCTCAATTTCATATGTGGCAATTCCGCCAAGATCTCTTCTTTAGTTGGGG
GAAGAATCCGCACGAATCGGATTTTTTGAGGAAAATATCGAGAGAGAATT
GGATTTGGTTAGACAATGTGTGGTTGGTAAACAAGGATCGGTTTTTTAGC
AAGGAACGGAATGTATCGTCAAATATTCAATATGATTCCACAAGATCTAG
TTTCTTTCAAGTAACGGATTCTAGCCAATTGAAAGGATCTTCTGATCAAT
CCAGAGATCATTTCGATTCCATTAGTAATGAGGATTCGGAATATCACACA
TTGATCAATCAAAGAGAGATTCAACAACT
>TI0AQRHB10YI05RM1 Orig: 294, Final: 294, Cuts: [1,294]
GCAGTTCCTTTAAATGGCCTATTTCAGGTGGGATTCCACCAGAAAGAGAA
TTGTAGCTCAAATTTAACAAAGCCAGGCCACAAAGATGACTAATGGAGTT
GGGTATGTTACCGTTAAAGCTATTTCCTCCCATGTACAACTTTGAGAGAG
CCATAGAAAGATTGCCTATGGATTCTGGAATCACACCCTTAAAATGGTTG
CCCTCAATTGCAAGGAAGCTGAGATGAGTGCTATTTTTCAAAGAAGTAAT
GAAACTAAGACCGTCATCACTGACAATCATATTAAAACCAATAT
>TI0AQRHB10YI06FM1 Orig: 678, Final: 678, Cuts: [1,678]
TGGGGGGATATCACAAGGGCGATTCTCTTGTTAGACCCTATGAATCGATT
AAAACCTCAGATTCATACTACAACCACGATTATTCAAGAAAACCTTCAAA
CTAAGTCCAAAAATTCCCTGATTAAGAATCGTTGGATCATCACTTATTCA
ATGAATAGATATACTGAATAAAAATTCAAAGAAAGGTTTGTCCCTTAATT
AAAATAAGCATAAACGGGAAAAAGAATAAAAATCTGTCGATTTATCACTT
CTAACCCCCTTTTTTAACTATTTGGGGGTTAACTCTTTTTTTTTGGAGTC
CGGCCCGCGAGGTCTTAATATAAAACATGAATCATAGTTAGAATAGTTTG
TAATCTATTTCCTATATTCCGCGCGTTCCGGATACTAGAATGAATATCCG
ACGAGGTAAAACCATCTGTATCAAGATGACAGAACCACTCTCTGTAGTAT
CCATAGGATCAATTATAACAAGTCACACACTCATATTCCGGAAATACAGA
AACAAAGAAATTCCACGGTCGAACTACCCAAAAATAGAATGGGCTAAAAA
CGACCTAAATGATTCACTTTGTAGTGAAAAGCGATTTAGTAGTTCTTGTG
AATCTAATTCATTGAAATTCCATCCAGTAAAATGGAAGAATTATAAATCT
CCAAAATAATAGATAGGAATATCGCAAA
>TI0AQRHB10YI15RM1 Orig: 567, Final: 522, Cuts: [46,567]
TGCACGAATTCAACTGACCTGTGCAAGTCTTTCCCCAGCTCCTTTTAGAG
AAACATAGCCTTTAGTGATGTACTTCTGGAAGGGTGGAAATAGAAGCCTG
AACAAGGGTATGTGCTCCCTAAACAAGCCTGTTGTAGCAATGCAACCAGG
GTAGAGAGAAGCAAAGGTAATTCCTGTCTCTTCATGGTAGCGCCTGTGGA
ATTCTTGCATGGTGAGCATGTTGCAGACTTTGCTGTCTTTGTAGGCCTTG
GCACCATCGAAATCTCCTCCATCTATCATGGGTGATCCGTTTAGCCCATT
CAACCCTCCTGAAAGACCTCTCAGGTCCCCAAGGTTTGCCTTTTTTTGTA
CATTCCCAGCCAAGGTGTTTGTATTAGCTAGAATCAAATTCATTGCAAAA
CCACATTTATAATATGTATCTTGTCATTGTAACAATTAATTCTAGATTGC
TTTTATCATACATGTAGACTATTATGGGCCTTCTTATTTAAGGTACACTT
CTTATATAATCAGGTATATTTC
>TI0AQRHB10YI18FM1 Orig: 671, Final: 671, Cuts: [1,671]
GCGGAATATCTAAGGGCGATTCTGACAATGGGAGCTTAGATGTTTGGTTG
CATCCAGGGCTAGACAACGAAAATCAATCAAGGAACTTGAGCTTTCTTCA
AAGACTAAATGTTGCAATTGATATGGCTACTGCAATAAATTATCTTCACA
ACCATTCTGTGCTATCAATTATTCACTGTGATTTGAAGCCAAGTAATATT
CTTCTTGACAATGACATGGTTGCTCATATAAGTGATTTTGACTTAGCAAG
GTTCCGCTCAACTATTGAAGATTCTTGTTTAAAGGAAACTATTACAACTG
GGCTAAAGGGATCTTTTGGCTATGTTGCTCCAGGTAATTTCCTTCCAATC
ATTTCTAAATCCTAAAATATCCTAACAAATATCGTTAAATTAATTGTTTA
AAACATATTGGTTTTCTTGTTTTAGCAATTGCCATATCAGCAAAAGATTC
TCTCACAACATGCAACACAAAAACATGCATACACACACTCGATTTATTTT
TCAAATAAAAAAATCTAAGTAAGAAAACATGATTTATGCCATGATAAGTC
ATAAATTTGATTAGTTGACAGGTATTACTGATTATCCATTCACTTAGCTT
GTTTTTTCAATCCATTTAATTCCTGAACACTGTGTTTGAGATGATAGCTT
GCCAATCGGCTATATCAAATT
>TI0AQRHB10YJ01FM1 Orig: 579, Final: 509, Cuts: [1,509]
AGGGCGATTCTGTAGAAATTGCTTATCTACAATTTTCGATCGATCAAGCC
TTGCAAAAATTCAATAGTAATTTCTTGCAATTACTTGATACAAAACTTAC
ATCACATTAAAGTTTGAGCACATCTAAACCTAAAAAACTAAATGTTTTGA
TCATGGTTTGCCAACATATACAAATTGAAGTTCTAATACATTAATTCCTA
AAGTCTTAGAACCTAATAATGTCAACTTAATAATGGACACTCTTGGCCTG
AAACCTGTCCGCCAAAAGCATATATTATTGTAAATTGGCTTGAAACAATA
GTTTTTGTCCNNNNNNNNNNNNNNNNNNNNNGTTGGCACCGAATTTTTTT
GATCATTGTTATTTTTTCTGAAGGTGTGCTATGACTGGAATAAGGGTGCA
GAAAATCTTTATCTAGCAATTGGGATGACCAACATTTTCCTGCATCTTCC
ACAAGTTAGTCATCTGTATATGTTTTAGGGTGTATAATTGTATATGGTTT
GGTTAAGCC
>TI0AQRHB10YK08RM1 Orig: 629, Final: 572, Cuts: [58,629]
TAGAACCGAACTGTAAGGCCCGTTTGAGCCTTTAGAGGGCGTGTAGGGCA
CTGTGTATGTGTGTGATGCAAGGCCAGTCCATTTAGTAGAAACTAATAGA
GTAGTTTTGGTATTACCTAAGAAGTCTGAGAGAACCCTTCCATTTCTATA
CCTTCCTGCTTCCAGTAGGTTTTCTTCCTTTGAAATCACTCCCATATCGA
GGGAAATTCAAATTGCACTTCAGTATAGTATTGATATATTTGTTGGTTCC
TGTATCCACAATTGAATCTCCAAACACAAAAACTGCTGGAACTCGACCTG
TTTCATTTTTAGGTAGTATTATGGCACTTACATCATTAAGGAAAAATATA
ATGATGGAGAATATAATGAATTAAGACTAAAGAGGAAGAAGCAGAATTTT
CAGGGTGGAACTTCATTCTAATATATGAAAATCTACTTTCTTCTTCAAGT
TTACTAGGGAAAAGTAGAAGAGAGAGTTTTGAAGAATTGAGTTTTCTGAA
AAATCAGTGACAAAATTGTCAATGCAGGAACTTTCACCATGAGCTTGAGT
TTGGTGTCAGCATCTTAATTAC
>TI0AQRHB10YK09RM1 Orig: 394, Final: 337, Cuts: [58,394]
AAACAGAAATGAGCACGATCTGTCAGACCCTTTAGAAGAACTTAGTCCGG
TTGCTCGGTTATTGTGATGAGGGGCAGCACCGACTTCTGGTATATGAGTA
CATGACTAAAGGCTCTTTAGCTAACTTTCTCTTTGGGATATCCAGGCCTC
ATTGGAACCAAAGAGTGCAGATTGCTTTTAGAATTTTCAGAGGCTTCATG
TACTTACACGAAGAGTGCTACACCCAAATCATCCATTGTGACATAAAGCC
TCAAAACTTTCTCTTGGACGAGTACTTTACACCAAGGATTGCTGATTTTG
GATTAGCAAAGCTTTTGGTGGCCGAGCATTTTTTTTC
>TI0AQRHB10YL22RM1 Orig: 575, Final: 534, Cuts: [42,575]
CCCTTGCTCGAATTCAACAGGATTAGTCAATCAGAAATCATATCCTTTTA
AGCTTCACATTGATCTTGAGAGCCAAATTTTCAAGGTACTGCATACTAAG
CTTTGATGCTTGCTTGGGCTGACAGCACTGAGAAACAATCCCTAGCTCCG
TTTCACATATACGTTTAATCTTCCCTAAAAGCAACAAAAATTATTTTAAG
CGAAAGAACCCAATTCTAATTATAAAATCTGAATACTGATTGAGTTGCTC
ACCATATGACCCAGTGGCATCAGGCAAAATAATTATCAACAGCTGAAGCT
GTTTTCCTGCTGGCTCAATTTCTTTAAGTTTGGCTTCACACTGCTTTTTA
ATATTCATGAGAGCCCTATCAATTTGACCAGGATGAGCTGAATGTATTGG
TATCAAAGGGTCTAGGCTAAAATCCTGGTGAAATGTGCAAAAATGTCTTG
TGTCAATTATCCAAATTCAGTAAGGATCTGCACATTATACAATAAAGTAA
TCATGGAACACCAGGTAATATGACTCATACAATT
>TI0AQRHB10YM08RM1 Orig: 638, Final: 594, Cuts: [45,638]
TATGCTCGAATTCTGTTTGGTTCATTGATGGATAATTGGATATTTAGAAT
TTTTGTGGAATGATAAGATTGGAAATGTGTAGCACATTATCAGCAAGTGG
TCAACAACATCAAAAAAGTATATTTACAAGAAATGCGAAATGAACTCTAC
TTCTTGTTTATATAATAGGTACTCCTTCCCATCCAGTTGTATGCATTCCC
ATTTCATAATATATTTTAAGATGGTTTTGCTTTCTGTCAATGGAATCCTA
TCCTTCCAAAATGAACCATGGTACAGAAAGTAATCAGAAAAAAGACGACA
GGGCTGATTCAGAAACCCATATCAAATACAAAGAGATCATTGCAACCCTC
CCAAGAAGTAATAGACGTAATTGGATAGTTGATCTCTACTAGTTTGAAGG
TTTTTGGTTCCCTTTATGACTTTTGGAAGGACTCTTGTTTGCTCAAGACT
ATTTCAGGCCTCAGCCCAACGATGTGATTCTGAGTAGCCTTCTAAAATCT
GGCACAACTTGACTTAAGGCTCTGAGTTTTGCCATTTTGACAAGATCTTC
TTTTGATGAGTCTACAAGCCCTTTACTCTCTACATTGTCACATG
>TI0AQRHB10YM18RM1 Orig: 586, Final: 529, Cuts: [58,586]
AGCACCAGTTATTATGCCCATTAGATAATTGTGCACGATACTCGCAACCA
TCATCATTAGGCTCTCAACCAACATCATACATGCAAATAGCACTAGAGCA
AAGTACAAAAAATGTTCATTTCCTTTGCGTAGTTCAGGCAAGTAATAAGC
TATTGCTCCAGGCAGGAATAACTGAAAGTATGAAGTATGGCAATTCAGAG
AGTGTGTTGCTAATAACAAATGCAGCAGCACCATCATGCCCGGTTAATCT
TTCTCGTTCAAATACCTGCTGGGTGCAGCACCGTGTGGGTCCAGCCCACA
TGCATTGGTCAAAGCTCAATTAATGAGCTTGCTTCCTCAAGCTTCCAATA
TCAACTTTTGGTTTAATGAAAAGCTGATCAAGGAGAGTTGTACACGCTGA
GGTAAAAAGATGGAAAAGAAAAGAAAGACCATCCGCCGACGTGTGTTATT
GGGTGAGACAGGGCCGGCTTTAACAACATAGAGAGCGTTAGGCGAAAATG
TTCGGTGGTGTCTTTTTTATTTAAATATT
>TI0AQRHB10YM23RM1 Orig: 345, Final: 301, Cuts: [45,345]
CTTTTCGAATTCAACAATCAAAGAAGAATCGTAAGCTTGCTACGTTTGAG
GACAATGAAGAAGATGGTAATGCTGGCCTTACTGGGCAAAGTTCAAGTAG
CTGCTCCTCGGAGGATGAGTCCAATTCTTCTCAGGAGCTGAATGTAGGAG
TGACCTCAAGTTTGACCACAAAAGGGGATGTAACTCTAAACTTGAATGGT
AAAACAAGAGCCTGGACGGGTTCAGCCACTGATCCCCAGAGCGTCTATGC
AAGGGTAAGTTCCCTCAAATGTTTGCACATTGACCAATTTTATAGAAATT
T
>TI0AQRHB10YM24RM1 Orig: 679, Final: 622, Cuts: [58,679]
ATCTTAATGACATATCATTGAGATGCTGCTTTTCCTTTAAGTTTGCAACC
TTCGTTTCTAAGATAGCATCTTTCACCAATTCCAAATTTTGAATCTCTAT
TCTTCCTCTCAAATCATTTAGCTTGTTCAATTCTGCTATTCCACCACAGT
GCTTAGAGGAACCTATGGGGTCCTTACTAACAACAAATAAGGGTAATGTT
TGAAGAGAAGTCAACTGCCCAAGTCCATATGGCATATGAGTCAATTTGAA
ACATGCCATTATATCAAGATGATTGAGACTGACCAATTTTTGAATGTCTA
TTGGTAACTCCTTAAGTTTCATACACCAATTGAGTTTCAATGTGTGCAGA
TTCACCAATCTTGTAATAGAACTAGGGAGAACCTCAATATCATTAAAGGA
AAGGTCAAGGTACTTTAGATGCATCAACTTACCTATGATATTTGGCAATG
TCTTAATTTCTAAGCCATGTAGATCTAATGCACGCAAATATCTAAAGGTA
GAAATAAGTGTTCTGAGGGCTGATTCTTCCACTGGATGATTCAATATATG
GGATGTCACTAAGAATGTTCGCATCTTTTTTGCTTTAACCAATGAGTTTA
AATTCTCTTCAAAGAATGAATC
>TI0AQRHB10YN11RM1 Orig: 453, Final: 396, Cuts: [58,453]
ATGATGACTTGGGGAGGAATTGGGTACTATATTGATAGTTACTTAATACT
CAACCGCGATTCTGCAAAGAACAGCACTCCTTATAGTCAGCTTAATTACA
ACTCTACACTGGCCACAAGGTATACTGCCCCAGATGGTGTTTACCAGACA
GCCAAACAGTTGAAGGAAGTCAGTGGCGTCAACGCCGGGCACTTAAATTT
AACTTGGCGTTTTCCCGTCAGTAAGAATACTAGACACTTTGTTCGGGTCC
ATTTGTGTGACATAGTATCAAAGAATATTAATTTGCTGATATTCAATCTC
TATATATATAGCAACTTTGATCAGTTGATTGATCCGTATGATAGAACTGA
AGACTTTGCTGTTCCCTTTTTCATCGATTATGTGGTTGATTCAGAT
>TI0AQRHB10YO11RM1 Orig: 390, Final: 346, Cuts: [45,390]
TATTTCGAATTCTGAAATTCTTTATGATATGAAAAAACTCCCCTTAAAAG
ATAGCTTGTACTGTGGCTCCTAACCTTTATTTAAATTATTTTCAGGATGG
CCGTGTTAGTTATGAGGAGTTTGTTGCTATGATGAAGACTGGAACTGATT
GGAGAAAGGCATCTCGGCAGTATTCAAGGGAGAGGTTTAAGAGTTTGAGC
CTTAACCTGATGAAAGATGGTTCTTTGCAACTTCATGATGGGATGACTGG
TCAAGCTATTGCTGTATGATTTGAATTTTTCATCATCTTATTTTCTTCCC
CATTTTCTTTCCTTATCATTTATATACACGAAAATATGGTTTTTTT
>TI0AQRHB10YO15RM1 Orig: 342, Final: 298, Cuts: [45,342]
TTGTTCGAATTCTCCTTCGTTATGATCAATTCATATATGTTCCTTTAAGA
GGCTGATGAAGATTGCTGAATTCCTTAAAATGTAGATGGGAAGTTCATAT
AAAAAGGCTATATTTGACTAACACATACATGAAGGGCTTGTTGGTTGGGC
TCGAATGGCCAAAAAGAACAAGGGTTTGAGAAAGGCTGCTAATGGCTCAA
CGACAACTACTACTACTACTACTCCAGGTTCTACTACTCATGCATCTAGC
CAAATGAATCCAAAAGATTTTTTTCCTATGGCAATTTAGATGAGTGAA
>TI0AQRHB10YO19RM1 Orig: 305, Final: 305, Cuts: [1,305]
TTACAATGCAATTGGTGAACTTTGGGGTTTCCTTTTAGATTGCTAAGAGG
AAACCGTTTTGAGTGGCGAAATTCCAACTCAGTTGTGTCAAATGGAAAAT
ATAAACTTAATGGATCTCTCCAACAACTTCCTTTCTGGGATGATACCTCA
TTGCTTTCATCGTATTTCCTTTGATCCAATTAATATTTTTGGTGCATATT
ATTCAGTGTTATTTTCGACTACGCCTTACCAATATAGAATTTTCCAAAAA
GTTATTGTTGTGTCTTTTTTGGGACTTTCTAATGACTTTAAAGCCTCAGG
TGAAG
>TI0AQRHB10YP18FM1 Orig: 598, Final: 598, Cuts: [1,598]
TACACAAGGGCGATTCTTCCACCACAAGACTAGAGAAGTTGATTAAGATT
ACCACATTATCAACTTCCCTTAGTCAATAGTAGCCTACATTATCAACTTA
CCTTAGTCACCCTTAAAATATAAAGATAACCAAAAAAAGTCTTCTAATTG
TCCAACTGCATATGCCTGTAGATAAAGCAAGGGAATCTATTGACTAGTTA
TATATGAACTCACTCGGGCAAGAAGAAAGAAAATCAAAGTAAGAATGGAA
GAAGTACAGCTAATAGGATTTTGGCCTAGTCCATATGTTTACAGAGTTAT
ATGGGCCACTGAACTCAAGGGTATCAAATATGAATATGTATAAGAGGATA
TATTCAACAAGAGTAATATGCTTTTGAAGTACAACCCTATCCATAAGAAG
GTTCCTATGCTTTTTTTTGGTGGGAAACCCATCGCAGAATCCATTGTCAT
TCTTGAGTACATTGAAGAGACTTGGCCACACAATCCCTTACTTCCAGATG
ATCCTCATGAGAGAGCTGTGGCTCGGTTCTAGGCAAAGTTTGGAGAGGAT
AAGGTAATTATGCACCAACTAACTGATTATTGTGTTTAATCTTACCCC
>TI0AQRHB10YP22RM1 Orig: 340, Final: 340, Cuts: [1,340]
CCCTTTCTCGAATTCTTTGAGATTCTCTTGACAGCTGCCTCCACTTTTGA
AGGGATTCCCTTATAGACTGTTCCAAAGCCACCTTTTCCAAGCTTGTTCT
TTGGGTTGAAGTTGCTTGCCTCTTTTCTCAGCTCTTTCAGTAGGAATTTC
CGTGAAGCCGTAGAGGACCCTTTGATCTGGTCTTCTAGCCCTTGATATGG
ATCGACTGCAGGTATAGCCTGTTTCCTCTGCCAATACAAGTAAAAGACAA
TCCCGCTTAACACAAGCACTATTGTAGTTGGTGCTATGATCCACAACAAC
TTTAAATCATTATCACCAATATTCGAACCACTGAATTCCC
>TI0AQRHB11YA05RM2 Orig: 834, Final: 778, Cuts: [57,834]
TAGAATTTCGAGGACAATGTATAAAAGGGAAGATGAGGAGATCTCTGTTG
ATCAACTGCATAAGCTGAATCAGAAGAATGTATCAGCTTGGAATATGAAG
AGGATGGTTAATATTGTCCAGCATGGGGATTTATCCACTCTGGATGAGCA
GTTACTGAATTCACAAATCCAGGATGAAGCTTTGTTGCAGATCAGAAGTG
AGTGCCAGGCAAAAGAGGCAGCCAACAGGATATTTCAGAACGTGGCAAAG
CCAGAGTCGGAGTAAGTTCTTACATTCTTTCACCGTTTCTTTTCTTACAT
CAGACGACAAAAATAGGGTGTAAAATACTAGTGCTTTCCCTTTCTTTTTT
TTTATCTATTAATAAATCTAGGGAGGCAAATTTTTAAGGTATGCAATCCA
CTAAAACTGACCTGATCTAACCAACCTATTGGGTTGAGTTAGATTTTAGG
AGTTGGTGGATTGAGTTAGGTTGAGTTGTGAATTTATTTTTACAATAAGT
CAAGTTGGGTTTGGGTCATAAAATTCTCAAATTCATATAACCCGACTCAA
CCCACCTATATTTGATATCNNNNNNNNNNNNNNNNNNNNNNNNNNNNNNN
NNNNNNNNNNNNNNNNNNNNNNNNNNNNNNNNNNNGCTCATCTTCTTAAA
TAAAGCCTAAACCCTAAGTTCTCATTTCAATTCTAAGCCCTAAGTTCTTA
TATTATTTGTGTTAGTTTGGTATTATGCTCAAAATTATTTGATTATATAT
TTGCTCTTATTTGTAATTGTGTTGTTAT
>TI0AQRHB11YA07RM2 Orig: 778, Final: 722, Cuts: [57,778]
TGTCATACTTTAGTTGCAGCTCACAGATTTAACCATTTNNNNNNNNNNNN
NNNNNNNNNNNNTCTATCTTCAAAAGTATGTCATGTAAAAGGTATAGAAA
CTATCCAATCATGCAGGTATACAACCAGTGAAGCAAATATAGACCATTAT
CTTTTGCAGATCGAATTCAATCAAGTATTACTCACCGCATTGTAAACCAT
GATATCTGGTTCCAACTCTGGGTCCCACTTCCCAAATACTCAGGATATGT
AGACACTTGTTGCTGGAGAGAAATTAAACGAAAATAAATAAAAGAATTGT
ATTTTCTCTCAAAGCTTTCTCTTTCCTCTTAGCAAGGTGTAGTGCACAAG
CAAAAAGCATGCTATATGCAATAAAAATAAATGTATAATACCTGCATTGA
ATGAACATTGAGTGCCTCCACAGGTCTATTCGCCTTTCCAAGTACATCAA
GTGCAGTCGTGTATATAAATCTACAAAATGAAGAGGAAATGTAGTCAAAA
GGCCCTTTCCATACAACAACCATGGTCTTAAGTCACTAGAGACAAATAGT
ATTTCCGGAACCATAGACNNNNNNNNNNNNNNNNNNNNNNNNNNNNAAGT
ACCATGGATAAAATATTTTGAAATATGTATTGTTTGATCAACGACTTTAG
AGCTTCTACAATATTGATTACCTACTTTGAAATTATAAATACTCAAACAA
ACCAAAAATTGGTTGAAGCAAG
>TI0AQRHB11YA12RM2 Orig: 792, Final: 735, Cuts: [58,792]
CTGATGCAGCACGGTTTCTTAGGCTATCTAACAAGGGTCTTAGCACGCTA
TTGAAAGCTTCTACGTCTGAGAAGTTTGCTCCGTTGATACGGTATGTTAC
AGTGCTAGCTTCCATAATATTAAATATGGATCTGTATGAGTATCGAAGTG
AACATGTTTCACCCCAAACGATAGCCTCCTTCTGGTATGGACAAGCCTTT
AATAGTTCATATCTTGACCCATTGATACAACTTCGACATTCGCTGGGTGA
ATTGTCTCCTCTACAAAGTGCAATCAAGTATACCTTGTCAGGAGATTCAC
CAGCAGATAAATTGTAAAACCCATAATCGATTTTGGAGTTGTTAAACATG
GTGGTCAGGAGGCTATCGAGGTTTTCTCTGTAAGTACTGTTACTAGTGTA
GTTACCAGTGTTATAACACCTGATTAGGGGTCTCTGGGCAGCTGTGGGAA
TAAGAAGATGAATGAGAGCAAAACAGAAGAATAACACTAGTTTTGAACAG
CCGATTTTCATTGTTCCTTTGCAGTTGAAGGTTGGAAGCATTTTAGCCAG
CAATAATATATCGTTCTTGCTCTATAACCTCATGCATGAATCTACTTTCT
TCGAAACTTCTATAACTTTATGACCAATTCAAAGTTTGAGCCAAATAAAA
TAATACACTGTTGACGAAAACGTCAGAGAATAGCGGTACGACAAAATGGA
AATAAAAAAAAAGGCAATTTCCGTAGAAGACGAAG
>TI0AQRHB11YA23RM2 Orig: 734, Final: 677, Cuts: [58,734]
AACTACAAATGGTGCTAGGAAGACACAAGATTCTTACAATCGTTAAGAGT
CAACGAAGTAAGGGTTGTCAAACCATCAATTGATGAAGGCAGCTCTTTTA
TAGATGTTCCATTCAAGTGAAGATTCTTGAGACCTTTGAGATTCCCTAGG
TTCTCTGGCAAGTTGTCAAAATTTGAGCACCCACAAAGATCAAGCCCTTC
AAGTGAATTCAAACTACAAATGGTGCTAGGAAGACACATAAGATTCTTAC
AATCTTTAAGAATCAATAAAGTAAGGGTTGTCAAACCATCAATTAATGAA
GGCAGCTCTTTTATAGCTGTTCCACTCAAATAAAGTTCCTTGAGACCTTT
CAGATTCCCTAAGTTCTCCGGCAAGTTGTCAAAATTTGAGCATCCAGAAA
GGTCAAGACATTCTAGGAATTTCAAACTACAAATGGTGCTAGGAAGACAC
AAAAGATTCTTACAACCTTTGAGAGTCAATGAAGTAAGGGTTGACAAACC
TTCGATTGATGAAGGCAGCTCTTTTATAGCTGTTCCACTCAAATAAAGAT
ACTTGAGACCTTTGAGATTCCCTAGGTTCTCCGGCAAGTTGTCAAAATTT
GAGCATCCAGAAAGATCAAGACATTCCAGCAATTTCAAACTACAAATGGT
GCTAGGAAGGCACACAAGATTCTTACA
>TI0AQRHB11YB01FM2 Orig: 778, Final: 774, Cuts: [5,778]
GAAAAATATGTAACATCAGAGGAAAACTGTATTAGGAGAATATATAGAGA
GCTTCAATCACCTTGATTTCTCTAAAAGGAATTAGTAAGCTTTTTTCAAG
CTTGGAGTCCAAACCCAAAAGCCGAGCTGCCAGCTTAAAGTTTCTGTTGG
TTGCAACTAATGCATTCATGGTTGTCTGAAAACTGTCTGTAGAGCCAAAC
ACAGAAGACAGGTCTCTGTCTTGTAAATGCAAATAAGGAAGATAGATCAA
TTTATATATCACTTACTCCAAGTCAATAGAAGACAANNNNNNNNNNNNNN
NNNNNNAATATCTTAATAATATATCACTTATCATTAATGTGGAACATGCT
GCAGAATAAAATAAGGGAAAAAATGAAAACATAATTCTCTAAGGAAACGT
ATGAGACGTGCTGTTGCCTCCTACAGTGTCTAAGCAAAAGTTACTAGACA
ACATTGGCAATAGTTTGCACTTACAAGACACAATTTTGGTGAGCAGAACA
TTTTTAGTGGCAACGTCAAACTATATTGTTTCCATTAGAATTATAAAAGA
CTACTATTTGACGAAGATANNNNNNNNNNNNNNNNNNNNNNNNNNNNNNN
NNNNNAAGTTCACTTTTTATTTCTCTGAACTGATACCAAAGACATTTTAT
CAAAGTATCCTACAATCCTAGTGGAAAAGAAGCAAAGCTAAAAAGCCTCA
AATGTCTTGTCATCCAAAATTGATATAATTGTAAAACTATTGTAGCCNNN
NNNNNNNNNNNNNNNNNNNNNNNN
>TI0AQRHB11YB06FM2 Orig: 782, Final: 782, Cuts: [1,782]
TATATTTATTTTTTTTCCATGTTTGGTGTTTATTAATTATTTTCACATAA
AAAGCTACTGTGGATATATAGCTAATGGTTACATATAATATTTGTGGTGA
ATTGCCTTCGTAGTCATGGAAAGAAATCCAATAGCAACCAATGCTTTGTC
CATTAACCCAAGCTTCACCTTTCCCCATTGAACTAAGGTTTAAGGCAACA
GGATCATCTCCCTTGGGTGCATCAAAAAATATCTGTAAGATTACCAATTT
GCAATATTACACAGATAAACTATAAACTATAAATCATATAGGGATTGTAG
AGTAAAAAACAGATATAAATTTTATGTTTGAATGAGTTTAAATTAGGGGC
GTCCACATAACCCGGTGACCCGCTCAACTTGCCAGACCCGCCCGAAACTG
ACCGGCCACCACCCGAATCGATTAATCCGACAGTCGCCGGTGGGTTGCCA
CCCATAGGACCTGATCCCTTCGGGTCGGCTGGCGGGTTTCCTCCCCAAAA
ACCCGAGCCACCTGACTTGACCATAAAATCAACAAAATCCGGCGAGATCC
AAAGGTTTTCTAACAAAGAGCTTCTTGGAATCCACTGCAATCCACCAGAT
CCAGCGATATTTTTGATTTTCCGATGAAGAGCAACATGAAATCCACCAAA
TCCGGCGAGATCTAGTCCAGATTCGACGGATTTGGTCAAATATCGGCCAG
ATCTTGACCGATTTGGCGAAATATCAACACCGGCTTCAAAACCTGAAACT
GACCAACAACCTACCCAAAACCGACAGACCCA
>TI0AQRHB11YB21FM2 Orig: 802, Final: 802, Cuts: [1,802]
CCAAAGAGCTGTAGTGGGATAGCTTTAACTTTATTCTTAATTGAATTTGG
TATATCAAAGGATAGGATTTCCCATCTCCAATCGTAATCACGGCACAAGG
CAGCCACAGTTAACTCAGCATCCTCTTGCTTTAAGGGTCCCTCTATCATG
CCACGAAGAGACTCACCATTAATCCAGCTGTCCAATCAAACTCTCACTCC
ATAACCATTTCCAATACCCCACCAGATACCTTTCTTGAAGATAGGAAACC
CCAGGTTTATGGCTTTCCAATTAGGAGAAGAAGGGAGTTTTTCTAGATCC
CTTGACCTTGCTCTCGAAATGGAACAATACTTTTTAAGCAACACCTTGGT
CTATAAAGCATCTTGTTCATGGTACATTCTCCAATTAAGTTTAGAGAGCA
ACGCAATATTTTTCGCCCTAACCACTTCTATTCCTAAACCCCCATCTTCC
TTGGACTTTATAACTTTGCTCCACCCAACCATGTGCATCCTCCTTTTCTC
ACTTGTGGAACCCCATAAAAAGTCCCGGTTAATTTTATCCAATTTATCAC
AAACATGGACTGGTAGAGCCACCCCTTGCATCACATAGTTGGGAATGACG
GACATCACAGATTTAATTAAAACCGTTCGTCCGGCAAAGGATAAATACTT
TGCCTTCCACCCTGCAAGCTTACTCATGACCTTTTCCACTATGAACTTAT
ATGGATTATGAGCAGCCCCTCTATGTCTTAACGGGAATCCAAGGTACTTT
CCAATATCATGTGTTACCCTAATGCCCAATTTATCACAGGCTTCCTCCTT
TA
>TI0AQRHB11YC06FM2 Orig: 863, Final: 863, Cuts: [1,863]
GGTAACTCTTANTGAGGGCGATTCTTNGCCAAACCAATGGTGTAAAAGAG
GTTTCTATCAACTTTGAGAGGAACATTGGCAGGATATTTTGGTGAGTTTA
AGCTCCTCAGCTTCTTGTTGTAGCTTAGAGCAAATTGTGTGTCATTGGAT
AAAGGCAACTGAGGAAGGGTAGGGAGGACAGTGTTTGGAATGCCTTTGTA
TTGAAGTATTGCAGTGGCGGTTCTGTTATCTATGGAAAGCGGAGCATCCA
TGAAAGGCCTAGTGGCCATGAAGTATCTGCCAGGAATTTGGTTAGCTTGG
ACCAGGACATTTGTGGTCTGGCCAGGTGCAATGAGTATTGCACTAGTGGT
GAATGGTTTTGTGTAAACTGCATCAACCTCCACTACTGTCATGTTGTGAC
CAGCAATAGCAAAGAAAAGCTCATCATTGAGGGCAGAGTTGATGATCCTC
AGCAAGTACGTTTTGCCCAATTCAACCTCCATTACAAAAGTATCTAAATC
AAGTAAAACCAAAGGATAATTAATTAGGCCCATATATTTATGGTAACAAC
TTTATTTTGTGACAAGGCTCAGCGCATTTTTACGTTTTTCAGCGCATGGA
AAGAGCGGCCCTGGCTTTCCATTGATTGTGTGCGCATCTGACATATTTGG
TGGCAAGCCCATGTTTGTGCCTTCCTTGACAACCTCTTCCACATCAGAAT
GCCACCATTCTCCTATGGAACAAACNNNNNNNNNNNNNNNNNNNNNNNNN
NNNNNNNNNNNGTCTTAAAAGTTTGAACTGCACGTGAGATTTTTAAGCCA
GGATTCAAAATCAGGACCATATGCATTGATACCATGATTAATTATAGATT
ATTCAAAAAGCTT
>TI0AQRHB11YC16RM2 Orig: 308, Final: 251, Cuts: [58,308]
AATAGCCCACCAGGTCCTTCAAGATAAAAGGGTGACTCGGGAATCAAGCA
ACAGTCCACATCTCGGCTAGCAAGAGTAGCATACATTGCTATGAATCCTG
CATGACAAGAATAAGGTGAAGCTAATTTAAGAAACATTGTTTCTCTTTAT
AATGGCTGATTTAATTAAGAAGAGTTTATGAAAGAGAAATGCCTCAAAAA
AAGAAAAAGGGGGGGGGGGGGGGGTGAATTTTGCCGTTACCATACATTTA
A
>TI0AQRHB11YC17FM2 Orig: 894, Final: 885, Cuts: [10,894]
TATANNGGGCGATTCCCNTTGCAGTAGAGATTTTTTAAATTCACTAAATT
TCCAATTGTTGAGGGAATTTCATTAGACAAGCTGTTTTCAGAGACATCTG
GAAACTTGATATTTTTCATATTGCCTAGTTCAACTGGTAATTTGCCACTA
AATGAATTGTGTGATAAATTGAGTAATAGCGACAAAGAGAAAAGAGAAAA
AACCTGCTGAGGTATAACTCCACAAAGATAATTTTGTGAAACATCCAATT
GTTGTAAACTTCGGTAGTTACCAAAACTTGGAGGTATGCTTCCTTCCAAA
TTGTTTTGAGATAGGTCCAATTTAACCAATTGAGTGAGGTTGCCCATGGA
GCTTGGGATTTGCCCTGACAATTTGTTCCCTGGTAAAGACAATCCTTGCA
TCTTCTAAAACTTCCCAAAATAAGTAGGTATCACACCTGTGAAAAGATTC
TCATCCAAGTGCAAGAGAATTGAGTTGACAAGATTCTGCAACGCTATAGG
AATCGTTCCAGATATTTGGTTGCCTTCTAAATATAATGCATTAAGTTGTG
TCGACAAGTTGCCTATAAAATTGGGCAAAACACCTTCGAATTGGTTTATT
GCAATTATCGGCACTTCCAATTTGCTATAGTTTCTTAAAGACATTAAGAG
GTCCAAATCCCTTCCTAATTTATTGTGACCTAGATTTAGCACTTCAAGAT
CTAGTAGGTATCCCAAATTAGTCGAAACTGATCCCACCAAGTTGTTATAC
GCTAGTTCAATTATTTGAAGCTTAGATGCGTTGCATAAAGAACCAGGGAT
TGGCCCAACAAATTTATTACCACTAATTTCAAATAATTTGAGATTAGGGA
GAGTGAGGCCTATGTTTGCTGGAAGAGCGCCACTA
>TI0AQRHB11YD03FM2 Orig: 682, Final: 682, Cuts: [1,682]
TCTCATTTTGTTGCTGACTTAGGAAGTTCTGCTGTCGGTTAAACTGACCT
ATCATTTGCATGTCAACTACCAGCTCATTTCCATTGTATGCACTGAAATG
CTGGAGCAACATCACATACACAATCTCGAGAGAGTAGTTAGAAACTTAGA
ATTACATGAAGTCATGATGGTTGCTGAGATTGTAATATACAAAATCTTGG
AAAATTAATGAACTAAAGTTAGTGGTGATCAAAACCTTCTCTTTTGTCTT
TACTGTTTAGATCATTTAGAAATTTGAGCTGGTCCAGATCATTGTATTTG
CAGTCTTGACTTGAGATTATAGTAATCATTAGTTAGGACTATTTGGAGTA
AGTTCCTTGGCTTGGACAAGACATTTAGTCCATGTCGCTATTCTTGGATC
TGGGGGGAATACATTCGATGGAATAAGTATTGCCACATCTCCAAGGATTA
GCCCACTTTTTACATGTCAATGGAATCTTTATGCTCAAAACCCCGATTCG
GGTAGTCATTTATTTGGTACCTCTCAAGACGTAGGAACTGCCATTCTAAC
CCTTCGTGGGGCATTTCATCTGCAAACACAGAGTTTATGGTTGACTGATA
TTGCTCATCATCATTTAGTTATTGCATTAATTTTTCTCGTTACTGATCGT
ATGTATAGAACGAACTTTCATATTGGGGACAG
>TI0AQRHB11YD04FM2 Orig: 789, Final: 789, Cuts: [1,789]
AGNNGGCGATTCTNTGGTGCTTTCTTCCCAGCTTGATCTTCGAGTTAATC
ATACTCTTATAAAGGACTTAGTTTTTGTGGGTAAGGTTAAAGAATAGTCA
TTGCATCATATAACTTGAAACACTCAACTTTATGTTTAGCGTTGATGGAT
ATCCATTCTTTTTATCTTTTATGCAATATCCATGTACGCAAGGATTCCAG
GTTTGAGTGCTTTTGAAATTTTTTATATTTCAGGACATGAACAACTTTGA
GAGTGATCCTGAAGAGTTTGCTAGAACCTTCTGCAAAGATCTGGGCATTG
AAGACCCTGAAGTTGGAGTAAGTAAAGCTGACAACTGTAGCATTAATTTG
TTTTCTCTATATATGTTCTTGTTTGTGTGTTCTTAACTACCATCTTGAAT
AGAATTTGCTAGGTGCATAAGACAAAATGTTTTGATTTTCCCATCTTTAC
TGCTAATAGAAGAAATAAAAGAAATTCAATTGATTTTGTATTTTTGCATG
CTTGTAGGCATTGCTCTCTTCCTCATTTTAAGTTCCTAAGAAAATACTAA
CGCCTGAAATCTGGTTTTGCAGCCTGCAATTGCCTTTGCAATCAGAGAAC
AGCTTTATGAGGTAAAGATTTATTGCTTGTTTGCTCTCTCTCTCTCTCTT
CCTTTTTGACTTCACTTTGCATCTTATGCTGTATGTATCATGAATTAGGT
ATCTTGGTTCAGTTTCTAAACTCTCTCTCTCCCCCCTCCCCCCACCCCCC
CCCCTTTTTATGGCTTCATTTGCATCATAGGGTGTAGAT
>TI0AQRHB11YD07FM2 Orig: 797, Final: 797, Cuts: [1,797]
TAAAGTACTATAGNNGGCGATTCNTTGAAACTGATGAAGAACTGGCCCTT
ACACGTTGGCCTGGATAATATGGAAAATGCCCATCTTCAAGGATATTCTT
GGAAATTGGTTTTAGACGGAGTGGCTCAGCTTTCGAAACTTTACACACAG
AACCATCATCAAACAACACAGTCACATTATCTAAAACATCATCAATTCTA
CCTAGCCAGGGACCAAGGACCACATAGTCACCCACAGTGAAATCCCTCAC
GCGTTTCAAGTCTTTGGATGAAACACCTTGTATAGTAGATCCATCAGGAG
CTAACAAATCAACAGAGATATTAACATCAACCACAACACCCACTTGCCCA
GTTGGGTCTGAAGCAGAAGCAACAAAATCTCCATGTAAGAATCCGCGATC
AACAACTTTTACATCATGAATATTTTCAGTCGACTCAGTTTCATCAATCC
AAAGTACTCGAACCTGATCAGCTAGAAGAGGACCACTTTTTCCACCACCT
CTGTCCCAATCACTATTGCCATTGGAAATACTATTTCNNNNNNNNNNNNN
NNNNNNNNNNNNNNNNNNNNNNNNNNNNNNNNNNNNNNNNNNNNNNNNNN
NNNNNNNNGTAATGCTGCTATCTGAATCCGTATCCCCAGAAGCTTCAGTT
ACTATCCCAATTTTATTTTTGCTATTGTTCAACACAACATCTTGCCTATA
AATATATGGAATGTTATGCCTGTAACTGGTAGCATCATTAGGTGTGCAAA
CTTCATTGCTTTCACTATCTACATTTGGATCACAAACAAGCCCACTT
>TI0AQRHB11YD10FM2 Orig: 828, Final: 828, Cuts: [1,828]
CACACACTATTGTACACAAAATACACACGCGATTTTGCGCTTAAATCAAG
ATTTCTAAGTGTCTATCACTTGTTAATACCCATTCTTTTTTAATCAAGTA
CAAGGAACAAATAAGGATGGTGTTCTTAATGGACAATTTACCAAATTTAG
GAAGCCATGGCAGTGATATTAGCGCATCCTTAATTGACAATAAAATAAAA
AGAAAAAGGCATGGGGTNNNNNNNNNNNNNNNNNNNNNNNNNNNNNNNNN
NNNNNNNNNNNNNNNNNAGCGAGTCAATGATTATTTCTCCATTACAGGAA
ATTGCTTCCCAAGGATTCCAAGGTTCTTTTTTTTTTACAGCAGAGACTTC
AATTACGATCTAATCATATTCCCTCCTACTCAAAGAGAGAGAGAACCCAT
AGGCGTCATCTTTCACCAACCAAACCCCACGTGAACCCTTCTCTCTCCCT
CTGCTTGTACTGCTCCAACTCCATTTTTACCATTTTCTTTGCTAAATCCA
CCGTTTTGCTTTTCTCAATCTTAAGCTTCCTTCAACCACTACCCCAGCTC
TCCAACTTTCACTTTGCACAGTGGGAGACATATTAGACCAAAGCTAAAAA
TTACACAACCCCACTTTCAACTTTACAATATTCTTGGAGCTCACTTAGCT
AGATACATCACTTCTTCTTTTTTTTGCTTTCCTATTATTTTTCCACAATA
TCTGAACATGGGTTATTTTTTTTTTTGCTACTTTGCTTTGCTTTTTTCAA
TTTAGTTCCACTGCTCAGAAGAGTACCACTGAAGTGTCGGAGGCTGCTCA
TCCGAGAAGAAATTACATGCCTCCTCTC
>TI0AQRHB11YD20RM2 Orig: 836, Final: 773, Cuts: [58,830]
AATTACAACTAGCCATTTTGAGTATAATAAGGGTAGATGTCACTATACTT
TTTTCTTGGGTCATAACAAATGGTATTAGAGGACATTATCTGAAGTCCAA
ACATCTAAAAACGTAATTATAAATTTAACCGCTTTTATGTTTTATCTAGA
GTAGGTTTAGAAAGTCCATGCAGAAGCTAAACAAAAGTTTGCAAATTGTA
AATTGCAAAAAGAATTTGGCAAGTATCACCAACAAAATAAAGCAGTTAGT
AAAATTAAAGCAACTCTAGATAACACCAAGTTAAAGTTGGGCACTACTTC
AAATAAAAATGAAAACATCATACCCTCCGTGACGAACTTCAACATCTTCT
TTCTTCGAGTCTGGCCATAAATCCAGTTCAATTACTCTTACACCTCCTTT
TAGTGCGTCTATGATAGGGTCAGTACTACTGTTACTACTGACTTGATTAC
CAGTTAAGTAGGTTTTATGGCTTGTGGATAAGAAATAATGAGCCAGTGGA
GCACTCATGTCATGGTGCACCTGGATATAAAAATAGTCTTATCTTAGATA
AGGTAAAAAAAGGAACTTTGAAGTTGTTCAAACTTAAGTTCTCTAATCAT
TTCTAAAAAATAAAAAAGAAAGAGTTTTCTAATTCAACCATCTAGTTACA
TTTATCAATATAACACATGGTTGAATTAAATTGTGTTTAGTGAAGGAGAA
CATTATTTGTATTACTTTGGTCATTGCAATCACATATTTGAATTTAATTA
AGGAAACTAAGATACAAGCACCT
>TI0AQRHB11YE15RM2 Orig: 840, Final: 784, Cuts: [57,840]
TCAATTGGAAGAACTGCTTTATCAGCTAGCCATAGTTCAACAGCCTGCAA
ATAAAATATAAAAATGAATGAAGCAATGATTAAGAGGCCGGGCCATGGTA
TGATGGCAAGTGCCTTTCACCAAAAGCGACATGTTGCGGCTTCAGTATGA
CTTAATGAAGCAAGGATTAGTATCAGCTCATTTTAGAAGGTGTTTGGCTA
TCCATATTGTTCACCAAAATTTCGCTAATGATTCCATCTCTTGGGATTGA
GTCATAACAAAGGTGTTGAATCCAAATGTTCAAAAGTTGTATAAGAAAAT
ATAGAGAATTAAGTTTCTGCTTGATGTCCTAATTTCAGCCTACAAATTAT
TACAATATATCACACTAAACCTTAAATGCATCTTCAAAATCATTACAAGG
AACTGTTTCGCATTTAGGGTAGGCTTTCAGTGCAGCATCCTCGCTGTATG
ACCCTGGTAAACCCTGCACCATAAATTCAACCAGATAAGGAACAAGAGGA
CACTAAGTCTTTAGCACCTAGCAATTCATTTTGATCTTATCTTTGGGATT
TACAGACTAGCTTCTGCTAAATATATCCCTTACCTTGAATGATATTCGCA
CCTTTGAACCACCATCAGGAATAGCAGAAAGATCAGATATGGATAATGGT
CCTGCAATTGTGACCAAACATGAAGTTGAGTCAAACTAAACTTGTCAAAG
ATGGGAGGCAAATGTCTGAGATTGAACATGAATTCAATAAATTCTAGTCC
TACCATTTACATCCACCAAAATAAATAAATTAAA
>TI0AQRHB11YE20FM2 Orig: 806, Final: 806, Cuts: [1,806]
TTGTAAATCACTTTATATAAATCAAAATACAACTGAAAAAAAAAAAAGTT
AAACATAGAGTTAAATGCCTGTCTTTAACACTGGAACCTGGTTGCATCAT
CTCAAGCTTGGCAGCAATACGGGCTACACAACCATCCACAACATTATTGA
GATATACCATTGGGGTATTGCCTATCAGCTGCAAAAGTCAAAAATTACCA
TTAGCAAAATGGAATATGAGAGCAAAAGCATTCATAATACAAAATAATGA
AAACAAAAGCAACATTAAGGCATTAATTCTATTGAAAAAAGTATACTTCT
GTAACATCTTTCTTGATTGCACACTTGTCTTCCATCTTATCTTCTTAAAA
ATACTGCAAAATGATAAAGAAAAATGAGTGTGACAAAACTTCAAAGAAGT
AGACTGCATTTGCATATAGAGAACAAAAAAAATATAATGGGCAAATTTGC
ATGATCATGAAAAATAATATTGTTCCATTTTGCTTTTCACTGAGCCAATT
CCTTTTTTCAATTAGTAAAAAAACTGCAAAACAAATCAAAACTTTTGATC
ATTACAAAAATTTAGCATGATTTGAGATATATCAACATGTACAAGACTTT
ATATGAAGACCTTCCTATGATCTCAAGCACAACGAGAATTAAATTCATGA
GTACCGAATCCCGTAAAACAAACAACAGGGCAGATTTTTAACATAGAGCT
CTAAAAGTTCTACAAGCAAAGCCAAGATTTACTCACAATCAGAAATGAAT
TAACATAAACAAAGAAAAACCCTCCAAATAAAAAAGGCTCGAAAGGAAAT
ATTTTT
>TI0AQRHB11YF08FM2 Orig: 770, Final: 770, Cuts: [1,770]
TTTAGCCAACTCTTTTCATTACAAAAGTGAAAATGCAGATTGAATTCCCC
TTATTTGATGCATAGAAAACTCATGTACGTCAATTTGATAAAATGGCCAT
GTTCTCCTCGTAAGTTGCTTCTTTAAAGACAGATCGTAAAAACAAAGCAA
TATCCATGGAGATATTCTATTTTGTAGATATTATGATAGTTATAATAGAA
CTTGAGATTGGTATCCCCATGGTAGCTATTGGACTTTCAATGTACAATTT
CACACATTCTATTGAATATCATGTAATTCCATTAACCTTTATTGATTACT
GACCCATTTCCTTTCATGGAGAGCCTGCTCTGGCCAAGAGTCAAGCTCTT
CAGTCACCTTTAATGCAAACATAAAGCCTTTACAACCTCCTTCCAGATTG
CAGCTGTTCTGTCTGCTCTTGCTTCTGAACACCCAAAATCCTAGTGGGTT
TTCCTGAAAATAAGTCAGAATCGGGTTGAATTAGATGACTAATTCAAGAA
ATAACTATGTCCACATAAAGAACTTAACTCATTTTGATAAAATGAGACAT
CAAAAGGCATCTTCTGGCATGAATTCCTCAATAAACCAAAAAAAGAAAAG
AAAAGAAAGAATGTACTCCTTACTAAAAAGTAAAAACATCTCAGAATGAG
TCATGCAAAAAGAAATTGGAATGTTATGTTAGAAGAAAATCATATTGTTC
AAGGATATAAACAAAATGGAAAGGAAAAGTTCAACAGAAATTATATCAGT
GCAAGTGAAGTGTAGTTTAA
>TI0AQRHB11YF14FM2 Orig: 923, Final: 923, Cuts: [1,923]
GGGAAACTCCTANNTAGGGCGATTCTCGCTAGAAGACGCTGATGATGAGG
TTTTAGCACGCTTTCCCTTTCGACAACCACTCACCAACAGGAACGTTTCT
GAGGGTTCCTCCTTGAGTCCCATACCTTCTACAAGTCTTGCAGAAGTAAC
GCGGCTGAGACAGGCTATAGTTGTTGTAATAACAAAACTTGGTGTTGAGA
GACTCACAGCGGGGGCATTTCTGAGGCTGCTGAGGCTGTTGTTGTTGCTG
CTGCTGATTTTCCAGTTGCATAGGCTTCAATCTTTGGTCTTGACTTTGTG
GCTTCATGTCTTCTGATCCTTCTCCATCTCTAATCTCTTGCTGCATCTCT
CTGTGTCAATCGAAAGCCTTAAAAGTCCAAATCTTTTGTTTCTTTTTGGT
GGTGGGTGTGATTTATCTTGTGGGTTTTGTCTATATATTGTGAAGGTTTT
GGCTTTGGTTCGCATGCAGGTTTTGGGGGAAGTGGACTCTCAATTTGGAG
CGTTTCAGTTTTGGAAACTCAACGTGTCTGTCTCTAGGCTTTGAGAATCT
ACACAGTGCAAAAAACTAACGCCCATCGTTACTCTTTGTGTGCATGCAAA
TTGCAATCCTCTCGTTCCCACCTACCAACCCACCACAAAACCAAGGCACT
TCAACTTCATTACCAAATATACACCAGAGAAAAAAACAAAGAAAAATAAA
ATCTAATAAGAACTCAATCTCTCNNNNNNNNNNNNNNNNNNNNNAAGATT
TTCATCATCCCAGCCGTTTCTCTCCCTAATAAAGAAGGTAAATAAAGAGT
GAAAAATAAAGTTTAGGGAAAAAAGAGCTAGCTTGCTTTTTCTGTGCTAT
CTGGAAGACTGGAAAGATGAGTGTGTACGAGTGTCGGACGTGGATAGGTG
CAGAAAGGTGAGGTCTCAATCTG
>TI0AQRHB11YG09FM2 Orig: 883, Final: 883, Cuts: [1,883]
GCGTAATTCATTGGAAGAAAGGTCAATGTACCNCGAGCAATACATTGGGA
TCTAAAATCTGGTAAGTTTCCAAGAAATCTATTGCTTGACAAGTCTAATA
TTAAAAGGTTATAAATATTGGAGATAGATTGAGGAACCTTCCCTGAAAAA
TTGTTTCCATCAAGCATGAGAATTCTGATTTCAGTAGCATTACCAATGTT
GTTTGGTAGCTCTCCAAAAAAGTTGTTTCTAGATAGGGAAAGAATTGATA
AACTTCGAGAGTTGAAGAGACGAGGTGGGAGCGAACCTTTAAGACTGTTA
TCTGATAGAATTATACTTCCAACTTCCATTTCAACAAGCCATTGTGGATA
TATTCCTTCTAGCTTGTTCTCACTCAAGTCCAAAAATTCAAGAGTCTTCT
GTTTAGAAATCCAATATGGGATTTCTCCTGTAAGACCACAAGACTTCATA
TACAAATGAGACAGCATACACTTTGGCGCTATCTTTGCATTGCTATTCCA
AGTAAGATGATTCCCCCCCAAAAAAAGACGCTTCATGCTCTTGATATTTG
AACAACCAAGATGGAATTTCTCCACTTAGAAGGTTGTTTTCAAACTGAAG
TGTTTCCAACTTCTTCAATTTCTTTATGGATGATGGAATTCTCCCTGTCA
ACTTGTTGTTGCTCAATTCCAAACTAGTTATATTGGATAGACTGCCAATA
AAAATTGGAATCTTCTTTGACAAGAAATTGTCCCTCAAGTCCAATACTTC
CAACTCCTTCAGATACAAAAATGAAGACGGAATTTCACCAAAAAAACTGT
TGTTGCGAAGATGTAGCTGCCGCAACCTTGTCATATTCCCTATCTCCTTA
GGGACATTTCCAACAAGAGAATTTTCTTCAAGT
>TI0AQRHB11YG19FM2 Orig: 882, Final: 882, Cuts: [1,882]
AGAACTCNTATATNGGGCGATTCCTCCAGTCAACTATTCCCTGAAAGATC
AATGCTGGTAACAAGTTGGAGAGTGCGATCATATTCATACTCTCTTCCCT
TTGTCATTATGTATGCTTTCTCTGTATAGTTCTCGATAGGCTTGTACCCA
GAGGTGTTGTGATCAACCATAGGAATAAAATTGTTGAAACAATCTGGAAT
GCCCCCAGAGAGATTATTTTTTGCAAGATCTAGGATTTGAAGTTTATAAA
GATTGCACCATTTTCGAGGAATGATTCCACTGAATAGATTTGATCGTAGG
CGTAGCATGAAGATGTCTGATTCTATCCATGACGGAAGATTCCCCGAGAG
ACGATTCCCCCCAAAATCCATGCTCACAATAGAACAATTTTGCAAGGAAG
AAGGAATTTCTCCACTAAGATTGTTGTTGCTCAACACTAATATAGAAAGT
TTTCCTAAGAAACCCATTGAGCTCGGAATTGTTCCACATATATTGTTGAA
TGAAATATCCACAACGCGCAAATCCATTTGTGACTTGTTCCAATGATCAG
GGAGCTCCCCTGAAAGATTATTTCTCCTGAGGACAAGAATATTAAGATGT
TTTATTTTTGATATGGACATAGGAATTTTACCATGGAGGAGGTTCTCTGA
AAGATCTAAATATTGCAAGCTTGGCATTAGATCACTAATATTTGATGGGA
TAGGGCCTGAAAACAAATTGCTTTGCAGAAATAGCTTAGTCACATTTGGA
AATACTAATTGGTGTGGCAAGCTCCCATTTATCTGATTATTGGATAGATC
CAAGTGGGTGAGGTTAGAAGATATCATAGAGAACCATTCCTCATGTATGG
TGCCATTGATTTCAACGCTTTTTAGGATGACA
>TI0AQRHB11YH10RM2 Orig: 719, Final: 659, Cuts: [61,719]
GAATCATTCACTATTTAATAGTACTCTCTCTTGTTAATGCTTGAAAGAGG
TTACATGGCTTCTGAATACCTTGCGCAAGGAAGACTAACTGAAAAAGTAG
ATGTCTATAGCTTTGGGGTTCTAGTGCTTGAAATAGTCAGCAGTGTGAAG
AACAATATATATATATACACACATACATTGTCTAGTGTCTGGATTATTTA
TTATATATTGCATGTTAGGTTGTTGTCTTGTTCATTGATCATTGAGTTTT
TCTTTTTTTTAGGGGGGGTCATTGATGTTTAGGGGGGAAAAATATTGTTC
ATTGATGATTAGAGGTGAAAAAAAAAAAAACTGTTGAAAGTTGAAATAGA
CTACTGCTGCATCAGTCTCCAGATTGTCACCATGACCAAACAGAGCAAAC
ATAATAATAAAGATCCATGGACCATTCAGAAACATTAATCAAAGACAATT
AGAGAATTAGTGGATCAATAGAAGTATGTAGAATATTGTTGTTCTTTGGT
CATTAGGTGGAACCAAGAATTAAAGACATTTGCATAATATTTTATTGGCN
NNNNNNNNNNNNNNNNNNNNCTAAAGATTGACAAACTAATTGAAACATTA
ATGTGTACGCCACACAACAATCTTTAGTAAAGAGTCCCTAAATATTCAAC
GACATAATT
>TI0AQRHB11YI01RM2 Orig: 785, Final: 726, Cuts: [60,785]
GGTTCAATTCCTACTGGATGCACGCCAATGGGACCCTCCANNNNNNNNNN
NNNNNNNNNNNNNNNNNNNNNNNNNNNNCATCATCCATACATAACGAATT
AGTGTGGTATATTCATATCATAACATATGAACAGTAAGAACTAGCATTCT
TATTGAGACTAAAACTCATAGGGAAGAAAATAGATTTATGAATGGAATCA
AATATGCAGTATTTACAGACAAAAGTATTCGGTTATTGGGTAAAAATCAA
TATACTTCTAATGTCGAATCGGGATCAACTAGGACAGAAATAAAGCATTG
GGTCGAACGCTTCTTTGGTGTCAAGGTAATAGCTATGAATAGTCATCGAC
TCCCGGGAAAGGGTAGAAGAATGGGACCTATTATGGGACATACAATGCAT
TACAGACGTATGATCATTACGCTTCAACCGGGTTATTCTATTCCACCTCT
TAGAAAGAAAAGAACTTAAATCAAAATACTTAATAGCATGGCGATACATT
TATACAAAACTTCTACCCCGAGCACACGCAATGGAGCCGTAGACAGTCAA
GTGAAATCCAATCCACGAAATAATTTGATCTATGGACAGCATCATTGTAG
TAAAGGTCGTAATGCCAGAGGAATCATTACCGCAGGGCATAGAGGGGGAG
GTCATAAGCGTCTATACCGTAAAATAGATTTTCGACGGAATGAAAAAGAC
ATATATGGTAGAATCGTAACCATAGA
>TI0AQRHB11YI03RM2 Orig: 790, Final: 734, Cuts: [57,790]
TGTGAGAGATCACTGCAGATCTGGAACCTTTAAGAATCTTGATCATGCCT
TAGGCCTGTTTGATATGATGCTTCACATGCACCCTTTGCCATCCATTGTC
GATTTTACTCAATTGTTGGGTGCCATTGCAAGAATGAAGCATTACTCCGT
AGTCATTACTCTAATTAGAGATATGGGCTCCTTTGGAATTACTCCTAATG
TTTATACTCTCAATGTTTTGATTAATTGCTACTGCCATCTGAACCGGGTC
AATTTTGGTTTCTCTGTCTTAGCAACAATTTTGAAACTTGGTTATCTGCC
TACCCAACCTACTCTAAACACTCTTCTTAAAGGTCTCTGTCTTCAAGGTA
ATATTTCTGGAGCTGTGAGGTTGGTAGAGGAAATGGAGAACAAAGGGTAC
CAACCTAATGCAATTACTTGTGGGACGATAATAAACGGTCTGTGTAAGAA
TGGCCAAACTGGTGTGGCTATTAAGTTGTTCAGGAAGCTTGAAAAAAGGA
ATTTTGAACAAAATGTGGTGCTCTATAGCACGGTCATTGATAGTTTATGT
AAGGACAGATTGGTAATTGAGGCTTTGAACCTTTTATCTGAAATGATGAG
TAAAGGCATTCAGCCAAATGTTGTCACTTACAGTTGCGTAATTCAAGGAC
TATGCAATTTTGGCCGGTGGAGGGAGGCTGCTACCTTGTTGAATGAGATG
GAACAAAGGAAGATCATGCCAAATGTGCAAACCT
>TI0AQRHB11YI15FM2 Orig: 848, Final: 848, Cuts: [1,848]
CTCTTATTAGGGCGAATTCATAGTTCGCATAGTCAATAGTTTACTTCCCA
TTGCCACTTGCCCTTTTTTTAAGAGTTGTTTCATCTTGCTGGGCAGGTGA
TAGCTGGTCACATTCGTGCACAAATCGAGTCATTTTATACTGGAATGGCA
ATGAACGATATGCATACATTGACAAGTCACCCTCCCTCCGATCAGCATCT
GCACCATATTCTGTGACCTCTAAAGGTATTAGGAATTCTGCTTCAAACTG
TAAGCGCATCAAAATGATGTGAGACTGAGTGTGAGATACAACTTAAAACT
CCAACATCAGCACCATAGGTAAGTTGTTAAAATAGATTAATGCTTGATCA
TTTAAGATAATTACAGCAACTAATATATTTTATTTGTGTCAGTTTGGTTT
AGCTTAATTTTTATCTTAAAAAAGAATGTACAGAAGTCTCACATTTTTCA
AACTATAGCTGTAATTTTTGTTCAGCTTATTTTTAAGCAAAGTAGTAAAC
CAATGAATATAAGCTATACCAATCGATCACTTTCAACAGCTTTGGAGTTG
TGTTATTTCGAGTTGAAGTGCTTTTAATTAAATTTTATACTTGCTTTGCA
TAAATATAAATAAATGAGCCTATATGGGTCTCAGTTCAGGTGGTAACTGA
GTGAGTTGAAAATAAATCAAGTCTTAGGTTCAAGCTCTATCNNNNNNNNN
NNNNNNNNNNNNNNNNNNNNNNNNGTCAATTCAAAATTGCGTGGACTGCC
TAGCATACAAACAAATAGCTACTGTCACGCGTATTACCAAAAAAGACAAA
ATAAAAAAGTTCATAAAAAAAAAGAGAAAATTTAGGATGCGAAAATTT
>TI0AQRHB11YI23RM2 Orig: 642, Final: 586, Cuts: [57,642]
TTTACAAGTAAATTTTAGTATTTGTGTTAAAATGAATTTATCAAGATGTA
AATTTGAATTTTTTCAGATGATGTATGAGGAAGCAAGCCAGGTTGCTAAC
GATGCAGTTGGAAGTATAAGAACGGTTGCTTCTTTTTGTGCTGAAGAGAA
TGTGATGGAATTATACAAAAGAAAATGTGAAGGTCCAATGAAGACAGGGA
TACGGCAAGGCCTGATTAGTGGAATAGGATTTGGGTTATCTTTCTTCTTA
TTGTTTTCTGTCTACGCAACTAGTTTCTATGCTGGAGCTCGACTTGTTGA
GGCTGGCAAAACAACATTCACAGACGTTTTCCGGGTAAATATTCTTCCCA
TGTTTTTCAAAGTTTTTTAGAAGAAATTTAGCAACTTCTAGAGGATGGTG
AAATTTACTCATACAAAATTAACTTTGAAATTTTGTATGTATGCTCTACA
GGTTTTTTTTGCCTTAACCATGGCAGCAACAGGAATTTCTCAAACAAGCT
CCTTTGCTCCTGATTCTAGCAAAGCCAAGAACGCCGCTGCTTCCATATTT
GCAATATTAGATCGGAAGTCAAAGATAGACCCAAGT
>TI0AQRHB11YJ04FM2 Orig: 842, Final: 842, Cuts: [1,842]
CTCCTATTAGGGCCGATTCAGAGGAGCTGTTTAAGATAATATATTGACTA
TGATTAAATACTCATAATTTATGAACATTAAAAATTTGATAACCGGTAGA
AGGGTCGAAAAGTGAGAAAAATCCTAAATGAGAAGAATGACTTGAATTTA
GGATACTCAAATTATATTATCTTTACATTTTGCTGCAGTTAATATGTAAT
TCGCATCCGCATTTGTGTGATTTTCATTTGTTGATACCAAGTATAATAGT
ACTCTTCTTTTTGAATTAGGGTCAATTATCAGATGGCACAGTAATTGCAG
TAAAACAACTCTCCTCAAAATCTAAGCAAGGAAATCGAGAATTTGTGAAT
GAAATCGGCATGATATCTGGAGTACAACATCCAAATCTAGTAAAGTTGTA
TGGATGTTGCGTTGAAGGGAACCAGTTATTGCTGATTTATGAGTACATGG
AAAATAATTGTCTATCTCGTGCACTTTTTGGTGAGCACTTCTAACCATCT
CAGACGTGTAAATCACATACACTATATCTTGTTATTCATAAAGGGCACTG
AAAATTTAGCCACCTTCAGAGGCTCTCAATTTGATTGGTCTTGTGCATGG
GGTTTTACAAATTTAATTCCGTTGTTCTTAAAGTCTTTGTCCTTTTGTAC
ATAATTTTTTTATAATTCTGTAGTCTACTATGTGTCCATTGTGCATGAAG
TAGTCTTCTTTTAGTAAACTTATTCTTACCTATCAAAAGTAAAGGCCACT
GAAAATTTGATTTTTCTTTTTATTTACTGTATACAGGGAAGGACACAACA
TGCAGATTGAAACTGGACTGGCCTACCAGGCAGAAAATTTGC
>TI0AQRHB11YJ07FM2 Orig: 815, Final: 815, Cuts: [1,815]
CTACTATAGGGAGCGATTCANGAGAAAGATGGGGAAANCAACTAACTGCT
GATGTCCAACGGCTGTATTCTTTGTTTGATGTTGCCTTGGAGAATAACTT
AGTTTCTTTGATATGTCAATGTATCCTTTATGGTGTTACTGATATCTTTA
CTTCTTTTTGTCAAAGGCTTATAGATTTTATTAAAATTTGATACTATTAT
CTTTGCTTTACTTATCAGAAAATGTGTTTTTAATGCTATTTTCCTGATTT
ATGACTTTCTGTCAGGAAAATTACTTAGGACATTGTGAATCCTCTTTTTT
TGTCATTATTTTCTTTCCCTGAGAATTTTGACTGAAAAGAAAAAACAATA
ATAAGGTGGATACCTTGAACAAGATATCCAATTTTAATTGAGATGTGTCA
TTTTATCAAAATTTATTGTCATTCTGTTGGTTGTTGATGCTTCTTTAACA
AAGAGTTAACAGATGTAACAGATGTTTGTATGGATGAAAGTGCTGTGTCC
AGTGATCCTGTCATCGCATTCTTGTTGGATGAAGTGGTAGTTAAGGATTG
GTGCAAGAGGACATTCAGAAACATTGCAAAAGAACTTCAACGAATTTGTA
TCCTTAAAATTTTGAAAATATTTGGTTATATAAAGCCCTATTTTTTCCCC
TTTTTGTCCATGTGCATACTTTCCATAATGTCAGGGTGTGCACTTAACAT
TTTTCATTAGATAATCTTGAACTAGAGGGAATGAAAACTAGCCTGACTTT
ACTACTTAAGTTATCCATACAGTTGGCTGGCATTTGCAATGTGCTTGAAG
TTTTGGAGTCATCGT
>TI0AQRHB11YJ14FM2 Orig: 892, Final: 892, Cuts: [1,892]
CTACGACCACTCTTTTAACAGCCGACCGCTCTACCACTGAGCTACTGAGG
AACTTTGGGAGATTTGATCTTATAGAGTTCAATTCCCGTTCTCAACCCAT
GACCAATATGAGCTCGAAGTTTCCTTCGTAACTCCGGGAACTTCTTCGTA
GTGGCTCCGTTCCATGCCTCATTTCATAGGGAACCTCAAAGTGGCTCTAT
TTCATTATATTCCATCCATGTCCCAATTCCATTCATTTACTATCCCTTTG
GTGTCATTGAGATAAGAGATGTCGTTTCTAGTCTATCTGTTTCTATTTCT
ATATATATGGAAAGTTTTAAAATCATCATATAATAATCCAGAAATTGCAA
TAGAAAAGAAAAAGGGAGGTTTGTGATGATTTTAAAATCTTTTATACTAG
GTAATCCAGTATCCTTATGCATGAAGATAATCAATTCGGTCGTTGTGGTT
GGACTCTATTATGGATTTCTGACCACATTTTCCATAGGGCCCTCTTATCT
CTTCCTTCTCCGAGCTCGGGTTATAGAAGAAGGAATCGAGAAGAAAGTAT
CAGCAACAACTGGTTTTATTACGGGACAGCTCATGATGTTCATATCGATC
TATTATGCGCCTCTGCATCTAGCATTGGATAGACCTCATACAATAACTGT
CCTAGCTCTACCGTATCTTTTGTTTCATTTCTTCTGGAACAATCACAAAC
ACTTTTTTGATTATGGATCTACTACCAGAAATTCAATGCGTAATCTTAGC
ATTCAATGTGTATTCCTGAATAATCTCATTTTTCAATTATTCAACCATTT
CATTTTACCAAGTTCAATGTTAGTCAGATTAGTCAACATTTCTATGTTTC
GATGCAACAACAAGATATTATTTGTAACAAGTAGTTTTTGTT
>TI0AQRHB11YJ14RM2 Orig: 838, Final: 781, Cuts: [58,838]
GGCCTAACCATTAATCGCGAAGCGATGGGAACGACGGAACCCGTGGATGC
AGAAGATTCTATTGAAAACGAATCCTAATAATTCATTGGGTAGGATGGCG
AAACGAACCCGGGACCAATCCACTTTTATTCTGAGAGGCCATGTCATAGG
ATAACCCTACAACTGAAATAGATATGGAAAGAGTAAATATTCGCCCGCGA
AAGTTTTTATTTTATTGGATTTCTAAATTTTGATAGATCCAATATAATAT
GATAATAAAAAAGACAAAACAAAATAAATACTCGTTATAATAAAACGAAA
TTCTATTATTATTATCTATTATCTCTAACTAATCTATAAAATAATTATCT
ATAACTATAAATAAATAGAAATTGAATACATGTTTAGTTTTTTTTATATA
AACTATCAAAACAAGATATACAAATTTCTAATAGATTAGATATTAGATAA
AATCTCAAAGACTCCCACGATTCAGTATATTATTCATTAAATACATGTAT
ACCATGTTATAATTGTTATTTTTCATTCGCGAGGAGCTGGATGAGAAGAA
ACTCTCATGTCCGGTTCTGTAGTAGAGATGGAATTGAAATTGAAAAAGAA
CCATCAACTATAACCCCAAAAGAGCCAGATTCCGTAAACAACATAGAGGA
AGAATGAAAGGAATATCTTATCGAGGTAATCGTATTTGCTTTGGTAGATA
TGCTCTTCAGGCACTTGAACCCGCGTGGATCACGTCTAGACAAATAGAAG
CAGGGCGGCGAGCAATGACACGAAACGTACG
>TI0AQRHB11YJ15RM2 Orig: 829, Final: 772, Cuts: [58,829]
AGCAGAAAGAGCTTCCAAGAAAATACTGATTTTCAATATATATGAAATTC
TTTGCACGTCTAATGGCATTGATGTAAGCATCCTGAATGCTTCTGTCAAT
CACATTATCCTTCCAAGTGAGAAGACCTGCCCTGGCTGCATCCTCAGGAG
CATTGGGGAAGCCAAAGGTGGCTCCTCCATCAATTGATCGGAACAATTGT
ACATTCCATGTTTCATGGTCTTTGGGGTACATAACCGGAGATGGGGTTAT
GAAAATGCCATCTAGTTCGCTTAATTGAAGTAGCAATTCCTTCTTGCCTT
GCTTCCTCCATCTCTGCTCAAAATTGAATAAAACATCCCAGGCAATAGGT
CCTTCTAACCGGCAGTGAATGTCGTGCCAAGGCTCCCTAGGTCCACCTTT
CTCAATTGAGGCACCGGCAAAGTTAGGCTGATGAAAATCATCATGATGAG
CTGTTTTGAGAGTCCTGAAAATGGAATGAAAGGGAGTATCATATCTCCCA
TCACAAAGATCAATACCACCAATGAAGCTCACAATCCTCCTCTTTTCAGA
TTTTCTATTGGGCATCTCACTGTCCACCACCACAATCTTCTGGTGATGAG
TGAACATGGTGGAAACCTCAAAGTCTTGAACAATGCTTTCGCCATTGTCA
GGATTACGTGGGCATAAAACACAATGGACTCCAGTGTTATGGAAATAACT
TCCTGTATCTTCATCATGAGTAGCCATTACTCCATCCTTCTTTAGTAATT
TTACAGAAGTTCTGTCATTCCA
>TI0AQRHB11YJ24RM2 Orig: 786, Final: 737, Cuts: [50,786]
CGAATTCTTTCTCCCAATTCTAAACAACCCGATCGAGCTTAAGCAGACAA
CACAGAGGCCAAAGTTGCAACGTTTGGTTCAAACCCCTCAGCAACCATTT
GATCAAAAAGCACCAAAGCCTCATTGGAACAAAAATTCTGCGCATACCCA
CTAATCATCGTCGTCCAAATACTCAAATTCCTCTCAGGAAATTCCTCAAA
CACCAACCGGGCATCCCCTAAACTACTCGAAACAGAGTAACCCCTCACCA
ACCCATTAACCACATGCAAATCCAAGTCCAACCCAAATTTCACAACATGG
GTATGAACCTGTTTGCACAATAAAACCGAGCAAAACCGAGAACAAGCTTT
GAGAACAAAAGGGAACGTGTGTTTACCCGGTACAACACCGACCCTCCTCA
TCCTTACATAAAGAAACAGAGCCTCACAAGGGTTTGGGCCACTAGCGTTA
GCTCTAATGAGCGTGTTCCACATAAAGCCATTCGGGGTTTGTGTGTTCTC
GAAGATCTTTAGAGCGTAAAGAACATCGCCGAACTCAGAGAGAGAGCAGA
AGGAGAGCAATCTGCTAGCGGCGAAAGTATCGTGGATGCGAGCAGAGACA
ATCATTTGGGCGTGGACTTGTTTGAGTTGGCGCATTGAAGTGCATTGGTC
TGCTAGGAGAGAAAGACCAGGAGGCTTTGGCGGTAGAGGAAAACAGGTGT
AAGAAGAGTGTAAGCGTAGTGTGAAGAGAGAGAGTGA
>TI0AQRHB11YK12RM2 Orig: 694, Final: 637, Cuts: [58,694]
ATACTAATCCACTTTAGGTTTGGTTTGAATCAATGCATGACACAAGACAA
GAATAGTATTTTTCCTATTAAGTTAGAAATGGTTAATTGATGAAACCCAA
GTATTGAAATTCATACCAGGATAGGAGGGTAACTTTTCTATAACAGAGGC
CAAGTCAAAGTTGACACCCTTAATGGTAGGGTACTTGGAGATGATCATGT
TAAGGAGAGTGCCATCACCACCTCCTACATCCACCAGCAATTTCAGACCT
TCAAAGCCCTTGTATTTCTCAAGAATCTTCTTCATAATTAATGGGTTCAA
ATCTTTCATTGAGCCCATGAAAATTTCACGGAATTTGTCATCCTTCCTAG
CGTACTCATTTGCTTCCATCCCATAAGCCCTGGAAAATGGAATTCCTCCT
TCCAAAATTGCATCTTTCAAATGGTACCTGTTGTGATACTTAACATTAAA
CTTCTTACAGAAGGGGAAAAAAGAAGAAGAAGATAGTAGGATGATGATAA
TAAAGAAAGTTCTAGCTTTTGTTAAGCACCTGTTGTGATTCCTATCATTA
AAATTTCTAAAATTCAAACTTCTATTTTCAATTGTCAAATTTATATCAAT
TTAGTTTCCCACCTTGTGAAAATGAATCAATTTGATC
>TI0AQRHB11YK18RM2 Orig: 483, Final: 426, Cuts: [58,483]
AGAAAATTATGCCATTGAGGATGTTTAAATTCTTTGCCGTATGGCCCTGT
AAAAAATTTTAAGATAGGATTTACATTTACTTATTATACCTTGACAATCT
TAAGATCCTCTTTCAAACATGCTTGTTACAATTTACAGCACTTTCGGCAA
TGATCTTGAGCCTACAAGTCACTGGCTAGAAGTGATTTTCAGCATAATCA
TTGTACTTAGTGGCCTGATGCTCTTCACCTTGTTGATAGGGAATATCCAG
GTGTGCGCATTTTATTAATTGTTATCAATGCTTAAATTAATCATTTGTTG
AACATGCAAATTTGGAGGTAAAGCATGGTCTAACAATGAGGACCTGTTGC
TGCTATGAAGGTATTCTTGCATGCAGTCATGGCAAAGAAGAGAAAAATGC
AGCTGAGATGTCGAGACATGGAATGG
>TI0AQRHB11YL05FM2 Orig: 769, Final: 769, Cuts: [1,769]
AAAAAGTGGATCCGCAGGGTCCCAAATGAATTGGCTTATTAGAAAAAAGC
CTTGTTCTTTGGAAGATCTATCTCTTGTCTGGTACTGCACGGTTCCACTC
TGCAAGAACTCCGAATCATTCTCTTGAAGCTCATCCTCTTCATCATAAAT
GATCCGCTTGCCCCGAAATGACCTAGCCCAATAGGGAAATCCCAATTCAT
TGGGCCTTTCGATACAATCAAATAGAAAGCCCCAAGGGCGCCATATTCTA
GGAGCCCAAACTATGTGATTGAATAAATCCTCCTCTATCTGTTGCGGGTC
GAGGACTCCTTCTCGTTCCCCTTCTTCTTCAAACTCCGATTCGTATTGTT
CATAGAGAAATCTCTGATCAACGATAGAACAAGATCCAGTTTGCATCATA
TCTAAGGGATTCCTTGGTTCGGGCCGAAGAAGCAATGTCATTCGATCATT
ATCAAACTGAATGCAATCTTTTTCTGTCCGTGAGGATCCCACCAGGGCGC
CTTCTACTTCTAATAGGCCATGAACTAGATCAGAATCATTCTCAACGAGT
CCATAAGAAGTGATCCCATTTTTTTCATCGGGTCCGGGTAAAGACCAAAG
GTCTTGAGCGACCGATCCGGCAGAACAACTCAAAAGGTAAAGAAGTATCG
TTAATTTCTTCATGCTCGTTCCAAGTTCGAAGTACCATTTGTACAAATAA
GAATCCCCTTCGTTACATGATTTCTTCTTCATATAGATAGATATAGGATC
TATGGAGCAATTACTTAGA
>TI0AQRHB11YL05RM2 Orig: 760, Final: 701, Cuts: [60,760]
TTGATAAATATAAATAAATAGTATAATTTCTATGATTAATACTACTTATT
CAACAAATTCGATTGATTGATACGAGTTGATTTTCTGTTACGATAAATTG
AGGAAACAATAGCTGGTCCAATAGCTGCTTCAGCGGCTGCAATAGCTATA
ACAAAAATTGAAAAAATATTTCCTTTTAATTGGCGACTATCAAAAAAATC
AGAAAATGTTACAAAATTTATATTAACTGCATTTAGTATAAGTTCAAGAC
ACATAAGGGCTCTAACCATATTTCGACTTGTGATCAAGCCATAGATACCG
ATAGAAAATAAATAGGCACTCACAACAAGTACATGTTCGAGCATCATTGA
ACAACTCCTTATCAATTTCGATTCATTTCAAGATAAAAACAATTTAATGG
GTTCAATTAATTATAATATCAAAAAGTATGGAACAAGGGAATATTTTAGT
ATTGGTAATAGATCGAATAAAAGAATTTCATTTTTAGACAAGAAATCTTC
AAATAAAATGGAAGTGGGGGGAAATTGATGTGATAACATAGAACAAAGTT
TAATTTGGACTTTTCTTATTATATTAATGCTTTTNNNNNNNNNNNNNNNN
NNNNNGTTCGAAAGATTTATTATTGACGAGCCACAGCAATTGCGCCTATT
AAAGCAGCTAAAAGAATTATCGAAATGAGTTCAAATGGAAGGAAAAAATC
T
>TI0AQRHB11YL17FM2 Orig: 771, Final: 771, Cuts: [1,771]
ACAGCTATCAAAGAATTGGATGGATTGTTGTGCATAATCAAGAACTAAAA
GCTAATTTCTAATCCCAGTGGATGATGGGATTCAAAACTGACCTTATACC
TGATGCCACTCAAACTCAACATTGATTTCCAAGTCAGTACTGTGCACTCC
TTCAGAGCTAATATTTTAAGTATCTAATTAAGTACTTCATTACCAATAGT
CAGAGCAAGAACACTTTCCACCACTAAAAAGGTGAAAGCGGTATGGATCC
CTCAATATGATTTTCCTCCCAACAATTCCACTGACAAACTTGTAAACAGA
ATGGCAATCACCACAAACACGAAGATTCTTGAAAATCCTGAGAGGTGAAC
CTTCTGAAGTACTAATCAAGCCAAATGCAAGGGCAATTCTCTCACTGTGG
TTCCAAAGATTGTGCTCCTTCTGTTCCTCATCTGTATCTTGTAGTGCATA
GCTTATATCAGAAACATAACCTGCTTCTTTAATCATCTTTCTAAGCTCTC
CCAACTTGGCATATATCTGTTCTGTCTGCGGATGGGATTGGTCTCCCATT
CCAAATGAACTCACTTTATCTTTCAACTTAACCCAACTGCAGGCAGGTTT
CTTCTTTATGCTATTAGATCCCATTTGTGTCCTGACATTCTCTACATCCT
CCCATCTCCCAGTAGTTGCACAGACATTTGAATAAAGCACATAAGCTGAG
TCATCTGATGGAGCTAACTCCAGAAGATGTCCTGCAGCCTTCTTTGCGAG
CTCCAAATTCCCATGGATTTT
>TI0AQRHB11YL18FM2 Orig: 794, Final: 794, Cuts: [1,794]
TATAGGGCGAAATTCGCGGACAAGTGGATCCTGAAGCGTCTCTCTCAAAC
CAAGAAAAAGATGTTGAAGAAGATTCTAGGGGATTAGACATAAAAAAACG
TAGAAACAAAAATTAATACAAGACTAACACGGAAACAGAACTTGAGTTAT
TCCTAAAAAGGTATTTTCATTTTCAATTGAGATGGGATGATTCTTTAAAT
CAAAAAATAATCAATAACATCAAAGTATATTGTCTCCTGCTTAGACTGAG
AAATCCAAGAGAAATTGCTATATCCGCTATTCAAAGGGAAGAAATGAGTC
TGGATATTCTGATGGTCCGGAAGGGTTTAACTTTTACAGAATTGATGAAA
AAGGGAATATTGATTATCGAACCAGTCCGTCTGTCTGTAAAAACGGATGG
ACAATTTTTTATATATCAAACCATAGGTATCTCATTGGTTCATAAGAGTA
AGCAGCAGCAAAGTCATCAAAGATACCTAGAAAAAAGCCCGGCCTGTCTT
CATAAGAATAAGAAGGATTTTGATGAATCCATTGCACTACATAAAAAAAT
GACTGGAAATAGAGACAAAAATAATTATGATTTTATTTTTCCTGAAAAAA
TTTTATCCCCAAGGCGTCGTAGAGAATTGAGAATTCGAATTTGTTTCAAT
TCGGGGAATGGAAACGGTATACATAGAAAATACGGTATTTTGCAATGTAA
ATAAGTTAAAAAATTGCAATTGCGATCAAGTTTTGAATAAAAGAAAAGAG
CTTTATAGAGATAAAAATAAACTAATTAAATTAAAGTTCTTTCT
>TI0AQRHB11YL18RM2 Orig: 685, Final: 628, Cuts: [58,685]
ATATTCGAAGTTGCGATCGGATCTATTCATTTTAAAGAATCGATTCAATA
CATTTATTATGTACCCACAGGTGTTATATTGGATTTGAATCAGATTTCGG
ATCAATTTATATTGATTGACTGCCTCGATTATGTTGTTGCTAGCAAATGC
CACTATTTTTGGTTTTGGATCTTCCAAATCATTCCCGCAGGAGGTCCGGA
CCCATTTTTCTCTGATCCTTCGATAAAAGGATTCATTCTCTTCATAAAAA
ATAGGAGGTAGAACCAATAAATATTTCTTTTTCGATTCATCCCTGGAGTT
GAATACCTCATTCAAGAATTGTTTTTGATCCAATCTGCAGGAATCAATAG
AAAAGGTAAATCCCTTATGATACGACAGATCCGGCTCGGTTATTGATAGA
GTGAATATATCCGCCATTTCTTGAAATCTCTCTTCTGATTCAAAATCGTG
GTGTAACGTGTATCCCCCCCTGTTCCGGTCACGAAATAAATCAAAAAATG
GATTTTTGTTCAAGAATGAAATCTTATTGGAACTGTCCATATCCAGTTCA
TCCTTCGGAACCATATCACATCCCGGATCGGATGAAATAGGATGAATTGA
GACGGTATTTTGTAAATAAGTAATTATC
>TI0AQRHB11YL21FM2 Orig: 833, Final: 833, Cuts: [1,833]
GCCAGACACTCCTATAAGGGCGAATTCTAGTGCTTCATTCACATGTCCAT
GCATCGCATACCCCACAATCATGGATGTCCATGATGACACATTTCTTTGT
TCCATTCTCGAAAACACATTATAAGCTAAGTCCATCTTCCCACATTTTCC
ATACATGTCTATAAGCGAATTCAATGTCAAAACATCAGATTTCTCAAAGG
TTTTAACTTGGAAAACAAGTTTGTGCAATTGAAGAGCCAAGTTCAAGTCC
CCAAGACCTCCACAGGCTGATGTAACACTAACCATAGTCACATCATCCGG
CAAAAACCCAGATTTCCTTAGCTCCAAAAACATGTTTATCGCTTCCTTTG
CACGCCCACCTTGTGAAAGACCTGCTATAATTGCATTCCAAGAACCCAAC
TTTCTATCAGGATTTTTATCAAACAGCTCATGTGCATTCCTAAACTCCCC
CGCTTTACAGTACAAGCCAATGAACCCACTCTCACAGTACTCATTGTACT
CCAACCCGACCCTTATGGCTACCGAATGAAGCTGGCGACCAAACCCAGTT
GCAAAAGTTTGAGACACAGCTTTTAAGATAATGGGAAGTGTATAACAATC
AGGCAAGACCCCAGCTTTTGACATGGAAATGTAAACACATAGTGCTTTGT
TAGGTGCCTCTAGTCTAGTGTACGATCTAATAATATTGTTCCAATGAAAG
GGTGCAGGGTACAATTGTAGAAAATGGGTTCGGATTATGTGTGCAAAAAT
TTGATTTAGTTCCAATAAGTTGGCACAATTGGACAATTCGGTTGGTATGG
CTTTTGCTGGAGATTCTGGGTGTTCATGGTTTG
>TI0AQRHB11YL22FM2 Orig: 503, Final: 503, Cuts: [1,503]
ATAGGGCGAATCAGTTCCAAAAAAGAGGTTACTAGGAAATCAGTGCTCCC
TCCTGTTGAACTGCTTTTAGGGTGTTAGACCCAAAGAAGTCACAGAACAT
AGCTCTTTTATTAAGAGCACTCAATGTAACAAGGGACGAGGTGTCTGAAG
CTCTTTTGGATGGTAAGTGATGTTTCATTCTTTCCCATGTCTGATAAATG
ATTATAAATTCCATATTCTGCTTAGACGATATATAGAAAAAAATTCAAAA
TCCCATTTCTCTGATTTGATCTAGACATAAAGGAATAGATAAGTTATAAT
GGGCAACCATATTTTTTTATTACTTACAAAATTCCAAAAGTTATGAAGTA
CTCTATAGTCTATAGTCTATAGATATCAATTAGCACAATTTTTTTGAGGC
AGGAGGGCACGCAATGTAGCTTAGTGTACCAACAAAAAGCAGAGGATAAA
AGATGTCAGAAGCAGAAATAAGAATTGAAGAGCTCAGAAGAAGTGTAATC
GTG
>TI0AQRHB11YL23FM2 Orig: 655, Final: 655, Cuts: [1,655]
TCGTATAGNNGGCGATTCCATACCCTTCATATTTCCACCCAAGCAAGTTT
AACGAAGTGGTGAGGTGGCAGAATGAAGATGAGGGAAGCCAAGAGGCCCC
ACTTGTGGTCCTTCACTAGGGGCCCCACGTAATGGTTCAGACAAGGCCGC
CATTAGAGACAAAATTCTCTCACAGTGTCACCAATCAAGTCGTTGCGAGT
TGTTGAATTGTGGGGCAATAAGCAACTACAAGTGCCACAAACCAATGGAG
GTGTTAAATGTGATGAGAAAGTCTGAATTTTGTTTACAAGCACCAGGTGA
CTCGTTCACACGCCGGTCAACATTCGATGCTTTCCTAACGGGTTGTATAC
CAGTGTTCTTTTCGCCTCATACTGCTTATACACAGTATGCGTGGTACTTA
CCCAGTGATTGGAAGACGTACTCGGTGTATATAGAAGATGATCATACTGC
AGAGAGCATTGAAGAGGAGCTTTTGAAGATTCACAAAAACACTGTGAAGA
AAATGCGTCAAAGGGTTATTGATTTGATACCTACCCTCACCTACGCGCAT
CCCAATGCCACTGTCACTGGCCAACACCTGGGATTCAAAGATGCTGTGGA
TGTTGCTCTTTCTGCATTGTCCAACCAACTTCATCTGTTGGACTCCTCTT
AGCCT
>TI0AQRHB11YM02FM2 Orig: 798, Final: 798, Cuts: [1,798]
NNNNNNNNNNNNNNNNNNNNNNNNNNNNNNNNNNNNNNCATCATCCATAC
ATAACGAATTAGTGTGGTATATTCATATCATAACATATGAACAGTAAGAA
CTAGCATTCTTATTGAGACTAAAACTCATAGGGAAGAAAATAGATTTATG
AATGGAATCAAATATGCAGTATTTACAGACAAAAGTATTCGGTTATTGGG
TAAAAATCAATATACTTCTAATGTCGAATCGGGATCAACTAGGACAGAAA
TAAAGCATTGGGTCGAACGCTTCTTTGGTGTCAAGGTAATAGCTATGAAT
AGTCATCGACTCCCGGGAAAGGGTAGAAGAATGGGACCTATTATGGGACA
TACAATGCATTACAGACGTATGATCATTACGCTTCAACCGGGTTATTCTA
TTCCACCTCTTAGAAAGAAAAGAACTTAAATCAAAATACTTAATAGCATG
GCGATACATTTATACAAAACTTCTACCCCGAGCACACGCAATGGAGCCGT
AGACAGTCAAGTGAAATCCAATCCACGAAATAATTTGATCTATGGACAGC
ATCATTGTAGTAAAGGTCGTAATGCCAGAGGAATCATTACCGCAGGGCAT
AGAGGGGGAGGTCATAAGCGTCTATACCGTAAAATAGATTTTCGACGGAA
TGAAAAAGACATATATGGTAGAATCGTAACCATAGAATACGACCCTAATC
GAAATGCATACATTTGTCTCATACACTATGGGGATGGTGAGAAAAGATAT
ATTTTACATCCCAGAGGGGCTATAATTGGAGATACCATTGTTTCTGGT
>TI0AQRHB11YM02RM2 Orig: 698, Final: 653, Cuts: [46,698]
TTCTCGAATTCTTTTTCTATTTGATTTCTATTTTCTAATTCATTTGTTTT
TTCATTCGATAATGTAAAACTTTTTTTATTTTCAGTGATGCTTTTCTGTT
TATTAACATTTTCGTTTACATTAAAATTAAAAAAAAGTAATTTGATTGGT
ATGACCCATGGTTTAATCTTATATGTATTATAAAGTATCACAAATTCTGG
GAAAAACCAAAGCTCTAGATTCGATATGGGATGACTTAGTATTTCTTCAT
TCATTCCCATCCAATCAAAGAAAAAACCTTGTTGATTGGATGGGTTAATT
TTCTGATCTTGATGAATCGTCAGATAAAAAAGGCCTTTCTTATCAATTTT
ATCGATTATTTGACAATTATTAAACCCAGTCTTAGTATTTTTATTCCTGT
TGGTAACGTTATCAATATCGACCCAGGCCTTAATATTGATCTTCTTTCTA
AGACAAAAATGGAGGATTTTCCAATCCAAATATTTTCTATCTGAATTTTT
TTCTATATCTAGACTATCATCTTCGACGAGAGAATTATGGATAAGGATAC
CTCCCAGCATATCAAATAATTTGCGTTTAGGCGTATTGTAATTATAAGAA
ATCTCTTCGTTATTATTTACTTGTAATGGCAATCCATAAATATACGAATC
TTT
>TI0AQRHB11YM03RM2 Orig: 737, Final: 680, Cuts: [58,737]
TTGTAGATTACAAATTTTGAAAGTGTAGCTAAGATCTGGGATCTCCTCCC
CCATAACCAAGTGAAAGGATGAGCACGGGTTCTATCCCTTATGTACTCTT
TTTTTGGGAGCTACATGTATGCATAAAATCCTAATGCTATTTGATGTACT
GGTGGAAGTTGGTCTGGTCTATTGTTTGGGATTATTCAGCTCCATATTGT
CACCATCACTGGCTGTACAAAGAGCATTCATCGACAGCCTTATGTGTGAC
ATTTTCTGATATCTTTGGGACGTGGTTTTCCTTTAGTAGTTATGTGATAT
CTGACTTGATGAATGGTAATTTTCTGACCTTCCTGATTACTAGTTCATTT
TGTGTGCTTTGTTGTCAGGGGAAGAAACTTATGGTCATAGGGACAACAAG
TGAAGTGGGCTTCTTAGATTCTATTGGTTTTTGTGATAATTTCTCTGTCA
CTTACAATGTTCCTACATTGAAGACAAATGATGCAAAGAAGGTAAAATAT
TTTTGTTGTGGTTCTGTACTTCTGTTCTTGTCTCAGAAATATGGGTAGTT
GTGGTAATCTTGTTTTTCTGGTTAGCATCAATTTCCATCAATGCTAGTAA
ATTAAACAAAAGGAGCTAAAGAATAGTGTCATTGTGGTTTATGTAATTGC
TTTAAGAGCCTGACATTTTACTGATTTTTG
>TI0AQRHB11YM06FM2 Orig: 897, Final: 897, Cuts: [1,897]
AGCATTATTCCTATANNGGGCGATTCAAGATGGCCTACAACTACAAGCGT
GGACACTCAGAAGCTTTCCAGAAGGAATCCGGAACTGTTACAGCATATAC
AACATTACACAAGGCACTAAATAAATTGTCCGAGCAATTTTCTCCTTCTT
TTATGGGAATTATGGTGGTCGGGGCAAATTGCCTGAATTTGATCTGCATC
TTGGACCAAATTTGTGGGATACCATCAAAATAGAGAATATTTCCGTTAGT
GTAATCAAGGAGCTCATACATGTTCCATCTCTAAATCACATACAAGTCTG
TCTTGTAAACACTGGTCTTGGGACACCATTTATATCAGCACTAGAGCTAA
GGCCAATAAACAGTTCATCGTATGTGACAAATTTTGGATCATTGTCGCTC
TTCTTTCGCTCTGATTTGGGTTCAGAAAAAGGATACAGGTGAGTCATTTC
ATTTAAAATCTCATCCTAGCTACTCACGTATGTAGTTTCTCCTTCAAATT
TGAACATGGATTATATTAGCCCCTGGCTTGTTCTGACCATATATGTTTAC
TTAGGTATAAGGATGATGTTTATGATCGCTATTGGTCACCCTATGACTCA
ATGACTGGAAAGCTGTAAGTACCTCGTTGACAGTAAACTCAGAAAGACAC
AATGCTTACTGGGTACCATCTGTTGTCATGAGTACAGAGTACTGCTGCTA
CACCAATAAATGAGAGTGCTCCCATGGAATTCTACTGGCAGCCAACTGAC
ACAAATTCTGAATTTTATGTCTACATGCACTTTGCTGAAGTTGTAAAGCT
AAGAGCCAATGAGTCCAGATCATTCAACATTACAATAAATGGAGAGCACT
GTTATGGACCCCTTTCTCCTAGATACTTGTTGACGGATACTGTGTAC
>TI0AQRHB11YM23FM2 Orig: 723, Final: 723, Cuts: [1,723]
GCCGATACTCCTATAGGGGCGAATTCTTACCATTGCATATTCTAATTTTC
TTCCGTACATCAAGGGATTAAGTACAAATTCTTGTTCAGTTTTCCAGGAA
AGTGACTTATAATGGCCATGAAATGCATGAGTTTGTTCCACAAAGAACTG
CTGCATATGTCAGTCAACGTGACCTTCATATTGAAGTAATGACTGTAAGG
GAAACTTTGGCCTTCTCTGCAAGATGCCAAGGGGTTGGATCACGTTTTGG
TTAGTTAATTTACAGGATTATTGTGTTCCTTTTTCTTCTTTTTATATTTC
CTTAATTGTACTTCTGAGGAAGTAATCCAATGATTTTTGTTATTTAAGCT
TGACTTTTTTTTTTCTTACTCACCTTCCCTTTTTCTTTTGCCACTGCAGA
GATGCTAGCAGAGCTAGCAAGAAGAGAGAAAGAGAAAAATATTGAGCCTG
ATCCTGATCTTGACATCTACATGAAGGTAGGATGAAATCTATTGTCAATT
TCTACATTTGGAAATTGTAGCACTAAACNNNNNNNNNNNNNNNNNNNNNN
NNGAAACTTGAAAACTAATTAAACTTGTTTACACTGAGAAGGGTATGCGC
CTCTCTAGATTGAAGATAATCTCATAGATGGACTATTATTTATATAGATA
AGTAGGAATCTGTCCTTTCACTTTCTCCCTTGTAAATTTCACCTTTATAT
GATAAAATTATGTTTCAATCAAA
>TI0AQRHB11YN01FM2 Orig: 828, Final: 828, Cuts: [1,828]
TCCTATAGTNGGCGATTCTTTTTTTCATTAAAAACATAGTTGAAGCTATC
ATGGAAATCAAGGAACGGTATTTAGTGACTAAAAACTGGCAAGGTGATCC
ATGTGTCCCAAGGTAATTCTCATGGGATGGTTTGAACTGCAGTAACAACA
ATCCTCCAAGGATCATCTCACTGTAAGTACACGTCCAAAACATCAAAACT
TGCATTGTAGTTTGCTGTGAAATTTCAATCAAAATATCATCTAATGGGAA
AAAATCCTCATTAACTTGGAGTTGGAGGCATCACTTAAAATGGATCCTCA
TTTTAATTGAGAAGAAAATGTGATGTATCATTATAGGAAATTGGACAATG
GAACATCCTCCTTTCATATGCAATCAAGGAGGAGAAAAAAAAAAGTTTTG
CCATGCTTTCTGATATTTAACTGAATGTATTTTCATTTTGACATTCAAAT
ACATAGTGCCCCCAGTGGGGGGTGTCTACTAATTGCATGGGAATAATTTT
GTTAAAATTGCAAGTTATTTTTCAAACAATGGCAACGGCTCTTCCTTCTT
TCATAATGACAAGCAGGAACTTGAGCTCAAGCAATTTGACAGGGATGATT
TGAACTTCATTCTCCAATCTGAAAGAACTGCAGTCCTTGTGAGTCATAAT
TTTAATTGTTATTGATATGTAGCATTCACTAACTATACAATAATGGTAGC
TGGACATTGGCTGGTCCAGCAACACCATGTGCCAGCTTGAGATTACCAAT
TGGCTAATGATGGATGATGGATCCCTTAATTTCCAAAGGTGTTAATGCTT
GAAGAGTGTATTTTTGGGATTTGATCCC
>TI0AQRHB11YO07FM2 Orig: 851, Final: 851, Cuts: [1,851]
CCGATGACTCTTATAGNNGGCGATTCCTAAATGTCAATAAATGTGATTCG
TCTTAAGTGATTTAATTTTTTTTTCTTACTGTGTTGTTGCAGGTCAGTAT
ATCCTTTGCTAAAAGACTCTTATAAGTTACCAGGCCAATGACAGCAATTC
TGGGAAAGCTCCCTGGGACCTCTGTGTACAGAAATATCCTACAATATCCA
GAAGCAACTAAAATTCCAGGCATTCTGATTGTGAGAGTTGATTCTGCAAT
TTACTTTTCCAACTCCAATTACATTAAGGAGAGGTAAAGATGGTCTTTCT
CTTGTACTAAGTTCATGTCATTCTCTAAATCTGGAACTCAATGCAATTAA
TCTTATAACTAATTGTATCAAGGCAATTTCCTACAATTTCTAAATTTCTA
GTGAACAAATCCGAGGACTGATTATAGCCCAGAAAGTCATCTAATTTACA
TAGGAATAGAAAGAATTTTAGATGAGAGAAAATTGCAACATGGAGAACGT
TAACTGATAGCAAAAAAGGATGAGAAATAATTTAGGTCTTGAATAGTTCA
TCTCTGTTTGTCCTGCAATGACCAAGTTAAAAGAATGAAAATTTTCAACG
GTTGGAAGTATTCTAATTGAGCTGTTTCTTTGACTTATTAAAGTTTTGTA
CTTAATTTTGACATGGTGCATTTTAGGACTAATATCTGTAATATATGATA
TACAGAGTCTCCATATAAAGAACTTAAAATTAGGATAACATTTATGGTTT
TGAGAATGAGTACTGGTTTACTATGTTTATGTAGGCAAAGTGCCTAGAGA
CAGGTGAAACTGTTGCCATAAAGAAGGTTCTTCAAGACAAGAGGTATAAG
A
>TI0AQRHB11YO07RM2 Orig: 701, Final: 642, Cuts: [60,701]
NNNNNNNNNNNNNNNNNNNNNNNNNCAATATCAAAATCTAGATATTCCAA
GGAATCTTGATATTCTCTTTCTTCTTGTACATAATTTTTTTGTTTTTCTT
TTCTGTCGCTTGTACAAATTTTTTCTGGCTAATTCATTTCTTTAATGAAG
TAGTAGTCTTCTTTTAATACAATTTTTCTTACTAGTAAAAAAAATAAAAA
GCAGAAGAAACCCAAGCATTGAGGTTTTGCAGTAATTAAACAAAACTCTG
CCAGTAATTTCTTGAAAAAAAATGCGAGTCACGCACAAATATGCATACAT
AAAAAAACAACCAAGCCTTAGTCCCAAAATTTTAGGGACAAATATGCATA
CATAAGTNNNNNNNNNNNNNNNNNNNNNNNNNNAGAAAAAGAAAAAAGCT
TACTTGGGCAGTAATTACAGAATCATCTCCATCCTGGTCATTTCCGACAA
TTATACCTTTTCTCCTATCATGTAATAAATGCACAGAAATAATCAGAGAA
AAGCATTAGAAAATCTTTATGATATTCTGGTTAAAACAAAAAAAAAAATT
CACTTGTTGATATCACCAGCAACAGTGCCCTGATATTCAGTTAGAACTTT
CAAATGCACAGAAATAATCAGAGAAAAGCATTAGAAAATCTT
>TI0AQRHB11YO09RM2 Orig: 570, Final: 513, Cuts: [58,570]
AGAGTCACATTCATGTAGCTGGGTTCATAAAGAGTGTAGCTCCCATTGGC
ATTCTCGGCTATATTTACCACTGCATTGTTGTAATCAGGCATGATAGGCT
GGCTCAATTTGAATTTCCGAGTCTCATTGGCACCCAAGTCTTCAATTTCA
GCAAAGTATGCATAAGCTCGAGCATTGGCAGGGAAATTGTCAAGATTTAA
TCTGTAGCTGAGCACCCCTTTCGTGCCAACAACTGCTGTTTGCATTACTT
TCACAGGTGGGTACTCTCTTGTTTTTGTGTTTACATTCTTTGATGTATTG
ATTCTTTCTGTGCCAGGGGCCACCCCTACAAGATAATTTGGCCTTTTAAT
GAGATCTGACTGCCAAATTCTGTCATATGGATCATCTGGATACCTGAGAA
ATATTTATATGCACACTTATCACTGATGATACCAGAATGTATTTTCTTGT
TTTGGCACTAGAACTAGCTTTGAAGCAAACCTATACTTTGATCTAGTGCA
TTCTTGATTTTAT
>TI0AQRHB11YO11FM2 Orig: 693, Final: 693, Cuts: [1,693]
AGACGAGNTACTCTATAGGGGCGATTCTATTAGCGAATGTTGNNNNNNNN
NNNNNNNNNNNNNNTTCAAAAGTTTGATCAGTTTAGCTTGTTTACGGTTT
CAAATGGAGTATTGCATACCTTTCCCCCTGCTTCGAGCACACATATTATG
CCAACAGCATGATCCCAAATCTAAATTGTAGATAAGATCAGGAACTAAGT
AACCACAATATTAGCAAGAAATTGAGATCTAGAAATCAATGTGATACCTT
AATGCTTGTTTGAACTTTTGCTTGATGAATATAAACAGCAGCCCTACCTG
AAGCCACCATTAAATACTTGCATAAGCTGCATAAACCAAAAAGAATGTGT
GACATACAAATAAAAAAAATTCATAAATCCATTAACAGGATGATGTGGCG
ATTCATATTTGATAGTCAGAGCAGAAGTTAAATAGCATACATGGAAGAGA
ATAAGAATTTATATGCCACAAGTTTTATTGAGATATCTGAACGAAAAATC
AAAACAGTAGGTCCTTATGACACTGAAAAATTGTAAATTAACTTGCAAGA
AGTGTATACGGCCTGTTTTCTGCCAAGTCAGGAGCTAATTATCAGGGAGC
ACCTCTGATTTCAAGTTTAAAAACCAAGGGTAGAAAATACAATTTTTGTA
GCATATTCTTTTACTCTACTAAAGAATGCCAATGGCTTAGGCA
>TI0AQRHB11YP09FM2 Orig: 920, Final: 920, Cuts: [1,920]
ACCGATAACTCCTATANNGGGCGATTCTGATTTAAATGTTAATTAAATCC
TTTAAAAAAAAAGAAGGCATTATGAAATGTACATGCAGTAAAAAATTTAA
TATTGGATCAACAATGTAAGAGTATAAGAAAAATCATTGGATGCAAAATT
ACGTTGCTATTCACATATTATTGGATCAACAATGTAAGAGTATAAGAAAT
TTTAGTTAGCTAACATGTGAGTCGAGAACTAAAATAAACGTCAGTTAACA
AGTATCGCCAAAAACAGAAACTGAAGTCCAAGGCTGCTGCTCATTCTATT
GAGAAATTTATAAAAATCACCTATTGAATGTAATTACAGTTGCCATCATG
GCCATATCAACAAATTTCATATTCAAAAATAGTGGTTTAACCAACAATCA
TATTATTTGCCTAACCTCAAAACAAAATGCGGTACATTAACCATTCATAC
CACACTCTGGTATCCAAACCACCTACATATTTGCACCATTGAGCTACACC
ATCTTCTCTAAAGAAAATCCAGACTGAAGTGAAAAACTCATGTATCTACC
TCTACATAGTTTTCTAAAAGTCATTTCGAGGTAATTATATGTTTGAGTAG
TTGGATCAATAGCTGGCATGATCGTCCATTTTATAAATTCCCACCATGGG
GCTGCAAAAAAGAACCAGTGAAGAACGGGGCTTTCTGTTTTTGACAATAA
CCTTCCTCAAGATAATTGGCAGACAAAATATCCGGCTACCAGTAATTGCC
ACAAATCCTAAGGTTCTTGAAAACCCTAATTGTGGCTCCTAGAGGAATCT
TCATAAGCCCAAAAACAACCACAAGCTTCTCACTATGAGTTACAAGACAG
AATCCTTATGCTCATACTCCATATTGTGCAGCACATACTTTGTCTTGAGG
ACACACCCAAGTTTTCTCAT
>TI0AQRHB11YP17FM2 Orig: 687, Final: 687, Cuts: [1,687]
CNTATAGGGCGATTCCACTGTATACTCTTGTAGATTGAGTCCCCGAGGCT
TGCCCTCCCATTCTGCCATAGCACAACATGAAGGCGAAAAAAGGTTATGA
AGGAATTGTTAAGGCACTTAAATTGTATGCAACATTTATATGAGTCTTTT
TCATATTTCCTTGCCTTTGGGAGGGATTCAATATAGTTTTCAGGGATCTC
CATTTCAGATAGAACTTGAGCATTTATGGCCATGGCTGCTTTAAGCACTT
GGTTCACACAATCTTTTTGATACTGCAAAAATTTTCTTGACATTTCAGAT
AGACCTTCTTGGGGAACTTTAGGAGTAGGTAGCCACCATTTGTCATCTTT
CCTCTTCGCATTCCCTTTCTCTGATTCATCAGCATCTTTTGACACATAAC
AGAATTCATTTTGGTCCTTGAAGTTATCCAGACAATCCTGCTTATCGTAA
GCTGTTGTTAGATAAAATCATCCATTGNNNNNNNNNNNNNNNNNNNNNCA
AAGTATGGAAAGGATAGGTTCCTATAATTGTTTGTTGAGCATGAAATGTT
TTTGTTCTTACAATAAGCATTGCATCAAGCTTGCGCAGAGCAGGAATGTT
CATGTGTAGATCAGTTCGTTGCCTTGTCACCATTATCTGTTAAAGCATAA
AACATAAACTCCTATCAAGATGCTTTGTGAGAGAGAC
>TI0AQRHB12YA11RM1 Orig: 689, Final: 628, Cuts: [62,689]
CTCCATTCTATCCTATTTAAAGTCATGCTTTTTGTTACTCCCCTAGTTGA
CATGTCTTTTTAGTTACTTCTACTAATGTTATTTTTGGCCTTCCTCTACC
TTTTTTCGTTCCCTCAACTTGGATCGACTCACTCTCTTACCGGTTCATTA
CTCGCACTCCTTTGAACATTACCAAACCATCTCAAGTGACTCTCCCTCAT
CTTTTTGGATCCTATAACAATCCACTGATAATTTAATAAGCAAACTATTC
TGTTCCATTATAGGAGAAGATATGGTGGAATATGCTATCAAGTGGAATTT
ACAACTTACAATCCTAACTGAGAAAAGAAATGTATTATAGTAGAAACAAA
CCTGGGGTATATATTCAAACAATGGAGTCAAAAATAAAAGGGCACAGCCC
ATTATGATTGCTGTAACAATTCCAGCTAAGCCAGTTTTTGCTCCACTTTC
ATGATTCACAGCAGACCTGGAAAAGGAACCTGCATTCAAAATACATGAAC
ATACTTTTATAAACAGGACATTATATCAAAAAATCTGTTATAAAAGAATT
ACAAAAAAAATGAAATGGATAATTTCTGTCAACACTCAGTTAATTTTTAA
TCTCGGACTCATGTTTGCAGCTCTTAGA
>TI0AQRHB12YA18RM1 Orig: 699, Final: 654, Cuts: [46,699]
TTCTCGAATTCATAACTATTCTGAGATGTACAGGATATAAACTTTAAAGA
AGAAATGAAAATCAAATCCTACAATATCTTAAGTCCATGAATGAAGCCCA
GTGTCAGCCGTGGAAAAGGTGACAGAAGAAAGTGCAAGTAGCGGCAGCTT
AGGGGGTAAAATGCAGCCAACCAATTGTCACCCAATGTATGTACATCCAT
CTTTCAGCCATTCCCCTTCTTTTCCTGAATTACAGTCCAATACACCCTTG
AGTAAATTCAGCCCTTCTGCTGATATACTCCTCCTAACTCGAGATTGAGG
TATCTCTATTCGAGGAGGAGGGTCTGGAGAAAAACAAACCACAATAACTG
TTAAATTATCACAAGTGTTGCGCTTGAGTGCCTCTCTCACCAGCTCTCTT
GAACATCTTTCAGGATCATTGTGGAGCATAAGTTCTTTCCTTGCCATGGA
CACGGCACCCTGACTGCTCATTACATCCCACAAGCCATCACAGCCTATTA
TCAGGAACTCATCATCCTCAGTCAGAAGTGTCTCCTGCAACTCTGGCTCT
GCACTTAAAGGGCAGGCAGAACCTTTGGGGCCCTTCATGTGCCAGTCTCC
TAATGCACGAGCCACAGATAATTGGCCATTGAGGTAGCCATCATAAATGA
CCCC
>TI0AQRHB12YB15RM1 Orig: 666, Final: 609, Cuts: [58,666]
AACCCAGAAAATTAACACAAACCTAGAAATTTCAAGCACAAACCCAGAAA
ATCAAACACAAGAACACAAACTTAAAAACTGAAAATGCCATTGGGAAGTG
AACCAGTGAGAGCGTTGAGACGAAGATTGAGAGTGTGGAGAGAGTGAAGT
TTCCTGAAATGCCATTGGGAAGTTGGCCTGAGAGAGCCACACCAGGAAGA
CGAAGCATTGTGACTCGGTTTTGCTCACAAATAACACTGGCCCAACGGCA
TGGACTAGTCTCTATTATGTTCCATAGAAGGGTTCTCCCACCAACAACAG
AGTGAAGAGCCAAGAGTGCAGATCGGTCAGAAGCCAGATCTAGTTTTGAA
AAAGGGAACAATATTGTGAGAAAAGTGAAAACCGAAATGGGAAGCGTTTG
AGGCTTCATTTTGGGAACCCAGATTAAAGAAAACCCAGGTTGCCTCTACA
GGACAGAGAAAGAGAGAGAGAGACAGGAAATGGGTTTGTGAGTTTTGGAG
TTTTTAAGTGTAATTTTTAGGCATTGGTTGGTTTTGGGGGTTAGTGTGTG
AGTTGGAGAAGCTGCAATTTTTTTTCTTTCCTTTCTTTTGTTTGTGGGTA
AAGAGGAGA
>TI0AQRHB12YB17FM1 Orig: 793, Final: 793, Cuts: [1,793]
TGGTGTGGGGAATACATGGGCGATTCTAGTGACCACACGTAAGACTAAGG
TTGCAACATGATGGAGAGTTCTTCCATAATTGATTTGGGGGAATTGTCCC
CCAATGACTGTTGGTTGATTATTAAGAAAATAGCATTTTCTGATGATTAT
AGAAAGCAACATAGGGATTTAGAAGAGTTGGGCAAACAACTAGCAAATAA
GTGTAAAGGTTTGCCACTTGCTGCAAAGATTCTAGGGAGTTACCTACGTG
GCAAGATGTGTAAAGAAGAGTGGGAGAAGGTTTTGCACAATGATTTATGG
AAATTAGAAGATATTGAAAATGGTCTTTTGGGGCCATTTTTTTTGAGTTA
TTATGAATTGTCTCCATCAGAGAAACAATGTTTCTTATTTTGTGCTGTCT
TTCCGAAAGATTATCGATTCAAAAAATTTGAGTTAATCATCAATTGGATG
GCACAAGGATATATCAACTCAAAAGAAAATATGGAGATGGAAGTCAAAGC
AGAGCACTACTTTGAAAATTTAGCCATGCGCTCTTTTTTTCAAAACTTTA
GGAAAAATAATAATGATGGTAAAATTGTAAGTTGCAAAATGCACGATATT
GTGCATGACTTTGCACAGACAATGACAAAAGATGTATGCTTCACAATTGA
AGGTGATGAAGAGGCTAAGATAGACTTTAAAAGGGCTCGACAGTTGTCAT
TAATAGTTAAAGAAACATTTCCTGAGTCTGTCTATGAAGCGAAAAATCTA
CGCTTACTCAAATTCGATTTTGTCTTCTAAAATTGTCCAACCC
>TI0AQRHB12YB22FM1 Orig: 781, Final: 781, Cuts: [1,781]
AAAGGGGCGAATACAAGGGCGATTCATTTTTGTCGGATCCTCTTCAATCT
CTGAATCAGTTTCTTCATCCTCATCCTCTTCGTCATCCTCGTCCCTTTCC
TCCTCACTCTCAGGATTTCCTTTACACTTAATAATCATATCCTCATATTG
TTTGTTGTTTTTCTTCAGCTTTTGTTTCATTGAGTTCAAGGCCTTGGCAT
TGCTGCTGCTCATCTTCTTCTTTGCATCCTTGTTTGCCAAAGTCTGACTT
AGGAAGTCCTCCAGCATCACAAGTGTTTTTATGTAAAGGTTAGGGGCCTT
TTCCGACTCTGTGACACGCATGACTTTCTCCAGCTGCTTGTTTATCTTGT
CAAAGCTTTCCTGCAAGCTAACCCAGTCGTTTATTTTCATCGCATTCTTC
ATCTGATCAACCGTGGCTGACTTTTCCTCAAAGCGCTTATCTTTTGCAGA
CCTGACAACCCGCTTTTTGCCATCGGAGTCATCGCCATCACTGTCATTCC
CATCATCAATATATTTATTTTTCATGTTATTACCTACGTTGCCAGTGTCA
GCAGACACCTCATTCTCAATCTCGTCACCATAATCACTATCATCATCCTC
AGAATCACTACCACCCTGTCAACAGCNNNNNNNNNNNNNNNNNNNNNCAG
TTAATAACAACCTTTATCAAAACTGGTTCTCAAAGTTTAAACATAATACA
GAATAGAGTAATTGAGACGAGCAAGGCATCAAAATAAAAAAGTAAGAACC
TGGGACGTCCAAAAACGCGAAGCCATCTCAG
>TI0AQRHB12YC14FM1 Orig: 695, Final: 658, Cuts: [38,695]
CAAAAATCCCCCTTTAGATTATATATCGAACGAATAGTATGAGATAAAGG
GCCTTTCCGATTTTATCTGATTTATCGGAAGCCTATTGCAGCGTCACAAA
CTTTTTTGTTTTCACACCAGAGGGATAATAACAATATTTATCTTAGGAAA
GAATACAAAAAAAAGAAACTTTGGGATTGCTTAATAACAGACTAAATAAA
TATATAAAGCAACGGAACCATCATAGTATGTTTTAACTACTCCAAAATAA
AATGAAGGATGGTTATTGGATTATTTACCGATCGGGGTCTGATAGGCCCT
ATATTTGAATATTTGAATTTGATTTTATACTTCTTCAATGGAATGGAGGT
TATAAATTAAATTCCATTGTATAGCCGTATGCAATGCGCAAAAGATGCCT
GTACGGTTGTTCAATTCTATCTTTTGGTTTTCATATCATCACTCGTTATT
TAATTTATTCTCTTTGATTTCTCTTCGAGATAGAAGAACCATTTATTAGG
TTATATAATCAGGGTAATGATCCATCAACCTGCTAGTTCTTTTTATGAGG
CACCCGCAGGAGAATTTATCCTGGAAGCGGAAGAAATGATGAAGCTGCGC
GAAACCATTACAAGGGTTTATGTACAAAGAAACAGGCACACCTCAATGGG
TTGTATCC
>TI0AQRHB12YD06RM1 Orig: 762, Final: 705, Cuts: [58,762]
CAAGGTGCAGCAGTTGTTGCGGGACTTCTTTTTTGGAAAGGAGCTTTGTA
AGAGCATTAATCCAGATGAGGCTGTGGCATATGAGCTGCTGTTCAAGCTG
CAATCTTGACCGGAATGGGTAATGAGAAACTTCAAGACATCATGCTCTTA
GATGTCACTCCTCTGTCCCTCGGTGTAGAGGTTTGTGGATCAGAGATGTC
TATTGTGATTCCAAGGAATACCGCCATTCCCACCAAGAAGGAGGAGAACT
ACTACAACATGAGTGACAATCAAACTTCTATGTTGTTCTCTGTTTACGAG
GGTGAGAGAACTAGAACTTGTGACAACTTATTGGGACAATTTCGGCTCTC
TGGCATTCCTCCAGCACCTAGGGGTGTTACTAAGGCAAAAGTTTGTTTTG
ATATTGACACTAATGGTATCTTGAATGTTTCTGCTAAGGAGATGACCACT
GGTGTGATGAGTAAGATCACTATCACTAATGATAAGGCAAGACTGTCCAG
TGAAGACTGAAGAGATTGGCAGGATGGTCCAAGATGCAGAGATATACAAG
GCTGAAGATGATGAACACAGGAAGAAGGTTGAGGCTAAGTTAACTTTGGA
GAACTATGCCTACGATATGAGGAACACTATCAATGATAAGAAGATTGGTG
CCAAGCTTGGCCTCGTACGTAAGAAAAAGATTAATGATGCTGTTGAACAG
GTGAT
>TI0AQRHB12YE03FM1 Orig: 645, Final: 645, Cuts: [1,645]
GGGATCTAAGGGCGATTCGTGTCCCTTATTCTAGATTCACAGCATTATTC
TCATTGCCATGTTCCTAAACTTTTACTTTTCTCTTCAATTTTAAAAGACA
ACAGCTTTCATGCCTTGAGTGACAAAAAAGAAGAGGGCTAGTAGTGTTTC
TGAGCCAAAAGAGTCTCATGCAATAGCTAAGAAGTCGCAGTCAGGGTCAC
GATGCTCATGCCCACCACTGAAGGTGAATAATATTTTATAACATACCCAT
CAAATATTCAGGTTATTAAAGATTGCTCCATTTTATAACCTTGTGCTATC
GTGGAATTGGCTTTGCCTTGTATTAGGTACGAAAGGAGAAACTAGGAGAC
AGAATTGCAGCTCTTCAGAGATTGGTAGCACCTTTTGGCAAGGTACTATA
TATATATTTCTCTATTTTCTAAGTTCATTCTTCATCAGAACCCACTAATG
TGTTTATATATATAAAGAAACACAATATAATATCTTTTCGGCCATGCTTT
CTATAAACTGTTTTTAACATTTTGAATCGATATGGAGGTTGCAGACTGAT
ACAGCCTCTGTATTAACAGAAGCTATTGGGTACATTCAATTCCTTCATGA
TCAAGTCCAGGTGATTACATATTCACTTCCCAGCGTTTGATCTCT
>TI0AQRHB12YE14RM1 Orig: 793, Final: 736, Cuts: [58,793]
TTAATGTAACTAATTCTCAAATTATTCATGATTCTAGAAACTTCAACTGA
TTACAGCATTATTTGTCATATTAATTGTCATTGCTAGTACCTACACAAAT
TCTAACTATAAAACAAGTGACTGAAAATTGAATGAAATGTCTAACCTGTC
TTCGTTGGTGGTCGTCCAGTTCTTCCCCTACGTGGGTAAGGGTACTCGCT
AGAACCTCCAAGAACTGGACGGGCATATTTAGCATTTTTATCTGGATCGC
CCAAATCATTGTAGTAAGCATAGTCATACACCCTTTCCCATTCCTGAAGC
TCTCCTTTTCCATCTCCTCTCAGGTTCACTAGCTCGTTTTCTCGGTACTT
TAGCAGTGGCACTGGGGTATCACTTGGAAGATATGTCTGCAAAAATATAA
TTGAATCAAATTGTTACTTTAGGATGTAGATCACAGTCGAAACACCTTAG
CTTATACCAATTTAGACGTTTTGGGGTAAGTTTAAAGTATTAGGAAGAAC
AACTTTTAGATGGACTTCTCCATGACACTCTATGCAAATCAGCTTTTTAT
GCAAGTTCATATCATATTTCAGCTGGCAGCTTCAAGTGATTTAGCTATTT
TATATATAGAAATCCATAGAAGAAATTTCATCTAGCTTGCATCAGCTACA
ATAACTAAACAAGGGTGTGTTTCAATCAATTTGTAGGAGGTTTCTCTTCA
AACTACTAGAGTTTGTGCTAAACTTGTTTTTGACAC
>TI0AQRHB12YE18RM1 Orig: 703, Final: 646, Cuts: [58,703]
AGGGTTATATACCTCAACAAATATGCCAACTTTCTTCTCTTAGAGTAGTG
GATCTTGCCAATAATAGCCTATCAGGATCCATACCAAACTGCTTGAAAAA
TATTAGCGCCATGGCATTACCAGATTCCTATGATATTTCATTTTTTTCTA
TGTCTTTTTTGTATTCGAACATATATGAATACTATGTTGAGAATGTTCAG
CTGGTTCCCAAAGGGAAAGAAATGGAATACAAAGAGAACCTTAAATTAGT
TAGGCTCATAGACATTTCAAGTAACAACTTGTCCGGATCAATCCCTATTG
AAATTTCAGATCTTTCCGAATTGTGTTTTTTGAATTTGTCTCGAAATCAT
TTGATGGGAAAGATACCAGAAAAAATTGGGAGTATGAAAGAGTTAGAGTC
AGTTGATCTCTCACGAAACCATTTATCGGGTGAAATTCCTCCAAGCATGT
CTAATTTGACATTTCTTAGTCTCTTGGACTTGTCATACAACAACCTCTCA
GGTAGAATTCCTTCAAGCACCCAGCTTCAATCATTTGATGCCCTTAGGTA
CATTGGAAATCCTCAGTTATGTGGTGATCCTCTTTCAAAAAGCTGCACAA
TTGAAGAACAATCTTTGAATAGATCACCAATTGGCAATGTTGAAGA
>TI0AQRHB12YF13RM1 Orig: 714, Final: 657, Cuts: [58,714]
AACGGGTACATTAGGTAGTTGAAGGTTTCCTTGTTTCTCTTTTACTGTTT
GGGTTGTGTGGTCATATTTTACTGGATCACATGCACGGGGGTCAGTGATG
TTATAAGATCCCAGTTCTACTAACACTAGGCAAAGTTGAACTCACTTTCT
TATTAAGTTTCATGCCAGTGCTGAAGGTATTGATGATATGCATATATTTA
TATATGGTTCTTAATTTATGCAGGTTGCCGCTGTATTTCGTAAATCGTTA
AGGCTAACTCATGGAGCTCGCAAGAAGTTTGCATCTGGGAAAATAACCAA
CTTGATGACAACTGATGCAGAATCACTTCAGGTTTGCTTTCTTTACCATT
TGGTATACACTATATTGTACAAGTTACCATGCACAGTTGTTGCCCCTCTG
TGTTTTTTAATGAAATATTTACTTATCAAAAATTAAGAGTTACCATGCAC
TGTGGTTTTAGGTGGATAAATTGATGAAACTTTGAATACTGTACATTTAG
GGATACTACCAGACTGATTATTTAAAGCCTTGTCAGGGTCTTCTCTCTTT
TTGAAACTAAATTGTTTGATTTGATGACTAATTTGTTGCTTTCCTTGTAC
AGCAAATATGCCAATCGCTTCACACTTTGTGGTCTGCTCCATTTCGTAAT
TGTATCT
>TI0AQRHB12YF19FM1 Orig: 735, Final: 735, Cuts: [1,735]
GAAACAAGGGGAATCTAAGGGCGATTCCTTATCTCCGGGTACACTGAATT
GGGTCAATGTGAAGATGCCATGGCGCTTTATTTTCAAATGGAGGAAGAGG
GTGTTGAACCGGATGCATTTACTTTTCCCTCGTGTGCTGAAAGCTTGTGG
GGGAATTGGGTTGGTTAGAATTGGTGAGGAGGTGCATCGACATGTGGTTC
GTTGGGGGTTTGCAAATCATGGGTTTGTGCTCAATGCTCTTGTTGATATG
TATGCCAAGTGTGGTGACATTGTGAAGGCTCGGAAGGTCTTTGACAAGAT
CACTTCCCGGGATTTAGTTTCGTGGAATGCTATGCTCACGGGTTATGTTC
GTCATGGGCTTTTGGTGGAGGCATTAGACATCTTTGGCCAAATGCTTCAA
GAAGGATATGAACCAGACTCAGTTTCTATATCCACAATGCTTACTAGTTT
GTCATCATTGAAGCCTGCACTTCAACTTCATGCTTGGGTTCTTCGTCGAG
GATTTGAGTGGAATTTGTCTATTGCTAATTCCTTGATTGTTGTTTACTCC
AAGCATGGCAAGTTGGATCGAGCATGTTGGTTGTTTAAGCACATGCCTGA
GAGGGATGTTGTGTCGTGGAACTCTATAATTACTGCTCACTCGAGAGACC
CAGAAATCCTAAGGTACTTTGAACAGATGGAGGATTCTGGTACAGTGCCA
GATAGTATAAACATTTGTTTCAATACTATCAGCTT
>TI0AQRHB12YG14RM1 Orig: 782, Final: 738, Cuts: [45,782]
CATTTCGAATTCAGTTGCAATGTTACATAAAACACAGACATCCCTCTAGG
GGTTGCCACACACAGACAAATCAACAGCATAAGCGGTTGATAACGCCACA
CAGGTCACAAACAACAAACACCATAACCTTAATATATGGGTTGAGCTACA
AATCTCTTGGGAACCAAACACCATAACCTTAATATATTTTGATAATTCAA
TAGATGCGTTGAGCTACCAAGCTNNNNNNNNNNNNNNNNNNNNNNNNNNN
NNNNNNNNGCATACGAATTTGGCAAACATAAAATGGCCGAGAAACTCAGC
GACAACAATTTCAAACATTCAAAAAAAAACCTAAAAATCCAACAAATTCC
GCGATTCCTAACAATCCCACNNNNNNNNNNNNNNNNNNNNNNNGGGGAAA
AAAGAAAGAAACTTTAAAAATAAAAAATTAGGGTTACCTTCTCAGGATCG
CCACCCTTGTCAGGATGGTTCTTGATGGCGGCTTTCTTGTAAGCCTTTTT
GAGATCGTCCTGGGAAGCGTTCTTCGACACTCCCAATATCTCGTAGTACC
GAGTGTTATCACTCTTCTTCGGTGCTCTCCCAAACATCTCGTTAATAAAA
TTATTTTCCGATCAAACAAACACAATCTAGGCTAGAGAATTCGATTCCAA
ACCTTTGTGAAAAAAGGGAAAAGTCTGGAGACTCTGAAACTAGACGAACC
AAGCTATAAAGATCAGGGAGGGTTCTCTGTATATATAT
>TI0AQRHB12YH04FM1 Orig: 816, Final: 816, Cuts: [1,816]
ACNNGTAAGATCTAAGGGCGATTCATCTGTTCAAGTTGTGTGAATCTTTT
TTTTTCTAGTTGTAGCTTATCTCTCTTTTTCTATTGTTTGTTTAATAGGT
CATGTGTCACCCTAATCTTTTAAGTAAAGGATCAGGATTTGTTGCCTTTT
CAACTGCTGAAGAAGCATCTCGAGCTGTGAGTTATTTTTTCTGTTTGAAT
TCTGTAGATTAAAAAATGAACCATTTTTCCTGGTATTGTTTACTTATTTC
TTTGTCCTCCTTGTACTTTATTGCTAAATGTATAGTTTATTTCTCCTTTT
TATGGTTGCAGCTTCAGGAGATGAATGGTAAAATGATTGTCAGCGAACCA
TTATATGTCGCACTTGCACAACGTAAAGAAGATAGAAGAGCAAAGTTGCA
GGTATTTATTCTAAGTATGGTAATAAGTCATTGGGAGATATTTACAGAGC
TCACTCAACATTAATGTCACTAAGTAGTAATACTGTAATTGCTATACCTT
TTATTTTGGGAAAAGGAAGGGGAGCAACGGACATGCATGTTATTTAGGGG
AGACAGACTCTTTTCTGTAAGGTTTTTGGATAACAATTGAAACTTAGTAA
TTGATACATATTTCCTTTCAAAGACTGGTCTTGCTGCTATGGTGTACCTG
CTAAGATGGAGAATATTACTGTTTTGTTTCTCTGTTCTGTGCAGGCACAG
TTTTCACAAGTGCGTCCTCCTGCAATCGCAACTCCTGTTGCCCCTCGGAT
GCCCTTGTATCCCCCAGGTGCCCCAGGTCTTGGACAGCAACTATTCTATG
GGCAGCGCCCTCCTGC
>TI0AQRHB12YH12RM1 Orig: 716, Final: 659, Cuts: [58,716]
TAGCAACTCAGTTGCAACCTCCCTCATCCTTTGATGTTTCCTTCAATTCA
AGTGCAAACACCTTTTCGCAAGGTTAGCAACAATGATGACCTTTTCCTTA
TCACTTTCCTTCTTTAATCGGTCATCAAGAATATCAAATAGATGGTTCTC
CTTCATTGAATGAAGGAAATATGTGGATAAACTTTTATCTTCTTCTGACC
TTGTTGAAGAAACAGGTTTTTCTCCAGTTAAGAGCTCAACAAGGGCTACT
CCAAAACTATACACATCACTCTTTTCTGTGAACTGGCTTGTTTGGAAGTA
TTCTGGGTCCAAGTATCCAAAAGTTCCATAAACTAGGGTGGTTACTTGAG
TTTAGTCAACCGCTATTGACTTTGATGTCCCAAATTTTGCTACTTTTGCT
TTGTAATTTTTATCTAAGAGTATGTTTGTGGACTTCACGTCTCTATGATA
AATTGGTGAGGTAGCTGTTGAGTGTAAGTAGAAAAAGAGATCCTGCAATT
TCTATGGAGATCCTTAAATGCATATTCCAAGTTAATGGAAACTCTTCGTT
TTCATCATGGAGATACAGGAAGAGTGTCCCATTTGGAATGAATTCATAAA
CCAATAAAGGAACTTTTGTCTCCAAACAACACCCAATTAGCTTAACCACA
TTTCTATGG
>TI0AQRHB12YH22FM1 Orig: 743, Final: 743, Cuts: [1,743]
GGTCNGCTACTCTAAGGGCGATTCCAGCATATTATACTCACTTATGGGCT
CATGGTTCCACGATGATCTTCCCAGTATTATGGCCGTCAATACTCTTAGC
CGAAGCATCTTCAGCCTTGTTTAGGGAATGTTTTGAGTCAATCACAGTCT
TAAGTTTACCTTCCTTCACCAATTTAACAAGATAATCCAGGTTCTCACCC
TTGGCAATTAATAATACTGGCAATAGCTGCTTCTTTGAGAAGGTAAGTTT
CTTTACAGCAAACGTCATCATGGCACCAGGTCCTGGAGTTAAATCAAAGA
CCTTCCCATTTGCACTCAAATTAGGCTCAAAGGTTGACCAAGGAATGTCT
CTTGCACAGTGGATCACGGCATCATACTTCTTACCAGATGGACTCTTCAG
AGCTGCCCCATCTGGAGTCTTGTAGTCTAGAACCTCATCAGCCCCCAAGC
TCTTGACAAAGTCAATGTTGCGGGCCCCACAAGTAGCAGTCACGTGGTGT
TTCCAAGCTTTGCAAGTTGAACAGCATAGTGACCCACACCACCTGAGGCA
GCGGTAATCAGAATGTTTTTCTGTGGGCCACTTCCATCAAGGTTGATCCC
AGCATCTTGGGTGAGAGCCTGGTATGCTGTAAGACCAGCGATCGGTAAGG
CTGCAGCTTCAGCTGCTAAAACTTCAACTGGCCTAGAAACTGTCAGCCTT
TCCTTGGTCACAGCGAACTCAACTAATCCACCTCCATCCTGTC
>TI0AQRHB12YI23RM1 Orig: 707, Final: 661, Cuts: [47,707]
TTTCGAATTCATGCCAAATAGGAACCAAGGGGTCTATTTCTTTTTGAGTT
TTTGCATGACACACTTTACTTTCAAATCCCGTTTGATTTTTGAGACTTGA
TTACCTTGAAGTCATCCGAATTGTTGCTCAAAATTTTACATAGTTTTCAA
TTTGTTTGTTATTTCTTTTTGCCTGATTATGCATCAAGAGTAATGTGTAT
GTTCACTGGTTGAGTTGGCAGGTCTTGGAAGTGTTTTCATTTGAAGAGAT
TGTTCACAGTTTGACATAGAAAGGCGTCCTTGGTGTCTCTTTCAGTTATG
ACTTGTTTTTCTTTCTTATTCGGTAGGAGGAAATCACCAAGAAAAGGAAG
CCTTGATGTTGATGATGGTAAGCCAGAAACTTTTTCAACAATTGATAATA
AAACATCAGAAGTATCAGACATTCACAATTTGTGTTGTTTTAATTCCAAA
TAATCACTTTCTGAGAATAGATAGTCTTCAAATTCAATAAATTCTGATTA
GAGTTTTTTTCTCTCTCTCACTTTTACTGAACAGAATTTTCAAGCATTCA
CAATGTAAAGCTTTACACTTACAAAGAATTGAGAACTGCCACAGAAGATT
TTATTCCAGTCAATAAAATTGGGGAGGGTGGTTTTGGTTGTGTCTATAAG
GTAATTGCATC
>TI0AQRHB12YI24RM1 Orig: 734, Final: 677, Cuts: [58,734]
TCTGTAAGAAAGAAAAAATTCTGCTGTCATTTCTTGAGAGGAAGAGCAAA
TCCCTACTTAAAAGAAGGGGAGAAGTTGGGGAAGAGTATGATAACGGAGC
AAGATGGATATCTAGACAAGCAATAATTCCTTTAAAGTAGCTCCAAATGC
CACTTAACAGGTCATTTTAAATATATATAGTAGGATAATATGATTGAAAT
ATATATAGTAGGATAATACAATTTAAATATTCCACTTACTACTCAGCTAT
TCATAACACCATCATTATGGTGCAACTAGGTACACAGAAGGAGTAGCCAA
TACCTTCAAATCAGAAGAAAAATTTGTAACTTGTTTCTTGTAGCCTGCTT
TTTGGAGATGGAAATTCATCCATTTTAATAAAACTTTGTCAGGGGGTAAA
CTCATAAGCTCTTCAACATCCTGTCAAATAAAGCAATGCATAATCTGAGC
TTCATTCCAAAGACATAAACAATTGAAATCTAACATTGACAGACTTAGTT
TTGTTGAATATTAAGAACACGATAATTAACAAGATAATTCTAAATTTCAT
ACACTGCTTTCATCGACCAGATCCACAAGCTGAGGTGTCTTCTTAAGGTT
AAGATCTGCCAACAGTTGTATCTGAAAATGAAACAATAAGTTCATGACAT
AGAGGAGCTGAAAGAGATGACTGAATA
>TI0AQRHB12YJ03FM1 Orig: 738, Final: 738, Cuts: [1,738]
AGATACAAGGGCGATTCTCTTTGGAAAGATGCCCCGTATCCTACCATATA
TGACATTTTCAATGGGTTCCTTCTAATATATAGTCAACCTGTAATTTCCA
CAATTTATTCCCTTTAGAGATAACAAGGGAGATAGAAACAAAACAAGTGA
AAATTAGAACATAATTTCTTTAATTACTTGCCTGTTTCTTTGCAAGGTTT
CTTAGGGAACTTGAAGTGACCAAAAGGCTGCCACAGTTAAATGTGTGTTT
CGTCGCAGACATGTACTTGGAATAAGTTGTGAGCAAGAATGTTATGGAAG
TAACATACTGAAGGTTGCTTTCAGGTAACTTGTACATGAGTCCACCTTCA
TTTTAGAGGATTTTGTGGTTAGTAATATATCCAAATTTGAAGCAGGAGTC
AAGGGGACAAAATTTTTTTAGAACATTCTAATCAACATATTTGCTCTCAT
ATCTAGCTTTAGACCTGGGAGTAGAGTAGACATTGTTTTCTAGTTGTTTG
CGAGGACAGAGGAGTCTCCCCAAAGCATTGTACAGCTCGTACTTCATTGA
TGCAAGTTTTTCATAATTATTAATTGTGAATTTCTTTACTTGAAATCAAT
GTTGTATTAAAAGATCCTCTTAATTGAGGCAATTTCGAACCCACTTGAAA
TATTATAAATTTGTGCAAATAAATTTGAACAAACTGTATAAAAACTGAAC
TTTATAATGCAATTATAGATAAATAATTTGGAAAAGAT
>TI0AQRHB12YJ04FM1 Orig: 770, Final: 770, Cuts: [1,770]
AATCTAAGGGCGATTCCTCATTCTCTGTTAAGAAATTATAATTCTGAAAT
TTCTTGAATGGCATCACCATTTATATTGAAGGAGCTCAAGGACTTGCAGA
GAGATCCACCCTATCATGCAGTGCAGGTTAGTGGAACTAAAGAAACTTGA
AATGGGCTTTCATCACAACAGCTATATTTTTTCTTTTTTTGAATAAAGAT
AGTGATTGCTTTATGGTGCATTATACAGGTCCTGTGGCTGAGGATATGTT
CCATTGGCAAGCTACCATCATTGGTCCAAATGATAGTCCTTATGCTGGTG
GTGTTTTCCTTGTGACTATCCATTTCCCACCAGACTACCCTTTCAAACCC
CCAAAGGTAATAGAGCAAAGCTCCAACTAAGCTCTCTCGCAGCATATTGA
TATATTATTTATCTCTCAAAAATTCATTGCTTTCTCCACTAGTTACAATT
TTTTATATTGTAAACATGTCTTATGAAAAACATTCTAAATGTTCTCTTTT
ATAAAAATTGCTTGCAGGTTGCCTTCAGGACCAAGGTGTTCCATCCAAAC
ATAACTAGTAATGGGAATATCTGCTTGGACATACTCAAGGAACAATGGAG
CCCAGCACTCACCATATCCAAGGTGATATATTGAAGGACTCTAGGGGGTC
CATCTTGACACTTAAGGATTTCAGTTTTGGTTTTTGATAGCATGCATTAG
TCCATCACAAGGATTGCATCACATATAGAAAAAAAAATTGTGCGTATAAA
GTCTAAATATGATCCTTAAA
>TI0AQRHB12YJ12RM1 Orig: 727, Final: 639, Cuts: [89,727]
CAGCAACAGTAGCCTCAGCCTCAGCCGCAGCCGCAACAGGAGGATGATGA
GATGTTAGTTCCGAACACCGACTTGCTCGAAGGCCCTCAGCCCATGGAAG
GTTCGATAAGTTAAACGCGATTTTTGATTTTTAAAGTATATAAAAGGGGA
TAGTGTGACATATTGAATTAATCTAATTGAGTCGAATTTTGATTGAAAAA
TGTATTCGCTATATGTTGTTTATTTTCAATAATCCAAATCAATGTTATCG
TTATCGTCGTCTTTTATAGTTTTCGTCTTTTCGATGAATACAATGAATTT
ATTGATTAAAAGACAAGTTAGATTGTGCTGGATGTGTAACCAACTAATCC
TAAGCTATTGACATCAAAATTCAATAAAATTATGGAATCCTCATCCAATC
CATTAATGCTCCGATTGTTTCGACGTAAAATATTTGTAGAGGTAAAATAT
TTTACTGAAAAAATATATTTTCATTTTCATTTTACCGTGTTTGGTTTATA
TTCTTGAAAATGCAAAAAAAATGCATATATTAAAAGAATTTTAACGGTAT
CACAAAACAATATTGAGTAAGTCCAGGTCCTCCCAAAGACAATCCTGGAG
GGTGTCAGTGGTTTTTTTGGAGGAATATCAACAACTAAT
>TI0AQRHB12YK04RM1 Orig: 721, Final: 665, Cuts: [57,721]
TTGATTGGACTTTGTATCCTTCAAAATCTCCTTCAAGGAGTTTCCAGCTA
GATGAGCTTGTTCAACTTTGTTTGCGACAAAGCAAAATTGAACGGCTTTG
GATAGGGGTAAAGGTAAGTGTGTTAGTAATTATACTCTTAAAACTTTGCT
TCTAAATTACAATAAATGGACACTAAGAAGCTAATTGTTCTAACAATTTT
TTTTTCTTCTAACAGAATTTTGACAAGTTGAAGTTCATTGACTTGACTGA
TTCCTTGGACCTAATTATAACTCCAGACTTCACTGGAGTCCCAAATCTTG
AGAAATTAGTTCTTGAATATTGTACAAATTTTTGTGAGCTTCACCCATCC
ATTGGAATTCTTAAAAAGCTTGTTCTTCTTAATCTACAATATTGTAAAAC
ACTAAGGCGTCTTCCAAGCACATTTGAAGTGGGTTCTCTTGTGACTCTTA
ACCTTTCTGGTTGCTCCAATCTCAAGAAACTTCCACAATTTGTAGGAAAC
ATGAAATGCTTACAAAAGCTTTTTTTGGATAGCACTGCTATTATGAAACT
AATTTCATCAGTTGGAGGCTTGATTGGCCTGACTTCATTGACCCTTAGCG
ATTGCAAAAATCTTTGGTGCCTTCTTAACACCATTTGTAATATGAAATCG
CTTGAATCGCTGGAT
>TI0AQRHB12YK10RM1 Orig: 774, Final: 713, Cuts: [58,770]
AAATGAATGTAATTATTCCTTTCATGCACCTTAAAAAAAGCCTTGCCTCA
TCAACAGTGAAAAAAAAAATCATGCAGTGGACAATTTTTTTTTGCATCTG
TCATTCAGGAGTTTTGTTTTGTTTTTCTTTTTGAGAAACATTCAAATGTT
TTGCTTACAACTAGAGAAAAGTCATAAAGGCTTGTGATCAAAAGAGGAAC
CTCGATGGAGCAATCATAGACTTGCATATCTGTCACTATCTTCACTATTG
AAAAGTTCTTGTCTTCGATATGGAATTTTACTATTAGTGTCACATGTGTT
TGTACTTTTATTTGTAATTTTCTTTTTAATTTTTTGTATGCTTTTGTAAC
TTGGAATTTGTTTTCAGCTATGGCAGCCTGATGAGCAGCGGGTGCAAAAA
CTGGTGGAGATGGGCTTTGCTGAAGCTGCTGTGAGATGTTCTCTGGAAGC
TGTTAATGGTGATGAAATCTTGGCTATTAAAATGCTTCGCTTTGCAGAGT
GTGCACGGGCTGGAAATGATACAAATACAAAGGTTTAGTTTGAATCTCTA
AGTTCCACATTGAGCCTAGACCCGTCTTTTAATTCCTTGCATGTTATGTT
TTTGCAAGCATATCTATCTTCTGATGTAGCTTTATCCATGTGATAGTAGC
TTATTATCGAGCAAAATTTTCCATGATGTGGAGTTGCCATAACTATCAGT
GCCATTGAAGATT
>TI0AQRHB12YK11FM1 Orig: 595, Final: 595, Cuts: [1,595]
GGGGGGTAACTCTTAGGGGCGATTCATGTATTGCTATTCGTCTTCGAAAG
CTTCTAATGGCAGAACAAGCAAGCTGGTTCAATGGGAGAAGCCACCAAGT
GGCTGGACTAAATTGAACACGGATGGGGCTTCTTTGGGCAATCCGGGTGT
AGCAAGCTGTGGCAGTATTGTGTGAGATGAAAGAGGCAATTGGGTGGCTG
GGTTTACAAGGAGGATTGGGATTACTAACAGCTTCGAGGCAGAGTTATGG
TGGCTGCGGGATGGGCTTACTATGTGCAGCAATTTAAATATCTCTTCTCT
AATAGTTGAATTAGATGCAAAAGTAGTTGTTGATATTTTTCACAATGCTA
ACTATAAGAATATTATTGTTTCTCCCATTTTGGACGAATGTAGGCATCTC
ATGTCCAAGTTTGATCAGGTCCAAGTTAATCACATCTATCGTCAAGCTAA
CTGTTGTGCAAATGCTCTTGCTAGGATGGGTGCTAAGCAAGATAGTAGCT
TTTTATTTTTTTCCTTGTCTGCCTGAGGACATTAGAAGTAGGTTGGAATT
TGATGGTTCTGGTTTGTACTCGGTAAGACTTGGCTCTAATCTAAA
>TI0AQRHB12YK22RM1 Orig: 683, Final: 638, Cuts: [46,683]
TTCTCGAATTCTTTATCTCCATGAAGAGTGTATGCCACAGCTCCTTCATT
GTGACATAAAACCTCAAAATATACTCATGGATGAATATAGGTGTGCAAAA
ATCTCTAACTTTGGATTGGTAAAGTTGTTGAAGCCAGATCAGACAAAAAC
CTTTACAGACATCAGAGGCACAAGGGGATATGTTGCACCAAAGAGGTATC
GAAAGACGCCAGTGACAATCAAAGTAGATGTCTATAGCTTTGGAGTCATG
TTGTTGGAGATTATATATTGTAGAAAGAATGCGGACGCTAATCTTCTTGA
GGAAGAAGCTATCCTTGAAAAATGGGCATGGCATTGCTTTGAGATTGTTG
AGCTAGGTAAACTAGTCAATGATGGAGAGGTTGACAGGAGACATTTGGAG
AGAATGGTTAAAGTGGCACTTTGGTGCATTCAACATGAGCCATCACTCCG
CCCTTCAATAAAGAAGGTTCTACTGATGTTGGAAGGGACCATGGATATCC
CGATCCCTCCCAGTCCTACTTTTTCTCTATAGGATCTAGGCTTTGACAAG
AAAGAGCAATGGTTTGGAAAATGAACAAACTAAGCCTTGTAATTGGTACA
GAAAAGTAGTCAAATTTCTTACGGGCTTTACTTTCAAG
>TI0AQRHB12YL07FM1 Orig: 753, Final: 753, Cuts: [1,753]
GGGGAATACAAGGGCGATTCATTTCAGGTCCATTCCAATGTCTTTAGGAA
ATCTTTCATCTTTGACAAACCTGTTCTTTTCACATAATCTGTTTAACGGA
ACTCTCCCTCAAAATTTTGGACAATTGAAAAATTTAGTGAGACTTGATTT
TGGAATCTTCCAGTGTCTTTTGGAAATCTTTCAACTTTGACATACCTGGA
TCTTTCCTATAACCAATTTAGTGGAACTCTCCCTCAAAATTTTGGGCAAC
TTTCCAAAATAAAGACTTTATTTATTGAATCAAATATGTTGGAAGGTGTT
GTGACCGAAGTTCATTTTTCCAATTTAACAAGTTTGGTCATTCTTTATGC
ATTTGGAAACCAACTGACTTTGGAAGTAAGTAACAATTGGAATCCTTCTT
TTCAACTTGAGTCTTTTAGCTTTCAATCATGGAATTTAGGGCCAAATTTT
CCTGCATGGCTTTGTTCACAAAGACGTCTTCAGAATTTTGATATATCAAA
TACAAGGATTTTCGGTGTTGTTCCCCCTTCATTTTGGAACTTGTCTTCTC
AGTTTGTCTCTCTAAATCTGTCCCAGAATCTACTCTATGGAGAGATAGTA
AATAGTCTTATGAATTGGTCTTCTAATTCCGTGATTGATCTAAGTTCAAA
TCATTTCAACGGGTTGTTACCTTTTATATCCTCTAAGGTAATTGTGCTAG
ATCTTTCTAAAAACTCATTCTCCAAATCTATTTCTCACTTTCTGTGTTTC
AAG
>TI0AQRHB12YL24FM1 Orig: 829, Final: 829, Cuts: [1,829]
AAAATCNGTGTATCTAAGGGCGATTCTTTCCGAGGAAGGGGGGTTTATTT
CTTTGATCTTCCAAGAGCTTCCTTTGCTTTGCGAAGGTTATATAGCGGGC
GAGTTTGGTATTTGGATATTATTTTCATCAATGGTCTGTCCAATCACGAA
TGATTGGTTATGAGACCTTGGAAATGGTACTTATTCTTAAATGAATGAAG
AGATAACAAAAAAATTCATTCATTTCTATTATGAAATGTTTATGCAGTAA
GAGTAGAGGTTGATCGACTAAGTATTCGACTTTCTTATTAGAGTCCCCAC
TAGGAAATGCACTGAGTGTTAAATGTATACATAGGGAAAGCCATGTGCGA
TGAAAGATGCAAGCATGGCTTGGGGAGGGATTTTTTACCTACTTTTTAAC
AAGTAAATTATCTACTCCATCCGACTAGTTCCGGGTTCGAGTCCCGGGCA
ACCCATTCGAATATCTAAATTATATGTACGTAAATCCGAATTCTATTTTT
TTTTTGAATGAATGAAATGAGTTAAAAAAATCTGATGAATCCAGCTAGAT
AATATAGATCGATCGATTTTGATATCGGTTGACACGGGTATATAAGTCAT
GTTATACTGTTGAATAACAAGCCCTCAATTATCTATTTCTATTTATAGAG
AATCGTGTGCTTGGGAGTCCCTGATGATTAATGATTAAATAAACCAAGAT
TTTACCATGACTGCAATTTTAGAGAGACGCGAAAGCGAAAGCGAAAGCCT
ATGGGGTCGCTTCTGTAACTGGATAACCAGCACTGAAAACCGTCTTTACA
TTGGATGGTTTGGCATTTTGAAGATCCCT
>TI0AQRHB12YM06FM1 Orig: 745, Final: 745, Cuts: [1,745]
AAGAATGGGTGCATACTTTTTAACAAGTTGTTGTACCGCACAATTCCCCA
GTGGTTCATTATGCACAGCAATTCGATGCCACCCCTTTTGAATTAGGCAA
GTCTTTTGTTCCTACAATTCTTTGGTCAAACATGCCCCCCGTACCAACCG
TAAAGATAGTTCCCATTCGACCATTTCTCAAGATCTTCTGCACAGGGGCT
TGCCCAACTTTTCCACATATAATTGCCTGTATACAAACACTACATAGTGG
GTCAAATTATCCACTGGATAGAACACATGTGAGCAGAATGCCTAACCCAT
TTTCAAACATGAGGGAAAAAAGAGTGAATATCAAATATCATGTCTTATGT
CTTATGTGGTTTTGGTGTCCTAACAACTCAAATGGTTTTTTTTAAAAAAT
TCTTAGGTTTGATTTAGTGTAATTCTCTTTGTTAAGGTTCTAACTTCTAA
AGCAAAGGAAATTTCACAATATTCAATGCTTATCTTTTCCACAATTTTCT
TAGCAACCAGCAAAAGGGATAAGGACATATTCCTATGACCCATAAAAATG
GAATTATTTTTCATGCTTTATGTATCACTTTTGTACAGATCAGATCTAAG
AGTGGTCCAATCACAGAAAACAGTTGTCTTTGTCACAAATCATGAACACA
ATGGCAAATATGTATACAACACACACAAATGAAACAGTATTTTGATCACC
CCATGGCAACCCAATAATTATCTCCTACCATCCTTAATGTCCACA
>TI0AQRHB12YM07RM1 Orig: 795, Final: 738, Cuts: [58,795]
ATAAGTTCTCTCTGGGGATTCGCACATTGTCTTACCTGAAACAGCTCCAA
AGCATATATATATTGGATTAAAGAATTTTATAATGACAGTTATTTGCAGA
TTCTGTAATGTCTAACAACAGAAAGAGTAACTATTACCAGATTTGACCAT
TGTCAACACCATTTAAACCAATTTTATGACCACAATCAGCTATTCGGATG
TTTGGACAGACGTTGCCATCTGCATCCCTGATTTGGGCAATTAATGCATG
GACTCCTTGATTTTCCCCATTTATGTTGAGCTGGGAAAAGACTATAGTGT
GTGTCGCATGCTGAACATCAAGAAAAGAATAGCATGTCAGTTTAGATGAA
TCAGAAGCAGGATTTTTAAGCTGTAAAGTAAACCTTGATAAGGGAAAAGA
AAGAGAAATGGGAAAAGTTTTAAAAATATATATACTTACATTAGCTGCTC
CTCCAATCCAATACTTCTGGGCAGATTCACAGGGAGTGTTAATGACAAAT
TCTCCAGTGTTAGAATCATAAGTGGTGACTGTTTCAATCCCTCGAACCTA
AAATAATTAGCCTAGGAATCAATTAGTAAAAACAACCAAGAGGGAGAATA
AAATGTTGTGCACAGGTCTAAAACCCCAAACTGATTAAACAACTCACATA
CATTACTCCCATGGCCTAACTCAGTCATTGCAAAGCAACCCTTGACCACA
TAATTTTCAGTGTCCCTCAGCCACTTGTCATGATGTCG
>TI0AQRHB12YM12FM1 Orig: 788, Final: 788, Cuts: [1,788]
AAACTTTCTGGTACTTCTAAGAGATATGCCTCTTTTCCAATTGTCACTTA
TGTAATCTGTTACAGATTGTTAAATAACAGAACTTGGCTTTTGGTGTTGT
ATATAAATAAACAAAGAAGTAGACTACTAAAAATTCAAAGACCAAACAGT
TTGCAAAAAAATTCTTACTGATGCATCTCCAAGTAATTTTTGCTGATTCT
TGAGGTGTTTTGTTAAACTAGACCCAACCTCCTTAACTTTTTTACAGGCA
GAGTCATACTCCAGATCAACTCCTTCATGAGGTATGATACGTCCTGAATT
ATTGGCTTCTACCCAATCAAAAGCATCCTTGAAATGATTTATAACCGAAT
CAATGTTAGGGAGACCTACACCTGCATATATAAAAGATAATATTCTAAAC
TAGACTCTTTGAATAGCATATTGCTTAAAAAATCAAAGCTGCTCATACCA
AGTGTTAACAAATGATGAAGGACTCTAGATTCAACATTTTCCAAAATAAC
ACTAAGAGAGGAACATGATTGGGCCATTGATTCACAACCACGTAGCACTA
ATATAAACTCTTGGAGCTGTTTTTTTGCTGCATCCTCATATAGAACCACT
TTGTTGGCATTCCTTCCATTAGCCTCACTGCATCAAATTAATGTCCATAA
ACATAAATCATCCTTCATAACCATCAATAGATTATGTATCTAATATATAT
TCTAATACAAACGTGTGTTCCTAGTCAGATTGGCTTTACCTGCTAGCAAA
AACACGTGCAAGTAACCGCTCCATGTCTGGTAGTCTGG
>TI0AQRHB12YO06RM1 Orig: 764, Final: 719, Cuts: [46,764]
TGTTCGAATTCAATTCTTCTCTTCACTTGGCCGAATGTCCCTTTGAAGGC
TTCAGCCAATTTTTCTTCTTCCTTCAGTGTGTCCCACACGCTTAATGTCA
AGTATCATTAAGAGACATGGTTGGCATGAACACTTTAGAGAGAAGCTCAT
TAAATGAGCTATCAAGTGTGGGCTGGAACCCACATGTGCCACACAACCAA
CAAATTATAGTTATACAATGATAATAATTTGTATTGTAAATTAAAATCTA
ATTGTTGCTTTCACCAAGAATGATGACTATTTGCTGGTAATTAACTCTAT
TATGCAATGTTGTAGATACTTGGCATGTTTGAATGGACTGGATGTAATCC
CATGCCCCCAGAATTTTGGCTCCTTCCTTCTTTTCTTCCCATTCATCCAG
GTTCATACAATATGTACTTATTGCTTCATTAAATATATCATATTATACAA
TTCTATTTAATTTAGATCTTTATTACATAGTGGAATATTTTTTAACACAG
TTAGGATAATGTAGAAATAAGGTTTGCCCCTCTATTAGATGCCTCTGCCA
CTTTTGAGGATTTACTCTTCTTCGACAATAGAACTTTCNNNNNNNNNNNN
NNNNNNNNNNNTATATCAAGGATTTTTTGTGCCTAAACTGTAGCCAAAAT
GTGGATCTATTGTCGGTTGGTGTACATGCCTTTTTCGTACTTATACGGGA
GAAGATTTGTTGGTCCAAT
>TI0AQRHB12YO07FM1 Orig: 462, Final: 462, Cuts: [1,462]
GGGGGGAGTACAAGGGCGATTCTTACGAATTGGCCGGAAACAGAAATTTG
CCGGAGTTGAGAAAGCTCTTGCTACATTCAGGTCCATGGTTCGTTATCCA
GAAGCACGTGATCAGTACTTTAGGCTATCTACCAAGTTTGAGAATCTAAA
GGTCAGTTAGTATTTTATTGTTTCATCAAATATTAACTTTCATAATTTTT
GTGTTTATTGAATTATCTTATCAACCATCTTACGGTTTGAGTTGTCGCAA
TCATGTACAATTTTGTAAATTGAAAGATGAAGAGGTCATAGTATGATAGT
GAATGGCAGCAACAAATAAGTGTTACTTGTGTGTTACTTCTCACAAGAAG
GTTCTTAGTTACTGAAAACAGTTTTCAATCTAATGTATTATTGTTATGAT
TCCTTCTGATTGTTGTATTCTTTTTATTTGCAACTCAACAGATGGGATGA
TGGAGGGAGAGG
>TI0AQRHB12YO07RM1 Orig: 593, Final: 548, Cuts: [46,593]
TTCTCGAATTCTTCTTCCTAGGCATGTAATGTATATATAGAATTTAGTAT
GTAAGGAAAAACAAATAGAGTTTATCTACAGGTTGAAGCAAAAGAACTAA
AATTGTAAAGTTGCTAGCTTTTTCTGCTTACAACAAGTTTGGTAGGGGGA
TTAAAGCCCAAGTTCTCCCCATAGGCACAACCGGATAGTACCACTGAACC
ACAAGCATAATCAATAAAGGGAAGTTGAGCAAAAACTTACTATTGCTAGG
TTGAATGATAAAGCTGGCGCCTCTTCATACTCTGCAGCATCTAAATCTTG
AAGGTGTGCTGCTTTGAAAAACTTGGGCAAAATGTATTGTCTCACATGAA
CCAAAAGCATAATCATTAAAGGGAACAGAACCCCAGCAATTGGAACCCAT
GTGATCCCAAAACAAACAAGCAGATAAGCAGTCTGGAAGATTGTAAAAAT
TGCAATGGTCTTGAAAGGTACAGTTTCCACAAAAGTGGCATGGTACTCCT
CCAGTACTCTGAAAAAGCATGCAATATGGATAGTTCCATACTATTCAC
>TI0AQRHB12YP05FM1 Orig: 814, Final: 814, Cuts: [1,814]
TCTTTNGGGAATACATGGGCGATTCATTGTCTTTGATTTTATATGTCCAT
CTCCAGCCACTTTCTAACATATGTTTCTCTTCTACAGCTTTCAGAGATAT
CAATACCTAGTGTATTGACACTTTCAATATTTTCTGCACAGAATGGTGAA
ACTGTGGTATTCTGTAGGAACTCGCAGTTTTTACTTATCTTGTGTGTCAC
ATCGGGGATATGCAGGCTGGTTCATATATAGTAAAATTTTGTTAACATTT
AAGTTTAGACAGACAGCAAGCAATTTTGTAAAACTAAATTCAATATTTAT
ATTTTGTTTCTTCTTGAATTATTTGACCAGAATCAATATAAAACATTCTT
CTTATTAAATTTCTAAACTCCATGTGTTCTTTCTAGATGGTCAATATAAA
GTTCCATTTGATTTCATACATGTGTGCCACTTAGTAGTGGATTTATAGAT
GTCGAGTGCATGGCTCCTCTATAGCAGAAATTTTATATGTATGGATAAAA
TGTCAGTTTTAAAAAATCTAGACCTTAAAATTTTATCCCTCTTAACCTTT
AATTGGTCATCCATAATTATATGCTATGATTTCTGATAATTATTATAGGG
GTAGAACTATTGTCTGGCATGGGGAACTGATTGTGTGATCAACAAAAACT
CCTTTTTGTACGCTTAGGAGTTAGGAATTAAGGGTTAGTTTTTCTTTGTA
ATCGAGGCTGTACGCAAGGTCCTGCTCTGTTTCTCAATTTTCATGTACTA
TATTGAAATGGACAGGCAAGGATGGAGATTATCACCATGTGCAAACTGTG
ACTCTTCCCTAATT
>TI0AQRHB12YP14RM1 Orig: 789, Final: 732, Cuts: [58,789]
AACGAGGTATTGGACCAAAGAAGTTTTCTTTTACGAATTAGTTTCTGCAA
CGAGCAACTTTGCAGAGGAAAATAAGCTTGGACAAGGAGGGTTTGGTCGG
GTTTATAAAGGATATTTAAAGGTCATAAATTCCTATGTTGCTATTAAGAG
AGTTTCAGGAGGGTCTGCACAAGGGATAAAGGAGTATATATCTGAGGTGA
GGATTATTGGTCGACTCAGGCATAGAAACTTGGTGCAACTAATTGGTTGG
TGCCACGAGCAAAATGATCTTCTTCTAATTTATGAGTTCAAGTCAAATGG
CAGCTTAGATTTGCATCTTTTCAAAGGTAGAAGCTTGTTAACATGGGTGG
AGAGGTACAATATTGCTCGAGGCCTAGCATCAGCACTGCAATACTTGCAT
GAAGAATGGGAACAATGCGTGTTGCATAGGGACATAAAGTCAAGCAACAT
CTTGTTGGATTCAAATTTAAATGCAAAGCTTGGGGATTTTGGCTTAGCTA
GACTCGTGGACCATGTAAAAGGATCACAAACCACAGCTTTGGCCGGGACC
TGGGGTTATCTGGCCCCTGAATGTATTATGTCGGGCAGGGCCAGCAAGGA
AACAGATGTATATAGTTTTGGGATTGTAGTATTGGAGATAGCCTGTGGAA
GAAAACCAGCTGAACCCGATGCAAAACAAGATGAAATTATTATGTTAGAG
TGGCTTTGGGAGCTTTATGGAGCAAGGAATCT
>TI0AQRHB13YA16RM1 Orig: 528, Final: 471, Cuts: [58,528]
TCCATCCACAAATTGTCGTATGCATTGATTGTTTTATTTTGGTGGCTATC
CAAATTTAGCACATCCGATCTCAAAAGGTCATTAATATCTAAATCCTTAA
GAATATCAGAGAAATTATTCTCCTGCTGTGCTGAAGGATTGGGGTTTTTT
GACTTTTTCACTATACCCACAAGGAACTATATTGTTATTGACCATTTGAT
TATTATCCAGGTTCCATGGGATGATAACCTTTGTGCACCGTACTGCTTTG
GTTCGAATCACTTGGTGAGCTACTGGTTTACTACCTTGTTCATGAATCTT
GTCATCAACTTGCACCCTCTTGCCTATTATGGTGTTCCAATAATTTTTGA
TTTCATTGTCTGCTCTTCCCGGCATTCTCCCGGCGAGGAGTGACCACCTG
AAACATGGATCCATTACATGTAATTTGTAAGCACATTAACTAATCACTTT
TACATATTCACACTTTTCACA
>TI0AQRHB13YB20RM1 Orig: 535, Final: 477, Cuts: [59,535]
AATAATCTCATTACCCTTAAATATCCTATTTGAGAGAATTGTTGTCAAAA
CCTTGAACAAGATCAAAAATAAGGCCTATGATATAATAGAATCATAGGCC
GTTGATTCTATTATAAGAAATTTCACTGAAATGTCTAACAAGTCCATGGC
TGCAGCAGCTTCATATATATGTTTGTATGTCTGTATGAATAAAAACGCAA
GTAATCAACCATCCTTTGAAGTTTCGAGTAGGTGAGACATATTCCCTTCA
AATTTAGCAAGTAAAAGATACCTCAGAAAACCCCTGACTGAGCATTACCT
CTTTCTGACTTTTAGCTAGTTCCTTCTCCAGGATTGCAATTGCTTTTTCT
GATGCCTGGTAACACTGCACTTCCTCAGCAATTCTTTGGCGGATGCTATT
CAATTTTTCAACCATTAGAGACAGTTCCTTCTCAGCATTTGCAACAGCTT
CTCCCGACACACTGGCAACTTGAATAG
>TI0AQRHB13YC01RM1 Orig: 627, Final: 571, Cuts: [57,627]
TCGTCCGAGATGTCATGGTCAAAGCCTTGATTTGAGAACCCCGGAGCGTC
GCCTCCGTCATGCGCCTTCAATTCCATGATTGCCTTGTTAATGTAACTCC
CAAAACTTTTGACACTATTCATGTTTCCTATCTGTTTGTTTCACTTATTT
TCCCTTTAAGGTTGTCAATATTTCTTCATATATTGACTTGTGAAATCCAG
ATTTATATGCTAACAATTAGTTCAATATTAATTAATTAATAGGGCTGTGA
TGCTTCTGAGTTGCTGGATGATACACCAACTATTCCTGGAGAAAAACAAG
CCCTTTCGAATATAAATTCATTAAGATCCTTCGAAGTCATCGATGAAATC
AAGGAGGCTTGAGAGAAGGTTTGTCCTGGACTTGTTTCATGCGCAGATAT
TATAATCATGGCCGCAAGAGATGCTGTTGCACTGGTATTTATTCTTCAAA
CTCGCTTCTAAGCTTTTATCTTTAAATACGTATTAGCATGTATATGAACT
TGGATAAGGTAATATAATTGAGGATCTTTAGGCTTAAGCCACTGAGTTTG
TCGCTGAACTCTCAGCCATGT
>TI0AQRHB13YC10RM1 Orig: 760, Final: 703, Cuts: [58,760]
GGTTCTTTTCATCCTTTCTACCGTTGTNNNNNNNNNNNNNNNNNNNNNNN
NNNNNNNNNNCTCTGTGTGTGTGTGTGTTTGCTCCTAATTTGCCATTAAC
TTTTGTGTTTTGACTTTTTTTACATTTAGGGCCCAAATATGTTTGCCATA
TGTACTAATATATAATAAAATTTTCGCACATGTTTTTTTCTAATTATTAA
GCATATCTAACCAAATACAAGATAATTACAATATAAAAAATTATCATTTC
AAATTTTTCTAACAAGTTATATATGCTTTGTGATTAAACATTATAGGGAG
ATGTTCGGATTATGAAAAAGATGGGCTTAGATACATACAGATTCTCCATC
TCATGGTCTCGAGTACTGCCAAGTAAGACTATCCTTTTCATAATCCCATA
AAAGGTTAGAACCATCCAATGAGATGAACACAAAAATGGGTACATCAAGT
ACACATCTTAGACTGGAATGAAATGACTATTGTTTTGTGACAAATTATGT
TCCTAACAATCTCCTCTTTGAGACTAATTTCAGAAGGAAAACTATCTGGA
GGCATGAATAGGGAAGGAATCAAATACTACAACAAACTAATCAATAGGCT
CCTTGCCAAAGGTCATGAATGATTCTTAAATTCTATCACATGTCATCAAC
TTATCATGCACTATTAATTCATTGTTGTTTGCTATGATTGAATGCAAGTA
TAC
>TI0AQRHB13YC18FM1 Orig: 723, Final: 723, Cuts: [1,723]
CGNNGGCTAGATCTAAGGGCGATTCAGTTTCAGGGTAATCAAGGCAAGGT
ACTCCAACTAACATATGGCATGATTACTTTGGTGCAAACTAACCATGATA
TTGGATTTCTAATTCTTGTATTATTCACACGCAGTGACCTTTTCTAGTTT
TCTTTTCCACCACACTGATCGCAACCACCTCGAAAAAATGTAAAAACATA
GTTAAGTGGGGAATACCTCAGTGTCAAAGCGGGCGATGCAGGTGAAAGAT
TTTCCAGAGTCAGTTGTGACAGTCACATCTTGGCCTGGCCTTATATCGCT
AACATTGTTAGGAAGATCAATGGTATAACGTTCGTGACCAGTCAATCCAA
GTGTATCTGCATCCTCACCAGCCTTGAAACAAAGTGGAACAATACCCATT
CCCACCAAATTACTGCGATGAATTCTCTCAAAGCTTTTGGCAATCACTGC
TTTCACTCCCTGTTATATACAGAGATTATTTGAGGACAAACAACTAGAAA
GACATGTTAAAGATAATCAAAATAGAGATTTGAGAAACTCACCAATAACA
TTGGACCCTTGGCAGCCCAATCCCTGGAGCTTCCGCTCCCATACTCAGCA
CCAGCCAGTATAATGGTATCCTGTCCAGCAGTCTTATACCTCTGAAATAG
ACACAGGTCAAATGCACAGATTCAGTAATTAAGATTTGGAGATTATCATC
ATCTTTTTCACTTACGAGTGGGA
>TI0AQRHB13YD04FM1 Orig: 489, Final: 489, Cuts: [1,489]
GAATTCCTATAGGGGCGATTCTTTACTTATTAATTAATTTCTACGTTTAA
TGGAAACTTTTATTTTTTGGCATTTATTTCGCGCTATTTAAAGTACATTG
ATCTTACTGATTCTTTTAACCTTATTAGGACACCTGACTTTTCTGATGTT
CCGATACTTGAGGAACTAAATCTTTCTGGGTGCGTTATTTTGGTTGAGAT
CCACCCGTCTACTGGACAACTCAGCAGGCTTAGGTATTTACATATGCGGA
AATGCGAATCTCTTACCGATCTTCCCAGCATGTCTGCTGAAATGCAGTCC
CTTGATGTTCTTGATCTTTGTGATTGCTCAAAAATCAGTACGATTCCAAA
ATTTACTGGAATTATGGAAAGCCTATCGGAACTCAATTTGGGTTATACCG
ATATTAATAAATTGGAACCCTCATCAATCGAGTGTTTGACTGCCCTTACT
TTATTAGATCTAAGTTTTTGCACAAATCTAGAATATCTT
>TI0AQRHB13YD11FM1 Orig: 569, Final: 569, Cuts: [1,569]
GGGTAGCCTTGGGCGATTCAGTAGATGTCAGATACATCACCTTCTATGTG
GTTGCTAGAGAGATCGATGGAATTAACATTTGAAGTCCAATTCCAAAACC
AACCCGGAGCCTTGTTTAAAATTCCTGACATGGACATTAGTAAACCCTCG
AGAGACCTTTGTGTTTTTAGCTATACTGGAAAGTTAGGTCCAATCTTGCA
AAAGCTCATGTCAGCAATTTCAAGTTGAAAAGGAGGAACCCAATTGGAAT
TGACATTGAAGAACAAGGATGTTGATAGCACCTTTAATTTTGAAAATTTG
GTAAAAAACACTTCATCTAGACTGCCGGTTAAGAAATTGTCTCCAATAGC
TAAGAAATTTAAATTTGAGAGTAGTGCAAGACTCTTTGGGAAAGTTCCAT
TTAACTGATTATCATAGAGGATTAATCCCCCCATGAAAGATAAATTCCCA
AGGGATGAAGGAATAGGACCACTAAAAGAATTCATTTGGAGATCAAGTAC
TGTTAGATGCTTAAGTTGCCCAATTGACTCCGGAATATTTCCAGTCAGAT
GATTTTCCCCCAAGACTAG
>TI0AQRHB13YD19FM1 Orig: 285, Final: 285, Cuts: [1,285]
CATCGGTTGAGCCAAGAATGAAGACAGTCTGGAGAAAAGAGTGAATTTCC
CCATAGTCTTGTGCCAATGAGAAAGGCTTTTAAGGGGTTTTTTTTTGTTG
CTGGGGGTTATGACAGGGAAGATGGGAACAAAGCTATTGCTGAAAACCGT
GCGGATCTTGTTGTTTATGGTCGTCTGTTTTTAGCTAATCCAGATTTGCC
TAACAGATTTAAGCTCAATGCTCCTCTCAACAAGTACAACAGAGACACAT
TCTACATCTCTGACCCTGTCCTTGGATACAGTGAT
>TI0AQRHB13YE03RM1 Orig: 723, Final: 666, Cuts: [58,723]
ACTTTAGATTTATTCAATCATTTCAATGACTTAGTAAACTTAAGATTTCT
TTGCACTTATCTTCCTAATATACATTGAATGCGATTCACATAAGAAGCAG
ATATGACTTAAACTCAAATACAGCCACATTGAAAAAGTTACAAAGCAAGC
CAGAACAAACAAATCCAGAAAAAGGTAAGAGAAGGGCAGAATGAACAGCT
CACCTCATCTTGCGAAGAACATTGGACATCTCCTCTCTCTTCCTCTTTGC
CCTCTTGTGGGTACCCAACTTTCTCTTAGCCACTTTCAGAGCACGCTTAT
CCTTGCCCACCTTCAAAAGCTCAGTGATCCTCTTCTCATATGGAGCTAAA
CCCGCAACTTCCCTAATAAGATTCCTCACAAAGAGCACCCTCTTGCTAGT
TTTCTTCAAATCAAAATCCCAAATCAACAAATTATCACATTTTCACACCA
AAATATCCATACAATCAACCCGTATAATAAGAAACAAAATTATAGAGCAA
CCTATTCAATGCATTTGGCACTAACTCACAAGATATATGGTTCAAATAAA
CCCATTTATTTCTATAATCAACAATTTGAAAATCTCTATTAATCAAAAAA
TGCATACCCCTTTTCGGTCAGATGGGCGAGGAGCCAATTCACGCCTGGTG
ACAATGTGCCCTTTGT
>TI0AQRHB13YF02RM1 Orig: 447, Final: 403, Cuts: [45,447]
TTTCTCGAATTCTCTTTCTTTATCATCAATCGAATCACTGTTTTTGACCC
AGGATTCTATTTGATCATCAATCCAATCACCGTTCACGTTTTTTCTTTTT
CTTATCAATGAATAGATCTCTTTACTTGTATGACTTAGATGTCTCGTATT
TCTCGAAAAAGCGATTCGATTGATGGGATTTGGTATGATACTCATGAGAT
CGATGAGATTGATATTCAAATATTTCTTCTTAGAACGTATTGATTTGACC
CCATAAGCGGGCCCACCGCCCCATAGCATGTTGCCGCCGGAAGCATAACC
CCGTATTTCTTCTATAGAATCTCCTAATTGTTCCAGAGCATCTATAAAGA
GATTCTTTAACCAGAAAGAATTCAGCTCAGATGTAGGATACCTATCCAGA
AGT
>TI0AQRHB13YF05RM1 Orig: 402, Final: 344, Cuts: [59,402]
CATTTCCAGTATCACTAATTTGTAATTTGTTTTCGCTGCTGGATTATTTT
GCTGGATATTATTAGTAAATGATGATATTTTGACCTATCAGCAATTGATT
ATTTGAGTAATCAAAATTACATACAATCTACACTCAGAAATGGGCGAGTT
TCGAATTATAATATTAGATTTATACATGTTTTTCAGGTTTTAGCTGTTAA
AAAGATTGACTCCTCACTTTTTCAAGGAAGGCGATCAGAAGAGTTTTCTG
GAATAGTTTCAAACATTTCCAGGCTTCACCATGCAAACATAGCTGAGCTT
GTTGGTTATTGTTCAGAACAGGGGCATAACTTGTTAATTTACGA
>TI0AQRHB13YG03RM1 Orig: 625, Final: 568, Cuts: [58,625]
TCGTCCGAGATGTCATGGTCAAAGCCTTGATTTGAGAACCCCGGAGCGTC
GCCTCCGTCATGCGCCTTCAATTCCATGATTGCCTTGTTAATGTAACTCC
CAAAACTTTTGACACTATTCATGTTTCCTATCTGTTTGTTTCACTTATTT
TCCCTTTAAGGTTGTCAATATTTCTTCATATATTGACTTGTGAAATCCAG
ATTTATATGCTAACAATTAGTTCAATATTAATTAATTAATAGGGCTGTGA
TGCTTCTGTGTTGCTGGATGATACACCAACTATTCCTGGAGAAAAACAAG
CCCTTTCGAATATAAATTCATTAAGATCCTTCGAAGTCATCGATGAAATC
AAGGAGGCTTTAGAGAAGGTTTGTCCTGGACTTGTTTCATGCGCAGATAT
TATAATCATGGCCGCAAGAGATGCTGTTGCACTGGTATTTATTCTTCAAA
CTCGCTTCTAAGCTTTTATCTTTAAATACGTATTAGCATGTATATGAACT
TGGATAAGGTAATATAATTGAGGATCTTTAGGCTTAAGCCACTGAGTTTG
TCGCTGAACTCTCAGCCA
>TI0AQRHB13YG14FM1 Orig: 591, Final: 591, Cuts: [1,591]
CGGNNGACGCTCTTAGGGCGATTCTCCTTTGTTTTTTCCTTTCCTTCATT
CGGATCTCTTCCGTTTCATCCATTTTTATTTTGTCCGGATCCTCCTTTTC
TTCCGAAAAAAGAGAATTTGAAGGATCTTCTTCGGTGGATTCCTCTTGTT
CCTGTTTAGTCCCCTTCGTTTCGGAAGTTGTTTCTATTTCTACATCTGTT
TCTTCCTCACTTTCTCCCCTTTCTTCCGTTTCTTTCAGTTTCTTAGTAAC
AATGGGTGACGGTACTCTGCCTAAATAGTACACACAGGTAATAAATAAGA
GAATACTAAAGATTCGAGCCATAGAATTTCTCAATTCTGACACAAGGTAC
TTATTAGATCTAATAAGTACATTAAATCTAATAGAATTATTTTGCTGTAT
CCAGACTAATACCAATCCAACCCATTTCATGAATAAAATGTGACCAATTA
ACCAACCAACAAAACTACTTGTTACAAATAATATCTTGTTGTTGCATCGA
AACATAGAAATGTTGACTAATCTGACTAACATTGAACTTGGTAAAATGAA
ATGGTTGAATAATTGAAAAATGAGATTATTCAGGAATACAC
>TI0AQRHB13YG16FM1 Orig: 681, Final: 681, Cuts: [1,681]
ACACTTGGGCGATTCATATTCGAAGTTGCGATCGGATCTATTCATTAAAA
AGAATCGATTCAATACCTTTATTATGTACCCACAGGTGTTATATTGGATT
TGAATCACATTTCGGATCAATTTATATTGATTGACTGCCTCGATTATGTT
GTTGCTAGCAAATGCCACTATTTTTGGTTTTGGATCTTCCAAATCATTCC
CGCAGGAGGTCCGGACCCATTTTTCTCTGATCCTTCGATAAAAGGATTCA
TTCTCTTCATAAAAAATAGGAGGTAGAACCAATAAATATTTCTTTTTCGA
TTCATCCCTGGAGTTGAATACCTCATTCAAGAATTGTTTTTGATCCAATC
TGCAGGAATCAATAGAAAAGGTAAATCCCTTATGATACGACAGATCCGGC
TCGGTTATTGATAGAGTGAATATATCCGCCATTTCTTGAAATCTCTCTTC
TGATTCAAAATCGTGGTGTAACGTGTATCCCCCCCTGTTCCGGTCACGAA
ATAAATCAAAAAATGGATTTTTGTTCAAGAATGAAATCTTATTGGAACTG
TCCATATCCAGTTCATCCTTCGGAACCATATCACATCCCGGATCGGATGA
AATAGGATGAATTGAGACGGTATTTTGTAAATAAGTAATTATCTTGAATA
TATTAACTATTTCCTTATTTTCCGATCGCCT
>TI0AQRHB13YG16RM1 Orig: 640, Final: 584, Cuts: [57,640]
TTGCCCCGCGCTCATTCTATATTTGCTCCCTGTTTGATGATAGTAGGCAC
AATTCAAATAATCTATGCAGCTTCAGCATCTCCTGGTCAACGTAATTTAA
AAAAAAGAATAGCCTATTCCTCCGTATCTCATATGGGTTTCATAATTATA
GGAATTGGCTCTCTAAGCGATATGGGCCTCAATGGAGCCTTTTTACAAAT
AATCTCTCATGGCTTTATTGGCGCTGCACTTTTTTTCTTGGCGGGAACGA
GTTATGATAGAATACGTCTTGTTTATCTCGACGAAATAGGCGGAATGGCG
GTCCTGGTTCCAAAAATATTCACGACTTTCAGTATCTTATCGATGGCTTC
CCTTGCATTACCGGGGATGAGTGGTTTTGTTGCAGAATTAATAGTATTTT
TTGGAATAATTACCAGTCAAAATTTTTTTTTAATACAAAAAATACTAATT
ACATTTGTAATGGCAATAGGAACGATATTAACACCTATTTATTCATTATC
TATGTTACGCCAAATGTTCCATGGATACAAGTTTTTTAATGCCCCAAACT
CTTATTTTTTTGATTCTGGACCGCGAGAGTTATT
>TI0AQRHB13YH10FM1 Orig: 270, Final: 270, Cuts: [1,270]
ATATAGGGGATTCCTCATCACTGGTGAGTTACTATTGTTTTGAAGAGCAA
AATTTGATAGCAGATTATTATCAGAAGCCGAAACATCAAATAGAGCATCA
GCCAGATTTTTCCTACCAGACACGAAAGGAAAGAAATGGATACGTACATA
GTAGTTGCCCTTGTCAATGATATCAAACTCATACAAAGATGAATTTGTGA
ATATTCTCGCAGTTTGATAAAGAGAGTTATTTGTTGATGAGCTGGTGTCA
CTTACAGTAGAGCTTGGTCC
>TI0AQRHB13YH11FM1 Orig: 475, Final: 471, Cuts: [1,471]
CGAGGTNGGTGATCTTAGGGCGATTCTTCCCATCATTGGAATTTTTCGTT
CTCTACCAATTCCTATCACCTTCCTACTCTTAGGAGGCAGAGTTGTTCCA
AGCTCACTAGGCGAAGTAACCTCTGCTTTCTCAAGCTCCTGAAGCTCAGC
CAGAACTTCCCCTTCTGTATCATGCCTTTTAAACAATGGCGAACTAGAGA
GCAATTTGATGACATACTGTTTAAACAAAGCCTGCTGGATTCGTTCAAAG
AATGTGTTTACATGGAACGTTGAAGCCAAGACCTTAGCAAGTAGAGTATT
CATGAGCCATATTAGGGTACCCACAAGAAAACAAACAAAAATCCTATTTA
CGTAAGGCAAAATCTTGCTCTCTGTCTCCTTTTTAAACCTGTCATGGAAA
ATACTATGCCACACCAGCAAAGCCAAACCCAACCAGAGGCAATTCTGAAC
GGATTTCTTCAGCCCATAAAC
>TI0AQRHB13YH15FM1 Orig: 294, Final: 294, Cuts: [1,294]
ACATANGGCGATTCATCCCAGCCTTCTGCAATATATTATAAACCCTTATT
GATGAAACCCAACTTGGTTCCAACTTCCTTTTCTGATCTAAATATTCTGA
AGCTACCCTTTACATGGTCCTTCCTTACAAAGGGAATCCAACAAAATCTC
AAACAAGCTCATTTTTTAACCTGATTTACAAATTGGGTCTAAATTACATG
CAAATTCAAATGCCCGTATTGCAGGTTGGGTCATACCTACAAAAGCGTAC
CATAACATTGGGATCACAAATCTAAGATCTATAACTTCAGTTCC
>TI0AQRHB13YI04FM1 Orig: 713, Final: 713, Cuts: [1,713]
ACAAGGGCGATTCCATTTGTAGGAAAAAAATAAGCAGATCTATTCTATAC
CCGATAAGTACCACCATTCAATGGTAGAGGGGATTGATCCCACTTTAATT
TTCTCCCTTTGAAGACATACCCATTTGTTCATATCATTCCAAAGACCCAT
TCGTTTCGTAAAAATTTTCCTTTAGTCATAATCATTCGATTTTCTTTTTT
TATGTTATTGTTATGAAGTTATTCAATTTATGGATAAACTATGATAAAGG
CTAATCTTATTAAGACAATAAACCCGTTGTTACGCTTCCACATCAAAGTA
AGATATAGTACTTAATTTTTTTCTTTCATTTTATGCCTATTGGTGTTCCA
AAAGTACCTTTTCGAAGTCCTGGAGAGGAAGATGCATCGTGGGTTGACAT
ATAGTGCGACTTGTCAGATATATTGGGTCACATGGAATTTCCCCATTCTC
TCCCCTGATCGAGATATCCCCTCTTTCGCCCAAAAAAGATTGATTGAATT
ATCAAAAGTTTGGAGCGTGAAATACAATTTAATCCTATTTATTTTTTGTA
GGGGTATCAGATTAATATTATCAATTAGAATAATTTATGGTTGGCTCGAC
TGGACCAAAAAAATGAAGTATCCAGGCTCCGTTTAGAAAAAACCCCATTG
GTAATATATCTAAGATTACTACTTTTATAATATTCTATTTATAAACAGGA
GCGATCTCAAACC
>TI0AQRHB13YI06FM1 Orig: 777, Final: 777, Cuts: [1,777]
ACCTAAGGGCGATTCTCAGAGATATTCTCCATAGGAGCTGTATTGCAAAG
CTCAAGTTTTGGTGGACAATTCTCATCAACAGACAGATTATGCTGTTGAC
CAGCTTTTGCTTGCTTGAAATCAACAGGATGAACTGAAAGTACATGCAAC
CATAACTCTTCACTGTTCCCAAAATGACTGCCACAAGGAATACACTGGAG
AAGCATGCATTGTTCAACAAATTGCACATGATGTCTCTCTTGCACATGGG
TTTCAAGGACTTTCTTATTTGTGAAAGAATCAAGGCAGATGGCACAAGCA
TAACCTCTGAACAGCCATTGTGCTTCCTTTTTATGAATATCCATCCAGTG
GCTGCCAAGTGCATCATCATCAGGAAACTCCTCAGAGCAAATTTTGCACC
TAATGGTATTTTCATCATCATGACTACCATCAACTGCCATTGGCAACAGT
ACCGGTTCTTCCATGATAGAAGAGGAAACTTGTGCAGCTTCATCAGCACT
GAAGCCCCAAATCCTTCTAAGTCTCTCTTTTTCACTGCAAACCAATTTTG
TAAAGAATTCACCAACATTATAATCTTTAGAGGCTTCAGATACGGCCCAC
TGAAATTGAACCTCCTTAGGCACTGGGTTTCTCAGGGATAAAATACTTTT
AAAGAGCTTGTAAAAAAGCTCACATGCTTGATGTAATCGCACCTTTCGCT
CCTGTGAGGAACAATCCCTCAAAAGATCTATGAACACTTCTTTTGAGATA
ATTCTACTCTTACCATTCCTTGCACGT
>TI0AQRHB13YJ02RM1 Orig: 409, Final: 352, Cuts: [58,409]
TCCGAGCCTTTCGTCGGCAGCAAAGGCCCTTTCCCACCCGAAACTTCCAT
CTCCGGATCAACCAAAGGCGACAAGAACCCAATCAACAAATTCAAGAGAT
AAATCCCCAGACCATAGGAGATAATGTAAAACCCTTGAATGTAATAAACC
CTCAAAATGTAAATCAACACTATAACAGCACTCCCAATCCATCTATAGAT
CGCATGTGGAGTAGTCTTATCTAGATAATACTGATACCGCCTTGACACAT
CAATCCAAAACTGGTTCGCAGGTGCTGTACCAGACCCCACACCATCGGCC
CCAACTCCTTCCATTCAATTCAACCTTCACTACTTAGAGTATAAACAACA
AG
>TI0AQRHB13YJ11RM1 Orig: 340, Final: 284, Cuts: [57,340]
TTGGTCAAGGAGGATAAGGCACTGTTTATAATTGTATGTTGATAGGTGGG
AAAATTGTTGCAGTAAAAAAGTCCAAGGTAATTGATGAAGGAAAACTCGA
AGAATTCGTTAATGAAGTCGTCATTCTTTCACAAATTAACCATAGGAATG
TGGTTAAACTACTTGGTTGTTGTTTGGAGACAGAAGTTCCTTTGCTAGTT
TATGAATTCATTCCTAATGGAACTCTATCTCATTATCTTTATGACCAAAA
TGAAGAGTTTCCAGCAACATGGGATACGCGCTTA
>TI0AQRHB13YJ14FM1 Orig: 379, Final: 379, Cuts: [1,379]
TGAATAGGTGGAATACAATCTGTTGCAAGTCTTGATCTTAGTTGGAATAT
GCTGATAGGAGAGATACCACAACAACTTGGAGTCTTGCCTTTTTTAGAAA
CATTGAATCTCTCTCACAATAATCTCTTTGGTTCAATCCCATCCACTTTT
GATGATAGTTCAAGTTTGACATCTATTGATATGTCTTACAATGAGTTAGA
AGGTCCTATTCCCAATATTAAAGCCTTCCGCGAGGCTCCATTTAAAGCAT
TTCAAAATAATAAAGGCTTGTGCGGTAATGCTACTAGTTTGAAGGCTTGC
CCAAAAATGATTCATAATCCTTCAGGTAAAAGGCGCAACAAATTTGTGAT
AATAATTCTAATTCTTGTTGTGGCAAGTC
>TI0AQRHB13YJ15FM1 Orig: 422, Final: 414, Cuts: [9,422]
GTGATCCATAGGGCGATTCTTTTATTGCGAAGTATGTTCTCTATCGCAAT
GGTTCGTTTCAATTCACTGCACTTTTTCAATTGTCCATTCTTCCCTAGGG
TATCACAAAGAAGTATTTCTTGTAGTTGGATAATGCCATCAAATGTCCCT
GACTTGTCTCTAACATTTAACAAAAAGCTACTTCCTTCGAAATGATCTAA
TATTTTGTTATAAACAGCTTTTGCAATGGTTGTTTTACCCACTCCACCGA
GGCCATACATACCTAACATACGAACATCATCTGACCTAATTTCTAATTGC
AATATTATGGCCTCTACATGAGAATTTATTCCAATTAGGTATTGAGCAAC
AAATAATGGCATCCGATTTAATTTAAAATTTGAGATCTCTTCAACAATTT
CTTGGACAAATTCA
>TI0AQRHB13YJ17FM1 Orig: 591, Final: 591, Cuts: [1,591]
TGGGTAGCCTAAGGGCGATTCAATTCAGAAAATCACAACTATTCCTGTAG
GTCAAATATCACCATACATGGTGCTGTAGGTATGAAACTGCACTTTAAAA
TATACTTTTTAAAACCTCTTTTTAGATACAATTTTTTTTTTAACAGCACA
TTTTGAAAAAGCTGAAAAGTAAACCATACCAAATGAGAACATATAATACT
GAAAAATTGCTTAATAATCTTAATGGGTTTCCTTAGTCTTGTATATGACA
TCACTCAAGTACATAAAAAGAGGATGATAATTTTCATCTATTTCGTCTGT
TTTTATTGCAGCCAAACATCCATTTAAAACAAATTTGAAGTGGGAACCCA
AAAGCATAGTAAGAAAATAAATAAATAAGAAGGGGTTGGGGTGAGCCTAC
CAAGAATTCCAGTATAGTAGGAGAGAGGAACATCAGTGTGATGAATTTTA
AACAGAGTCTGTACTGCTGTAATGAGACTATATTCTTCCCATCCAGTCTT
TCCCCAAATCAAGTCACCTTTCTTGAAGTCTGGATGCCCAGAATCCAAAA
CTTTAGCTACTCCATTTCCAACAATGGGCTGCATAGTTTCA
>TI0AQRHB13YK13FM1 Orig: 670, Final: 670, Cuts: [1,670]
TTTGGGGTAGATCTTGGGCGATTCTACAGAAGGGAATAGGTATTTAAGTG
TCATGTTGATAAATTTTCTTTCAATGTGATGCAGATACTTATATTCAGTT
TTTAATATGAATATATGATGTTTAGAATCGTGTCTTTAGGCAATCAACTT
TTACACTTTACACATACTATGAACATGGCAGTGAGAGCAAAGTTGGTAAA
GGTGGGGCTTCTTTTTACAAAGTTGCATTCGGCAATTTACTTGTTATCCA
TAGATTATTAACTCAACTCTGACAATAGCTGGCCCCTGAATTGGGAATCC
ACAAACTATTTAACATTGAATAAATCTCTGTAACTTGAGGGTGGGACTTA
TCATGAACAAAAAACTCATGGACAGTTCCCTCGAGTTCAATCCAACTGCA
ACCAGGAGTTTTCTTTAGGTTTCTTTCTTTCATCATCATCCTAACTCTAC
TAACATCATTCCACATTCCTTGACCAGCATAAATATTAGACAGAAGTACA
TATGCGCTTGGATTATTGTAATCCAACCCAATTAGGTAGTTAGCTATGGG
CTCTCCAATATTGAAGTTTTCCTGATTTTTACAAGCACCAAGCAAAGTCC
TCCAGATCACATCATTTGGCTTGATGGGCATTTCCTCTATTAGTGCCCTG
GCTTCTTCTATATGCCCTGA
>TI0AQRHB13YK16RM1 Orig: 580, Final: 525, Cuts: [56,580]
TCTATAAACTAGTTAGCTTTCGCAAGGTATATTGTATACTAAAATGAACT
TTTACTTGCAGGGTGTAAGTAGTGGCGCTTGTACATCTAGTGTGCTATTG
AAGGATGGAGAGTTACATGTAGCAAATGTTGGTGATTGTAGAGTAGTTTT
GAGTAGAAAAGGAGTAGCTAAAGCATTAACAAATGACCATCGTCTTACTA
GGGAAGATGAGCGTCTTCGAATTGAAAACACCGTAAGTCAAGTTGTTCCA
TTTCTTTGTATGTAGAACTTAATACTATTCTCTCTATCTATCTTTAAGTC
AAAGAGTATTGAAATAACTTATAACATATTGCAGGGTGGTTTTGTGCATT
GCCAAAATGGAATTTGGAGGGCTCAGGGGTTGCTTGCAGTTTCTCGAGCC
ATCGGGGACATGCATTTGAAAGAATGGATCATATCCGAACCAGAGATTAA
AAAGCTTCGTTTAACTTCAGATTGCCAGTTCTTAATAATGGCTTCGGATG
GATTGTGGGATAAAGGTATAACACC
>TI0AQRHB13YK24FM1 Orig: 727, Final: 727, Cuts: [1,727]
GGGTAGCACTTAGGGCGATTCTCAACTCTTCACCAGAGACAGAAATAAAT
TGCACAGTGAAGCTAATTAATTCATTAAACATTGTCATGGCAAGAATGTA
TGCAATGCCATTTATATTAATGGGATACTCACCCAGCAGAAACAAGAATT
ATATCCGGCTTAAAACTTTGAGCACAGGGTACAATAACTTCATCAAACAC
AGTTGTCATGGCAATATCACCTGATCCTCCAGGTAGAGGCAAATTTAATG
TTGTTCCTTCACCATCTCCATGACCTACCTCATCAACTTTACCAGTACCA
GGGTAGCTTCCATCCTAATTCAAAAGAAGACTAAATAGCATCAGATTGAT
TACTGCAAAATGAACTTCTAAGATGAACATTCATGCAGTGATCAAAAACA
ATAAACCGGACAAATCAGTTGGACAAATCAGTTATAAGAAAAAAGATACT
GGACTATTGATAATAGAACATCTTTACGCATGCTTATTGGCATCTAGATT
CTAGACACTACAACAGCTAGAGTACACCAAAAGATCACATACAATTGCAC
ATCATCTTGCCTCAACTACNNNNNNNNNNNNNNNNNNNNNNNNNNGAAAA
GTGCAGGTATGTTCCTTTTCAATCTAGGTCAAACAAGAACTTGACACTGA
ATTCCTGATTCTCACCTATACATACATACATACCTATATATGGGTCATTA
CTTGGTGACAGCATTTGGTTCCACCTA
>TI0AQRHB13YL07RM1 Orig: 230, Final: 173, Cuts: [58,230]
ACTCCGCATTGTTCACAAAAATTAGGGTCTTCTTTTTCATCCCCGATTAC
TCGATAATTTCCACAAGCGCAAATCCCACTTTTTATCGGCCCAAAAATTC
TTTCACAAAACAATCCATCTTTTTCAGGTTTATTGGTTTTGTCATGAAAA
GTATACGGTTTTGTCACCTCTCC
>TI0AQRHB13YL12RM1 Orig: 248, Final: 199, Cuts: [50,248]
CGAATTCTTATCAAAACTCAACTTCTTTGATGGAGCTATTTTTATTACAC
ATATATATNNNNNNNNNNNNNNNNNNNNNNNNNCTAAGGCTTATGGTGCT
GGGTATAGATGTAATCCAAGTGAGCCTCAGCAATCATCCTTCTCTGCAAA
CATTCTTCATCATTGTCACCACACTTCTCTAACCCCATCAGCCGTAGGC
>TI0AQRHB13YL13FM1 Orig: 343, Final: 343, Cuts: [1,343]
AGAACNGGTAATCTATGGGCGATTCATGATCTAGTTGCTGCTAGTGAAGC
CTCAAAATTAATCAAACACCCTTGGGCTACTATATTGGAACGCAAGTATA
GACCTCAACTCACCATGGCCTTTTGCATTCCTATGTTCCAACAGCTCACT
GGCATGAATGTGATCACATTTTATGCTCCTGTTTTGTTCAAAACAATCGG
TTTTGGAAGCAGTGCTTCGCTTATGTCTGCTGTGATTACTGGTACTGTTA
ATGCTCTTGCAACCCTTGTTTCAATTTTTAGTGTTGATAAGTGGGGAAGG
AGGACTCTTTTCATAGAGGGTGGCGCTCAAATGTTCATTTGTC
>TI0AQRHB13YL16FM1 Orig: 567, Final: 567, Cuts: [1,567]
TCCCTTTTTTTTTGGGTGATCATAGGGCGATTCTACCATATCCGCAATAT
GAACAAAGGACTACAAGAATGATTTTTGTCAGTTAGTAGTATTCATACAT
ATGAACAAACATCCAATTAAGTGTTTAAATTAAAATATTAGAGTTTCTAT
ACAGGATAAATATAACAAGGGATACTAAGAATTCAGGGAGTAGAACCTAT
GCACACCTTTGATTCCTCACAAGTAACTGGATCAGAAAACCAAGTTTCAT
CCAAAATCACATCAGGGGTAAGAGGTTTTCTGCTGCACATGATTGCAGCA
ATTGAAGACGTTACAATAACTCTCTTGATAGAAGAAAATTTTGAACATGA
TTTAAGAACATTAAGTGTTCCCTTCACTGCTGGATCAATCAACTCTGCCT
GAAACATGGGAAAAAGTGGAAAATTAAGCAATCAAAACTAATCCCATTAA
ACTTTTCAAACAGTTTTGGTTGCCAACACCTTGGAATGAGAATTTTGTAA
GAATGAAACCTTTGTGACCTTTGCCTCTACACACTATCTATCAACACTAG
GAGAGTAAACCATACCA
>TI0AQRHB13YM02FM1 Orig: 767, Final: 767, Cuts: [1,767]
GTGGTGATCTTAGGGCGATTCCAAAACCCAGGACCACATTGCATGTACAA
CTTTGAGCTGCCTTCTCTCTTCTTTCACACCTCCAATATACAAAATTAGA
CAGTAGATTGAATCTTTATTATGATATGAATAGTATCATACAGGGGATAG
TATGGTCTCAAAGAGTGCTCTAATAAGTAACATAAGAAATAAACAACATA
TTAAGAAGGTGCACTATTCAAGCTCATATGAAGTAATGGACCAAAAAAGA
AGCTAAAAACAAGCTATAGTAATTTTGATATTAGCCTATGCATTACCTGA
TCTAACATCAACATCTATCTAAAAGATAAAGTACTTCATTAAAAACAAGA
ATTGAAACAACAAAAGCACTGTATCATAAAATATGCCTGAGTTCCAGCAT
GCTTGTCATCCCAACTAAACCAAGTTGGACTGCCCCAGCTAGCAAATTCT
TTCCCATTTTGTTCAGTTACATATTTGAGGTAAAATTGTTTCCCAGTTGC
ATGATAGAGCCAGGTAGCTGCCCACAAGAGTTCATCTCCATATCCCGTGG
AGTTGTAATATTTCTGCACTTGGGGGATGCTGACACTGTATGAACCTTGG
TAAGTATCAGCCCAAATAAACAGCTGCTGGGCATGCATAAGGAGCATACT
AGAATAGGTAAAATCGATTTTCTTGAAAACCATTGATGCTGATGCCATAG
TGGCTGCAGTTTCTGCTGCAACTTCTGTTCCTGGGAATGACATGTTAACC
TGCACAGGAGGCCTTTT
>TI0AQRHB13YM12FM1 Orig: 809, Final: 809, Cuts: [1,809]
AATCTAAGGGCGATTCTTAGGGCTCTTTATTCCACTAACGCCACCATTGG
CATTGCCATAAATACCACTTATACTCCCTCTTCACTCTCCCATCTTCAAC
TCCTCCACTTTTCCATTCATCCATTTTCCAACAATTTCACCTCCTCAGGT
CACTCTTTTTCTCTGAGTGTGTTCAATCTTTTTTAAAAAAATTTGGTTGT
TTTCTAATTAAAAGAATTATCTTGGTTTAGTTTAATCTCAATTTCTTCTT
TGATTACTGTTTTCTGTTCTTAATTAATCAATACCTGTCAGAAAAANNNN
NNNNNNNNNNNNNNNNNNNNNNNNNNNNNNNNNNNNNNNNNNNNNNNNNN
NNNNNNNNGCATGGTTTTCAAATTTTGTTTTTTTCAAATGGGTTTGCTGG
AAAAGGCTAGAATTCAATTTGGTTTTGTGCAGGAAGGAAGAAATTGGTGC
TACGTGCGCAGAGTTTTGGATATAAGAGTGACTGTGATCATCAGCTAATT
GATTTGATGGAGTCTGAGAAGGAGGTTGTGGAGTTGAACAGAAACCTCTA
TCCGGATATTGAGCCGTATAGTACTGGCTTTTTGAAGGTTTCTGACATTC
ACACAATCTATTGGGAGCAATCTGGAAACCCCAGTGGGCATGTGAGTGGC
AATTGCCAATATGGGTCCTTTCTCTCTTTACTTGTCTGACTTCACAATTA
GTTTATACATATTGGATAATTCAATGTTTATCGTTGCAAAGTTTTCATCC
AAACCAGTCTGGTGGAATCTCCTTGGACTCATTATATGACAATTCAAATG
ATCATTCAC
>TI0AQRHB13YN07RM1 Orig: 196, Final: 192, Cuts: [5,196]
GAAGAAGCTCTGAGAATGTTCCATGAGATGCGTGATTCCGGTGTTGAAAT
GGACCATTTCACATTTTCAATGGTTATAAGAATATGTACAAGGTTGGCTT
CTTTGGAGCATGCTAAGCAAGCTCATGCAAGTTTAGTCCGTCATGGTTTT
GGATTAGATATAGTAGCGAACACAGCACTCGTAGATATCTAT
>TI0AQRHB13YO08FM1 Orig: 774, Final: 774, Cuts: [1,774]
CTTTTCGGGGGAATCTTAGGGCGATTCTGCTGTTGAGGCTCCCAACTTCC
TTTTCTTTGCTACAGAAATTGCTGTTACACTTGTGTCAACAGCAACAGAT
TCAGCTTGAGCATTTCTTGATTTTAAGTACTTTCCAACACCACCACAACC
AGCTCCAGAATTCGTTGTTCCCGTACCTGGATTGCTATACCACGACCCAA
TTTTTTCCTGGACCAAAAAAACAAATATTATTAGAACATAAAAATAAAAG
ATGAAAAATTCAAGTGCTCTGAAAGTAAAGGGACCAGAAACTAACATTTT
CTTCATCCTCAACATTCTTCTCATCTTTAGCCTTCTCTTCCTCTTCTTCT
TCATCGGGTTCTGAGTAAGGATTGACGAATACTGTTACACCAGTAATCTT
AATCTCCTCCTGCACAAGAGAGTAGTTGCAAATTCTCATGAACTAGATAG
GTAAGGAAGCATCAGGATCAGAGCAAATGGATTCACTAAACCAAAATGAG
TTTTATATTTAATTTAGAAGATTGAAAATCACCAAATATGATGTTTTGAT
GTAGCTTATGGTAAGCTGAAACTAGTTTTGGACCTGAACTTTCCTGATCT
TATATGTTTGCAGAATTATTGGTACAACCATAGCATGACATCATTGCTTT
CTATACACAGCTTCTATAGCACAAACTCCATACAGAAAACAGCATGGTAC
TCGTCATAACAAAACTATGAAGAGAGTATACCAACTCGCTTTCTATACAT
AATGGTACTTAATTCACACCACAT
>TI0AQRHB14YA07FM1 Orig: 643, Final: 642, Cuts: [2,643]
TAGCGATCCTAAGGGCGATTCAAGGACTCTCCGATCTGCTGAAGTGTATG
AACCTAACAGGAATAGGTGGAGCTTTTTTTCAGATATGAGCACAGCTATG
GTGCCATTTATTGGCCTTTTTCACAATGGAATGTGGTTTCTAAAAGGACT
TGGGTCCCATCGTGAGGTCATGAGTGAAGCCTATTCTCTTGAAACTAATA
CCTGGACTCCAATTAATAATGGGATGGTCTCAGGTTGGCGCAACCCTAGT
ATCTCCTTAAATGGACAGCTCTATGCCTTGGATTGCCGGGATGGATGCAA
GCTAAGAGTTTATGATAGAACCACAGATTCATGGAACAAATTTATAGATA
GCAAGCTCCATCTAGGGAGTTCTCGTGCTTTGGAGGCTGCTGCTCTTGTT
CCCCTTAATGGGAAGCTTTGCATCATCCGTAACAACATGAGCATCAGCAT
AGTTGATGTTTCGAGTCCAGATAAACATGTGGAGAGCAACCCTCGCCTTT
GGGAAAACATACCCGGGAAAGGTCATTTCAGGACTCTCGTCACAAATTTG
TGGTCTAGTATAGCTGGCCGAAGTGGTTTGAAGAGTCATATTGTGCACTG
CCAGGTGCTTCAAGCATGAGAAACAGATTCTATATTTCATCC
>TI0AQRHB14YA08FM1 Orig: 424, Final: 424, Cuts: [1,424]
GTACCACTCATAATCAACTATATTATATTGTAGTAAAAGTTATGCTATCA
TTTTAAAAACCAAACCGAACCGACTAATTCAACTGGGAACCAAATACCAG
TTTGGTTTGGTAAAAATGCCCAAAACCGGTCAAAAACTAGATTAAACCGG
GAACTAGAAGCAAAAACGGTTTTACCTTTCATCCGGTTTTTAAAATCTTG
GTTATGCCACAAAAGTTGTGTCCATGGATTTCTCATCCTAAAAATTCTAA
AATTCATAAAAAAAGATGACTGATGGGGAAATTAGCTAGCTAGAATATTA
TCAATAACCTCGGAGAGCCACATAAGAGCATAAGAAGAATGAACAAAGTG
CAGGGAATTGTTAGGGAAGAGCCTGCCATAGAAAGACCCTGGCACTGCGG
ATATGAAACAGTGCCCAAATGAAC
>TI0AQRHB14YA08RM1 Orig: 747, Final: 701, Cuts: [47,747]
TTTCGAATTCCTCGTTTGGGATTGATCACCTTCTGCATCCGTTTACTCAA
CCTTCTTATTTCAAAGCAACCCCTCAAGCTCATTATGCACAGCAGAATAA
AGATTAGTAATCAAAAATTCAGGTGCATCAGGACCATTAAACCCATCATA
AATTCCCACAAAGAGCCAACCACGTTCCTCAGAAATCACAACCTGAACTC
GATCCTCCCCTGCCTTTCCTTGCGCCCATTGAAGATTCTCTCTCCATAAA
ATCCGGACTTACCTCATGATGACCATCATTATATTTCGTACACACATGTC
CACGACAACTCACATCACCAATAGTCACACACACATTCCCATTCTCCTTA
TCCAAATTCGGTTCCTTAACTCCAACACCAATACCTCTTTTAACCAATTT
CTTAGTTCGAAACATCCTGGATATTGCTTCCTTAAAATCAACAATGAAAC
GTTTCTTAGACTTCACTCTACCATTATTTGGAAAAATGTTTTGTTGTACC
TTTTTTTCATGTCCTTTCTCTATAGGATCCGAATTCAAAGGCCCAGAAAC
GAACCTTTCCATCGGTCCCGACATGAACCCTCTCTCTCCAGGACCCGAAC
CGGAACTCGTCTCACAAAGTGGGGCACCGAGGCACTGGTTGCAGCGGTGT
GGAAGCGAATGACGCGGTGCTAGCAAACGATGCGGCACGCTCGACACCAA
T
>TI0AQRHB14YA16RM1 Orig: 678, Final: 629, Cuts: [50,678]
CGAATTCCTTGGGACCTTTAGGATTAGGAAGAACCCCCCTTATTGCGCAT
TTTTATTCATTTTACCATTTAATAACTTATAATCAGATCTCGGTAACTAA
ATATTTACAACTTGACAATTTCAAACAGACTTTTCAAGTGCTTAAATATT
ATTTAATGGATGAAAATGGTAGGGTTTCTATTTATAATAATCCCGATCCG
CGCGGTAACATCGTTTTGAATCCATTCAATTTGAATTGGAATTTTCTCCA
TCATAATTATTGTGAAGAAGCGTCTAGAATAATTAGCCTTGGGCAGTTTA
TTTGTGAAAATTTATGTATAGCCAAAAACGGACCGCACTTATAATCGGGT
CAAGTTCTAATTGTTCAAATTGACTCTGTAGTAATAAGATCAGCTAAAGC
TTATTTGGCCACTCCGGGAGCAACCGTTCATGGCCATTATGGAGAAATCC
TTTACGAAGGAGATACATTAGTTACATTTATATATGAAAAATCGAGATCT
AGGGATATAACGCAAGGTCTTCCAAAAGTGGAACAAGTGTTAGAAGTGCG
TTCGATTGATTCAATATCGATGAACCTAGAAAAGAGAATTGAGGGTTGGA
ACAAGAGTATAACAAAAATTATTGGAATT
>TI0AQRHB14YB19FM1 Orig: 395, Final: 395, Cuts: [1,395]
TTAAATAAATAGGACCAGCTTAACTCTCTATTGGCTTAAATTCTTACGGC
GTAATCGATAGCCATGCAGAAAAAACTCCAATAGTTGGAAGTTAAGGCTT
TGTAAATTAAGTTGAGCTAAACATTGCTTGATTAAAAACAAATTTATCAT
GCCATCCATTAGATGCCTAGTTTATAACCATCAACTAGCTTTTTAATAAA
CATGTAAACACAATGAACAAGGCATTTTGGGGAAAAGAAAGAAAGAAGAT
ATTTCAAGGTTTCAACATCTTCTTGCTTGTAAGTTGTAACATATGGAGAT
GGTTATTATTAGACAAGGAGCAATACCCCATTCTTTGCCTCTTCTTGATG
CTCTTCATCAATGTGGCAGCACAGTCCAACAATATCGAAATACTC
>TI0AQRHB14YC13RM1 Orig: 681, Final: 636, Cuts: [46,681]
TTCTCGAATTCAATGATTACTGGCTATTGCCATTGTGGTACCTTTAGGGA
GGCATATGAGTTATTTGAGGAAATGGGGGAGAGGAATTCGGTGTCTTGGA
TGGTTATGGTATCTGGGTTCATTGAGATAAGTGAGTATGGAGAAGCGTGG
GGTGTGTTTTTGATGATGGTGAGAAGTGGGGTGAGACCGGACCAGGCGGT
GTTGGTTGTGGCCTTATCAGCGGTAATGAGGTTGAATGATTTAGAGTTGG
TTGAAACTTTGAGGACACTAGCAATCAAGACAGGGTATGAGGGAGATGTG
GTTGTGGGGACTGCAATTTTGGATGCTTATACCAGGATTGGTATTTTGGA
TTATGCAGTTAAGTTTTTTGAGATGATGCCAGAAAGGAATGAGTACTCAT
GGACCACAATGATTTCAGCATTTGCACAATGTCATAGTTTGGACAATGCA
ATTGCATTTTATGAGAGGGATCCAGTAAAGGGTGTTGCTATACGAGCGAC
TGTTATAACTGCATATGCTCAAAGGGGGATGATATATGAAGCCAGACATG
TATTTGATGAGATTCCTAACCCCAATGTGGTTATGCGGAATGCTATGGTT
GCTGCGTATGCACAGAATGGAATGATTGAAGAAGCA
>TI0AQRHB14YC16FM1 Orig: 482, Final: 482, Cuts: [1,482]
TATATATAATTTTACAACAAAGGGTGAGGTCTTAGATTCAAGGCCATCAC
CTTTATAACTTACTAATAAAGAAACACAGAATTTGCTAATCTAATCAAAT
AACACATCCTAACATGTTTATCAATCTTTTATACATAGAGAATTATCAAA
AGAAATGTTTTTGTTAACATTTTGAAAGTATTATTGTTATTTCCTAAAGA
AGAATTAATTTTTTCTAATTGAATTATGTCCTCTCAGGTGACAAGCTAAC
AAAATTATTAGCCGGATTTCCAATCATGTACCTATCAGCAGGCACAAATG
TGGCCTTAATCATTATTGGAGGGTCAACATCCAAGACGTTCTTCCAGATT
TTGTGTGGAGCCACATGCACAGCAAAGCCACTTACACCTGTGGAGTGGTT
CTTGGTGTTTACATCAGCTGCAGTTCTTTTGTCTCAGTTGCCAAACTTGA
ACTCCATTGCTGGGGTGTCATTGATTGGAGCT
>TI0AQRHB14YD04FM1 Orig: 635, Final: 635, Cuts: [1,635]
AACGGACCCATAGGGCGATTCTATTCCCCATTTCCACGATACCAAGAAAT
AGAATAACCAGTTCTATGCATCTCTTCTTGTGCCTTCTAATACCTCAACA
CCAAACCAACCCCTTCTTAGGTCATAGGTGTGTTGAGAAAAATATTAGGT
TGAACTTCAAGTTTTAGCATAAATTGGTTCAGAAATTACCACGCATAACC
GCCACCTTCAATCATAAACTAACATCGAGGTAAGAGTTTAACATAACAAT
CAATTTACCCATGTTATTGCTAGTATGCTCGAAAGTAATTTACCTGTTCA
AACAGTCCTTTCGGTAGAAAAGTAAAAAAGTTGAACTTCGTAGTTGATAT
AGAATTTCCCTGACATAATTGATACATACAAATCAAAATGAAAGAAAATT
TATTGGAACCAGATGCAATCCACATGTAATACAACATCAACAGAAGTGCA
GAAATTCCCAATTTCCATATACAAACATTCTCATCCATGCAAAATACTAA
TTGAATTCAAGATTCAAAAATAGGCCTTTGGCTGCACAAGACAGCAGATT
TATATTTCTTTTCTATGTTATACTTATGTACAGTGGCTTAATATCGGCCT
CTTGACTTCACATGACTGCCTGTGGTAAATGATAG
>TI0AQRHB14YD06RM1 Orig: 716, Final: 670, Cuts: [47,716]
TTTCGAATTCATTACAAGAAAGCTTTGCAAACCCCCTACCTCTTACACCT
GGAAAGTTTTAAGGATACCTTTACTTTTATAGTGAATAAAGTGAAAAGGT
TCAATAAAAAGGACCAAAATTTTTGATAGTAACCATGGGAGGTTTGTAAG
TCCCATGTATTTTTTCATGTTTACCTATTAAACTGCACTTTGTGACTTTT
TCTAATGTGGTTAAATATCTTTGAAGCTAGACTCATTTTTGATTCACTTT
GTTCAATCATTGCAAACCTTTGGCAATCTCTTCTCAGGATGTGACAGATC
CCAAGACGATCCAGGAAAGTGAACCAACTAAGACTGTTGAAAAAGTTGTG
GTTGACACATCAAACCTAGCTGATTTTGTTGGAAAACCTGTTTTCCATGC
TGAGCGCATTTATGATCGGACTCCAGTTGGAGTAGTTATGGGTCTGGCTT
GGACTGCCATGGGGGGGTCCACCCTGTACATAGAGACTTCTCAAATTGAG
CAAGGAGAGGGGAAAGGGGCCCTCAATCTCACCGGCCAACTTGGAGATGT
TATGAAAGAAAGTGCTCAAATCGCTCACATAATTGCAAGATCAATATTAG
TTGAGAAGGAGCCTGATAACCCTTATTTTGCAAAATTCCAAAGCTTCATC
TTCATGTTCCTGCAGGGGCC
>TI0AQRHB14YD14FM1 Orig: 756, Final: 756, Cuts: [1,756]
TTAACGATACTAAGGGCGATTCAGTAACAAACCCATTAAATAAAAACTCT
AGGGCACGTTGAATGACACCTCATTATGGTCAATGATTGACTCAATAAAA
ACTCTAGGGCACGTTGATTTTAGACAAACAAAAACAAAAGCTAATGGCTT
CCATGGCAGATAGGTCTATTAAAAGAGAAGTGAAGGCAATGGAAGCCATT
AATAATGTTTCAACTAAGAAGGAAGTCAACAAGGGAGCATGGACAGCTGA
GGAAGACAGAAAACTGGCTGAGGTTATTGCAATCCATGGTGCTAAAAGGT
GGAAGACAATTGCAACTAAAGCAGGTCATTTTCAATTTCACCAAGTTGAA
TTCTAAACTTGCTAACTTCAATACTATATTTGTTATGAAAATGATGTTCC
TAAATTTTGATCAAAGGCTGAATAAGTCTTTGCTTATTGTAGGTCTTAAC
CGATGTGGCAAGAGTTGCAGGCTAAGATGGTTGAATTACTTGAGGCCTGA
CATCAAGAGAGGAAACATATCAGACCAAGAAGAGGATTTGATACTTAGGC
TCCACAAACTACTTGGAAACAGGTTAATTAATTCACATGTCAAACATAGA
CCAATATATATTAACATGGTTGTTCTAACTTCTATGTTCATATAGTTGAA
CATGGTCAAGGTTGGATTTTCCTATAATTGTTTGTTTTTAATTATCTTAG
GTGGTCTTTGATAGCCGGAAGATTACCGGGGCGAACAGATAATGAGATAA
AGAACT
>TI0AQRHB14YD14RM1 Orig: 739, Final: 694, Cuts: [46,739]
TTCTCGAATTCCAGTAGTTCTTTATCTCATTATCTGTTCGCCTTGGTAAT
CTTCCGGCTATCAAAGACCACCTAAGATAATTAAAAACAAACAATTATAG
GAAAATCCAACCTTGACCATGTTCAACTATATGAACATAGAAGTTAGAAC
AACCATGTTAATATATATTGGTCTATGTTTGACATGTGAATTAATTAACC
TGTTTCCAAGTAGTTTGTGGAGCCTAAGTATCAAATCCTCTTCTTGGTCT
GATATGTTTCCTCTCTTGATGTCAGGCCTCAAGTAATTCAACCATCTTAG
CCTGCAACTCTTGCCACATCGGTTAAGACCTACAATAAGCAAAGACTTAT
TCAGCCTTTGATCAAAATTTAGGAACATCATTTTCATAACAAATATAGTA
TTGAAGTTAGCAAGTTTAGAATTCAACTTGGTGAAATTGAAAATGACCTG
CTTTAGTTGCAATTGTCTTCCACCTTTTAGCACCATGGATTGCAATAACC
TCAGCCAGTTTTCTATCTTCCTCAGCTGTCCATGCTCCCTTGTTGACTTC
CTTCTTAGTTGAAACATTATTAATGGCTTCCATTGCCTTCACTTCTCTTT
TAATAGACCTATCTGCCATGGAAGCCATTAGCTTTTGTTTATGTTTGTCT
AAATTCAACGTGCCCTAGAGTTTTTATTGAGTCAATCATTGACC
>TI0AQRHB14YD24FM1 Orig: 550, Final: 550, Cuts: [1,550]
ATACATATGGCGATTCTACTACCATAACATCATTTTTGAGAGCAAGTTTG
AAAGGCTCCCATTTTTGGGTTTCTTCAGTCCACACATCATCTAAGACAAG
AAAATACTTCTTTTCCTTAATCAAATCATGAATTTTACACAAGAGAGTTT
GCAATTCAATATCATTGAGGGGTCCATGTTCATGGCCAGGGTCAACCTCA
TTAATGATTGCTTTGGCAACCTTGCATTGATCAAAAGGATCAGAAACACA
AATCCACATTCTTTTTTGAAAATGGGCTTGCACGTCAGGATGATTGTAGG
CTAATTGGGCAAGAGTTGTTTTTCCAATACCACCCAAACCCACTAAGGAA
ATGACACAATAAGAATTTGTTTCTTCTTGACTACCCACACCTAATAGGTT
TCTTAGTAGATCATCCCTATAAATATCACGGCCAATTATATGGGACACAT
CCACAAAAGACGTAGTTGTTGGTCTCTCAACTACTTCAGGTTGCCTATTA
AAGTCTATCCCATAGGTCGCTTTGTCTTCGACAATCATATCCAACTTTTC
>TI0AQRHB14YE03RM1 Orig: 739, Final: 683, Cuts: [57,739]
TGCGACAAACTTTGATTGATTTGAGAGAAACTTTAGACTCTGACCCAATC
TTATAGGACATGCAGCGCATGTGCCTGTTACTATTGCAATGATATTATAT
CTGATCTATAAAGTAACTTTTGAACTGCAAAATGATGTACCTAACTTACT
ACTTATACTAATGGCCTTGCTTCCCATTTAGGTATACATTTCCAATATAT
TCCGAGCTAGTTTTGCTTTCTAGTTTCTACCAATAGAATTCTCTTCTTCC
AAAATGAACCAGAACGATGGTCCAACATGTAACGGGCAAGAAGAGCATTG
GTCTGATCCAAAAACCCATGAAAAATACAAAGAGATCATCTCAACCACGC
CACAAAGAAAGGGTATTTGGGTAGCGGATCTCCACCAGCATGAAGGTTTT
TGGTGGAGTGCATACAGTTTAAAAGGAGTGTTGTGGGCTCAAGACCACTT
CATGCCACAACCCAACAATGTGATCTTGGGTAGTGCTCCAAAATCTGGCA
CAACTTGGCTTAAGGCTTTGAGTTTTGCAGTTATGACGCGATCTCATTTT
GATGAGCCTGCAAACCCTTTACTCACCAGACTAGCTCATGATTGTGTACC
CTTCTTGGAGTCTGAAGTTCGCTCAAACCCACAAAATTTAGATCTAGATG
TTCCACTTTTGGCTACACACATTCCCTACACTT
>TI0AQRHB14YE15RM1 Orig: 685, Final: 641, Cuts: [45,685]
CTTTTCGAATTCAGGAGTACTATGTCCTTGAGATTGATATTCCCTTTCCA
CGGCATCAATAATGTTTTGCACTGCCAAAAATGTGTTGGGTCCAATGGAG
CAGCCCAAATCTGTGACTCGAAATGTGTTTGAAGAAGAAAAGTTCTTTAT
GTCAAGCTTTTCAGCTATTGCCTCGTTGATAAGTTCCTTGGCCGCAGCTA
TTGCTCCTCTCTAAAAAATAGAAAGATTGGGTTACTTATTATGTATGAGA
TGCTAAGTCTAGTAACGTAGGCTTGTCACCAAGTAAGAAATTAAAGTGGT
TATATATACGTGTGAATTTCTAAGGTAGCCATCACTAAAATGACATGTCA
GGACTCTCACTCATGTTGGTTTCCAGGGATTTAATGGGCGAACCCCACCC
TACATGAGTGGATAACAATCACATATTATGCATGAGATAATTTTGTCATT
ATAGGTACAAAAATTACTACATATACTACAAGAATAGGATAGTTTATTTC
ACGATTTTACACATCGTTACCTAATGAAGGTATCATTACCCAATATTTTA
GCCTAAACAATAAATTTAATGCTCTTCGCATGTGTTATTCTTGTCCAATG
TNNNNNNNNNNNNNNNNNNNNNNNNNNNNNNNNNNNNNNTG
>TI0AQRHB14YE17FM1 Orig: 730, Final: 730, Cuts: [1,730]
TGGAAGGNTAACTGATCTTGGGCGATTCATTATAGTGGGGTTCTTCAAGG
TGGTCGGCCGAAGGAGGCCTTGGAATTTTTCCATGAAATGCAGATGGTAA
GGGATGAGATGGTTAGACCGGATTAGATCACAATTGCTAGTGTCCTTTCA
GCTTGTGCCTATCTTGGTGCAATTGATCATGGTAAATGGATGCATGGTTA
CTTGAGGAGAAGTGGCCTAGAGTGTGATGTGGTAATTGGCACGGCATTGG
TTGATATGTATGGCAAATGCGGATGTGTGGAAAAAGCATATGAGGTCTTT
AAGGATATGCCTAAAAGGGATACCTTGGCATGGACAGCAATGATATCGGT
GTTTGCTCTTCATGGGTTTTGTAAAGAGGCTTTTGATCTTTTTGAAGAGA
TGGAAACGCTTGGGGTGAAGCCTAACCATGTGACATTTGTTGGGCTATTG
TCGGCTTGTGCTCACTCTGGTCTAGTAGAGAAAGGACGCTGGTGTTTTGA
CATGATGAGACGTGCTTACTCAATTGAACCACAGGTTTATCACTATGCTT
GTATGGTTGATGCACTTGCCCGTGCTGGGCTTTTTGGAGAGGCAGAAGAG
CTTATTAGAGGCATGCCAATGGAGCCAGATGTGTTTGTTTGGGGTGCGTT
TACTTGGAGGTTGTCAAATGCATGGGAACATATAATTAGGAGAAAGGGTG
GCACAGTATTTAATTGATTTGGAACCTCTG
>TI0AQRHB14YF18FM1 Orig: 623, Final: 623, Cuts: [1,623]
GGGNTAACCGATCATAAGGGCGATTCGTAGGTTCATTCCTACTGGATGCA
CGCCAATGGGACCCTCCANNNNNNNNNNNNNNNNNNNNNNNNNNNNNNNN
NNNNNNCATCATCCATACATTTTTAATTAGTGTGGTATATTCATATCATA
ACATATGAACAGTAAGAACTAGCATTCTTATTGAGACTAAAACTCATAGG
GAAGAAAATAGATTTATGAATGGAATCAAATATGCAGTATTTACAGACAA
AAGTATTCGGTTATTGGGTAAAAATCAATATACTTCTAATGTCGAATCGG
GATCAACTAGGACAGAAATAAAGCATTGGGTCGAACGCTTCTTTGGTGTC
AAGGTAATAGCTATGAATAGTCATCGACTCCCGGGAAAGGGTAGAAGAAT
GGGACCTATTATGGGACATACAATGCATTACAGACGTATGATCATTACGC
TTCAACCGGGTTATTCTATTCCACCTCTTAGAAAGAAAAGAACTTAAATC
AAAATACTTAATAGCATGGCGATACATTTATACAAAACTTCTACCCCGAG
CACACGCAATGGAGCCGTAGACAGTCAAGTGAAATCCAATCCCACGAAAT
AATTTGATCTATGGACAGCATCC
>TI0AQRHB14YG08FM1 Orig: 570, Final: 570, Cuts: [1,570]
GATACAAGGGCGATTCTAGTACTAAAATCTTTACCATATGTTATCCAGAC
TATGTTTAATTACTATTCCTTTCTTTATACCTTTGCAGAATCAACTGTAA
GGCACTGTGCCTCTTGCGGCATAAACGTGATCCCCTATCCACTGAGTACA
GGACCAAATTGTGGTGATCCCATGTACTTTAGCTTTGAATGCAACAATTC
CACGGGCCAGCTAAGCTTCAAATCACCTACTGGCACCTATCAAGTCGATG
GTATCTATCCCAGTGAACAAAAATTTATCATCGAAGTCAAACGTGCAGAT
AATAGTGATGCTAGAAATTTAGAAAGAGTTCTGTCGCTCAATCAGTCCTT
GCCTTCTGTAAACATCTCGTTCCTTAAAGATTCGGGCAAAATTAATTCTA
CTATTAGAGGTGTATAGATTAGTTGGAAGCCACCCCCGGAGCCAATGTGC
AATTCACCCGCTGACTGTAAAGATTGGCCTAATTCAACTTGCAATGCAGC
AACAGATGGAAATATGAGGTGCCATTGTCTCCCAAACTTCAAATGGGATG
CCTCAAATTTGAATTGCACT
>TI0AQRHB14YG17FM1 Orig: 289, Final: 289, Cuts: [1,289]
ACGACCTAAGGGCGATTCTGGGGAGACTGATCTGATGGAGCTGAAGGTGG
TGGGCTTTCCACAATTGCCTCTTAAAGCTCATAAAAGCTTGGCCAGCTTT
GCTGATCTTCACATTGCATATAAGGAAACCGTCCTATTGCACACTCAAGC
ACTACCATGCCCAAACTCCAAATATCACTGCTATAATCATAAGTGCTCCC
ACTGATTCTCTCTGGCTAAAACACAAATTAAAAGCATTAGTCNNNNNNNN
NNNNNNNNNNNNNNNNAAACTAACAAAACCGAAATACGT
>TI0AQRHB14YH05RM1 Orig: 626, Final: 626, Cuts: [1,626]
CCCATTTCGAATTCCTGGCATTGTAAATTGAGCATGTTTACTGCCGTTAG
AAAGGCTTGAAAATTGCCCAAATTAACAAAATACAAAACAGATTAGAGAT
ATAAGATGAGAGTATAAAGAGATATAAACTTATCGATTTGAGCTGAGGCA
TGGAACTTAATCCTCTGTCCTAAAGAAGCAATTTCGCCCTCACTAGAATG
ACTCCATCGATGCAAATGGTGAAAAAGATAATCGCATATGTCGTGGTCAT
ATTTTGCATTATATGTCAAACTCTATTTAATAAAATTAGTTTCCTTTTAA
ATTTTAAAAACATACCCAACAGTTTACTGTAGATTTGATTACGATGTATC
CTTAAAGCTCCCTTCACATCTACCAGGTGGGAGAAACCAGGGCACAGTCC
ACTTTTTGGCTATGATTTCTGGTACCAACCACAACACAAGACAATGATAA
GCTCCTCATGGGGTGCCCCTGCTGCTTTCACTAAAGGTTTCAACCTTCAG
CATGTTTCTGATGGTCTTTATGGGAGGCATCTGCATGTGTACAGCTGGCC
AGGTGGAGAACTGAAACAAACATTGGATCTTGGCAGCACAGGGCTCTTAC
CTTTGGAGGTGAGTGCATAGACAAAC
>TI0AQRHB14YH08RM1 Orig: 767, Final: 718, Cuts: [50,767]
CGAATTCTCGATGTAGATGCTACATAGTTGGTTCTCACTTTTCAGAGACT
ACGAGTGTAATAGAGCATCCGTCGACAAAAGGATCACCCTAAGATGATCA
TCTCATGGCTATTGAGAACGAATCAAATCAGATGGTTCTATTTCTCAATC
TTTCTGACTTGCTCCTACGGAACCAAGGTCGAAAAGATTGAGAAAAATAG
GTCATTCACAACCACTGATAAAGGATTCCTCGAAAAGTTAAGGATTAGTA
ATCCTTTTTAGAAATCGAATGGATTCGATCTTATACATACGCGAGGAAGG
TAATCAAAAAAGGAAAGAAGACGAGTTCTTCTTTCTTTTATAACTTAGGA
GCCGTGCGAGATGAAAGTCTCATGCACGGTTTTGAATGAGAGAAAAAAGT
GAGGAATCCTCTTTTCGACTCTGACTCTCCCACTCCAGTCGTTGCTTTTC
TTTCTGTTACTTCGAAAGTAGCTGCTTCAGCTTCAGCCACTCGAATTTTC
GATATTCCTTTTTATTTATCATCAAACGAATGGCATCTTCTTCTGGAAAT
CCTAGCTATTCTTAGCATGATATTGGGGAATCTCATTGCTATTACTCAAA
CAAGCATGAAACGTATGCTTGCGTATTCGTCCATAGGTCAAATCGGATAT
GTAATTATTGGAATAATTGTTGGAGACTCAAATGGTGGATATGCAAGCAT
GATAACTTAAATGCTGAT
>TI0AQRHB14YH13FM1 Orig: 595, Final: 595, Cuts: [1,595]
ACGATCGTAAGGGCGATTCCTTAATCAGGTAAGCTTTGGCATTTGGCTGC
ATTTTTATTTTTGAGTCCTCCTTTTCTTGTCGTGTTGAGTATTCATGGTT
TAGTATTTCACCTTTTGAGATGTATTGGACTAGAAATTGTTGGTTTTTTA
CATGTTTCCAATTGCCTATGGCTATGTCAGTGCCATGACTTCCTGTATGG
CATGCCCACTTGACTATCGTTATATATTTTATGTATTGCTGCACAAATAT
CCTGTCCATTGCATGATTTGTTTTGAAATTTCATTTTGCAGATTTCACTT
CGGGATGGCATTATAGCTTCTAAAGAGCATGCAAAGTTTTGGACGCATAC
CTCTAACAAGTATCGTTTTATTGATCAGGTATGCTGCCTTTATGTAGTAG
TCTTACTCAATTCTTTTACACTTTCTTGCCTTAAGAGAAAATTAATTTCT
CCTTTCATTTGTGCAGGGAAGCAACCTTCGTGGTAAAGAGTTTAACTTGA
CATTGCATTGGCATGTCATGCCCAAGACTGGCAAGATGTTTGCGGACAAA
CTAGTCATGTCAGGATACCGCTTGCCGAACGAATATAAATGAGGT
>TI0AQRHB14YH14FM1 Orig: 453, Final: 430, Cuts: [24,453]
GTTTCAGTGATGGCTATTTTGTTGGACTAGAGCATTATTGTGTTGGGAGT
TTCTGTCTCAAGCTAACCCAATTCCAAGCTTTGGTTGACAGTGGCACATC
CTTCACATATCTTCCAGCAAAAGTCTATGAAAAAATTGTTTTCGAGGTGC
TTCCTGTTTTTAATTTTATAAAGCTTAAGTTCTTCCCTATCGTGGCCTGA
AGTTTGTTTTTTCTTAGTACATTTTTTTAAGCAAGTGAATGCTACCAGGA
TTCACCTTCAAGAAAGTCCCTTTGAGTACTGCTATAATGCTAGGTTGGAT
TCTAGATGAGATGATTTTTTTTGGAATCCTCTTACCAGTTCTTAAGAACT
TATAGTCATCTGTTCATTTGTGTAACAGTTCACAAGAGTTGCATAGCATT
CCTAGCATGAGACTCATGTTTACCACGAAC
>TI0AQRHB14YI11FM1 Orig: 541, Final: 541, Cuts: [1,541]
AAGGNTCCTAGACCAAGGGCGATTCTTATAGCATATGCATAGCCTGTGCA
TTTTTGGGTTTACAATTTATTATTTCTTTTTATTCAATCTCATGGTTTTA
TTTTCTTTCACATCACTGCCCTAGGGAAGTACCAGTAGCACAACTTTATT
GTATGTTGTGTTTCTTTGCAGTATGACCTTAGGTACCATACTTATGTGCT
TCTTAACAAAAAAGACTGATGAAGGAGAGAGTCGGCAACCAGATTCATCT
GTCAGCTTTTACTCTAATGTGGTATCTTTGTCAAAGTCAGTAATTAATCC
TTTGTTTGATGTACGGATGCTACTGGTCATTCCCCTTATTGCATATTCAG
GATTACAACAAGCGTTTGTATGGTAATTACTAGGTTAACTTATGATATAC
TTTCTCATTGCCATTCTAGTGTCAATTTATATGTTCCCTTCCAATTTCTC
TTATTAAGATGGATTGTTATATCTTAGGGCTGAATTCACCAAGGATATTG
TAACCCCAGCACTTGGTGAGTCTGGTGTGGGTGGTGCAATG
>TI0AQRHB14YI13FM1 Orig: 526, Final: 526, Cuts: [1,526]
TTAAACTCACCTTTTAGCCTCGAGAATTCTCGCAAAATATTCTCAAATTG
GCCCTTTTCTCCTTCATGTGAGTTGGAACCAAACGCTGCCTTATAGATAA
TGTGGCTGGTAAGACTTAAAGCCAGCTTATAGAGATTAATGGGTGACCCA
GTTTTGGTCACAATGGTTTGGACCATCGTGTTGATCTCGTCTCGTACAGA
GACCCAAGACTCGAGTCGTTTTCGGCTAAAGAGTTTTATGACACATATCT
TACGCATTTGACGCCAAAATGGGCCGTAATTGGCAAAGGCCATGTCTGCC
CCATCATAGCTAAGGTATTTAATGGCGGTGCTCGAGGATCTGTTTGAGAA
GACACTTTTTTGGGCCTGTAGGACTTCACGGGCCATGTCTGGAGTTGATA
CGACCACCATGTGATGCAGGCCTATTTTGAGATGGATGAGCCCACCATAT
TGCTTAGCAAGCTGGGCTAGGCCACGGTGAGTCAATTGGGCCATCATCGA
CATGTTGCCTATGATGGGTAGCCCTT
>TI0AQRHB14YI19RM1 Orig: 632, Final: 583, Cuts: [50,632]
CGAATTCTGTAGATTAAAAAATGAACCATTTTTCCTGCTTTTGTTTACTT
ATTTCTTTGTCCTCCTTGTACTTTATTGCTAAATGTATAGTTTATTTCTC
CTTTTTATGGTTGCAGCTTCAGGAGATGAATGGTAAAATGATTGTCAGCA
AACCATTATATGTCGCACTTGCACAACGTAAAGAAGATAGAAGAGCAAAG
TTGCAGGTATTTATTCTAAGTGTGGTAATAAGTCATTGGGAGATATTTAC
AGAGCTCACTCAACATTAATGTCACTAGTAGTAATACTGTAATTGCTATA
CCTTTTATTTTGGGAAAAGGAAGGGTTGCAATGGACATGCAAGTTATTTA
GGGGGAGACAGACTCTTTTCTGTATTGTTTTTGGATAACAATTGAAACAT
AGTAATTGATACATATTTCCTTTCAAAGACTGGTCCTGCTGCTATGGTGT
ACCTGCTAAGATGGAGAATATTACTGTTTTGTTTCTCTGTTCTGTGCAGG
CACAGTTTTCACAACTGCGTCCTCCTGCAATCGCAACTCCTGTTGCCCCT
CGGATGCCCTTGTATCCCCCAGGTGCCCCAAGT
>TI0AQRHB14YI22RM1 Orig: 591, Final: 547, Cuts: [45,591]
TATTTCGAATTCTCTTTCTTTATCATCAATCGAATCACTGTCCTTTTAGC
AGGATTCTATTTGATCATCAATCCAATCACCGTTCACGTTTTTTCTTTTT
CTTATCAATGAATAGATCTCTTTACTTGTATGACTTAGATGTCTCGTATT
TCTCGAAAAAGCGATTCGATTGATGGGATTTGGTATGATACTCATGAGAT
CGATGAGATTGATATTCAAATATTTCTTCTTAGAACGTATTGATTTGACC
CCATAAGCGGGCCCACCGCCCCATAGCATGTTGCCGCCGGAAGCATAACC
CCGTATTTCTTCTATAGAATCTCCTAATTGTTCCAGAGCAACTATTTAAG
AGATTCTTTAACCAGAAAGAATTCAGCTCAGATGTAGGATACCTATCCAG
AAGTTTTCGCAACTCAATCATGTATGATGGAATCATCAAAGATTTGACCT
TTTCGAATTCTGTCTGTAACTCACTATAGGCTCGAGAAACAAAGAGAAGA
TGTGTACGAACGAGATATCCACCAACAAGAAGAAGGAAAAGGATTTG
>TI0AQRHB14YJ04FM1 Orig: 668, Final: 668, Cuts: [1,668]
AGTGGAACCGGTACCCCCCCACTTCAGATCCCTGGTAATACATCGTGATC
TCTGTCCTTTTTTAAGCCTGTCATTTGTTATTTGAATAGCATTCTAGCTC
CAAGATCCAGCCACCAACATTTTGTTGATGTATTCTTCCAATTTGTCCTT
CAGCAAGGGGAGTTCAAGAAACAAGTGGTTTGTGTCACGAATGTGTGGTG
TCGTCTGACCGACCTGTTAGCAGAGAAAGCTCATGGATCAAATATAAGAA
ACGTATAATAAAACAAAATGGCGTAATAACATACATCTACTGACAGTAGC
TTTCTTTTTTTATAGTTTATCTTCTTCTCAGAAAATCATGGAAGAAATAT
GATGCTGAGGGCTCTGAAACGGGCCCCAACAAGAGCTAGGCCCAAGAAAC
CAAATCAAGACTCAATTAAACCCTAAAGTAAGTTTTCTGAGTAGAAATTC
ATAATTTAGTCAGGAAAATGATTACCAAGCACTAGTTTTCTTGTAATATA
ATTGGCTAGCAGAAAAAGGTCCTTGTTTCACAATGATTTAAATTTGGTTT
ATAGCATCAAAACGTGATAACCAAAAGGATCAGAGGATGCAAAATTTATT
CATCTGAAAGAGAAACAATCAAATATCTGAGATAAAATGCCTTTTTTGGA
CAAACTACATAATTTGAA
>TI0AQRHB14YJ08RM1 Orig: 676, Final: 631, Cuts: [46,676]
TGTTCGAATTCATCACTTCAAATTTAGATCTTGGGAATAATCTTTGCATG
ACAGGGATTTGTGGTATGGGGGGGCTGGGAAAGACAACTCTTGCTAGAGT
TGTTTATGATAAGTTTGGTAATAGTTTTGAAGGTTCAAGTTTTATTGCAA
ATGTTAGAGAAGATTCTGAAAAATATGGGTTGTGTCGATTACAACAACAA
CTTCTTGTAGACATTTTAGAGGAAAGAAATATAGATATAAGGAATGTATA
TCAAGGAGTTGACATGATCAAGAATAGGCTACGTCATAAAAAAATCCTAC
TTGTTCTAGATGATGTCAACCAACTTGACCAATTAGAAAAATTGTCTGGA
GAGTATGGCTGGTTTGGATTGGGGAGTTGGATCATCATAACAACTAGAGA
TGAACATTTGTTGGTCCAACATGGAGTGCATAAAATATATAAGCTTGATG
CATTAAATAGTGATGTTGCTCTAAAACTTTTTTGTTTGAAAGCCTTCAAA
AAAGAGCAACCCAAAGAAGGATATATGCAACTCTCCCAAGAATTTATATA
CATTGCTAATGGTCTTCCATTAGCTCTTGTTACTTTGGGTTCCTTTTTGT
TTGGAAGGACAATGGATGAATGGAAAACTGC
>TI0AQRHB14YJ13RM1 Orig: 133, Final: 133, Cuts: [1,133]
AAATAAAAAAAGGTACATAAAGATAGAGAGAAAACCTCGTTTATTTGTGA
CCAAAACAACGATATCTCCATGAACTGATCCTCCAAGAGAAGCTTCATGA
ATGGACTTGAAGTTCGACCCTCCACCTGAGACG
>TI0AQRHB14YJ17RM1 Orig: 533, Final: 533, Cuts: [1,533]
ACCCTTCTCGAATTCATTTAAGCCGGATGTGTTTACGTGTAATACCTTTA
AGGGTGGGCTTTGTAGAGAGGGTATGCTAGAAAAGGCTCTTAAGCTTTTC
AACACATGGATTTCAAAAGGGATAACAATTGATACAGTCACTTACAACAC
ATTGATTTCAAGCCTATGCAAAGAGGGGAGATTTGAGGATGTATTTGATC
TTCTTGAAGAAATGGAAGAGAAGAAATTAGGTCCTGACCAGTATACATAT
AATGCCATTCTTGGTGCGCTTATATATGCAGGCAGAATTAAGGAAGCAGA
GGAGTTTATGTCAAAAATGGTTGAAATGGGAAAACTATCTGATCAGTTTT
TTTAACTAGGCAAGGAGCAAGATGATGGAACCCATGATAATCCAGAAGGG
TCTGATTCAAGTTCTATTGCTCATTCAGAACAGATCAAGGAGCTGTGTAC
TCAAGGGAAATACAAGGAAGCAATGTGCATTTATGAAGAACTCACTCAGA
AAGGTGTCTCTTTAAATAAATCCACTGAATTTA
>TI0AQRHB14YJ18RM1 Orig: 546, Final: 497, Cuts: [50,546]
CGAATTCTTCAGAAAAAATTGTGTCTTCCACAATGGACTTTTATAAGTGA
GATTTCGAGTAAGTGTTTACATAATCTTCTTCTGTCCGAAGAAATGATTC
ATCGAAATAATGAGTCACCATTGATATCGACACATCTGAGATCGCAAAAT
GTTCGGGAGTTCCTCTATTCAATCCTTTTCCTTCTTCTTGTTGCTGGATA
TCTCGTTCGTACACATCTTCTCTTTGTTTCTCGAGCCTATAGTGAGTTAC
AGACAGAATTCGAAAAGGTCAAATCTTTGATGATTCCATCATACATGATT
GAGTTGCGAAAACTTCTGGATAGGTATCCTACATCTGATTTTAATTCTTT
CTGGTTAAAGAATCTCTTTCTAGTTGCTCTGGAACAATTAGGAGATTCTA
TAGAAGAAATACGGGGTTATGCTTCCGGCGGCAACATGCTATGGGGCGGT
GGGCCCGCTTATGGGGTCAAATCAATACGTTCTAAGAAGAAATATTT
>TI0AQRHB14YK07RM1 Orig: 648, Final: 591, Cuts: [58,648]
ACTCACTGATTGGGAACAGTAAAAACAGCCTTTCTGTGGCTGGGAAGGGA
ACTAACAATTGCAGTGACAAGAACAATGGTAGTGCCAAAGAAAATGGGCG
CTTAAGGAGTTCTCTGTTTGTGAAGGTGAATATGGATGGAACTCCTATTG
GAAGGAAGGTTGATCTGAGTGCACACAGATGCTATGAAACCTTGGCACAA
ACTCTGGAGGATATGTTTCACACATCAACTTCAACAATAAGCTCAATACG
TGAGTGTTTCTTATACCATTTATTTTAAATTTCAGAATAAAGAGTCAAGA
ACCCTTTCAAAGACTGATTTTATGGTTTAAAAAGCCAGGTCTCTCTGCAC
AATTAATTGTTGTTTACTTCTATGTTTTGTGCACAAGCTGACTTGGAATG
TGACTCAAAAATGAAATATTGTGATGTTTTGTTATCTTATTAGCTTTTAA
TAAATCCAGATTGGGTAATTTGAGATCTATGTTCACTAGTTAATGTGAGT
TACATGTGTTAGTTTACTTCTTATATAAGCAAAGCTTTCAAGTTACAATT
TGAAACTTTGGTGTTAGCCTCTGTACATTCAAAAACTGATT
>TI0AQRHB14YL13FM1 Orig: 678, Final: 678, Cuts: [1,678]
CGATCCATAGGGCGATTCTTTTTTGAGAATGACCTGAAGGATCAGTGAAA
ATCTTTTCTATCCAATCTTTGATAGAAGTTTTGTCTTTCACTTTTCCTAC
CACAACTCCCTCCTTTTCTTCCATGATTCCTTCATCATTTTGTCCTTTGA
GGAACACTTGCTTTCCTCCACAGATTATGTAAAACTCGCAAAAATCAGGC
TTGTTTTGAAAAACGTAGAATGACCCACTAATCGTGCTCTTTGATTTCCT
ATAGATACAAAGATGTATGACTGAATTAAACCACTGAAGTCATTAAAATC
AACCAAATTCATCTAATTAGTACATAAAAGTAGTACATACCAGGATGAGG
ACTTCATGAATGTAAACCCCATGACTAATTTGGTTATTTGGAGTTCAGAA
ATCAAATCAAGAATGAGTTTTTGAGTAGGTTCATCATTTTTCTTGACTTT
CAATATCTCAGCCTTTACCTAAAAAGAAAAGGAAGATTTCTGAGAAGTAT
TAACTGGAGGTAAAATATATAGCAACAAGATCCAAAAATCTCAGCAACCA
TTACAGAAGCATAAAAACCCGAACCTTGCCACAGAAAGCTATGTACTGGG
AAAGAAACTTGCCAATCTTTTTCCGCTCAAACTTCTTTAAAACTTCCAGT
TTTTCTTCACTTACAGCACTAGCAGGAA
>TI0AQRHB14YL17FM1 Orig: 466, Final: 466, Cuts: [1,466]
ACGAATACCAAGGGCGATTCATTCTCGAGGGTGTGACTGCTGGTCTGCCA
ATGATCACATGGCCCCTTTATGTTTAGCAATTTTACAACGAAAAATTTGT
GACACAAGTAATATTTATTGGAGTTTCCGTGGGTGTGACAGAATGGAGAC
AATGGGATGAAGAGGCCAGGGAAGTGGTTAAGAGGGAGGAGATCGAAAAG
GCAGTAATCTTTTTGATGGGCAGCGGAGTCCAAGCTGCAGCGATGAAGAA
CCAAGCCAGGGAGCTCGGAAATGCAGCAAGGAGGGCCATACAAAGTAGTG
GATCATCTCAGTCCAACTTAATGAGCATGATCAAGGAGCTAACATCATTA
AAATGTGGTAGGAGCTGAGATGAATGGTGGAAAGAATATCCAGCTTATTG
TGCAGTTTAATTCTTAGCTTTTAGAAGGCTTTGAACTTTTCCAAAAAAAT
AAGACTTGGAAGTCAT
>TI0AQRHB14YL21RM1 Orig: 543, Final: 499, Cuts: [45,543]
TTCTCGAATTCTATGGCCCAACAAAGTTGTTGAAAGTTCACTTTTAGGTA
TGCATTCTCAAAGTGCAGATCTTAAATTAGCGTAAAACTTTTTTGGTTAG
TATTATTAATTTTGATTGCTTGTAAAGTAGACCTATGAGTGTTTTTTGTT
TTTTTTTTTTTCGTATCAAATTTCTTATTATCTCTTTCATGCATTATGCA
TATGTTCTGTAGTAAACTTGGTGTCATTAGTCTTCTTGTACTTTATACAG
GTACTGTCAGATTGGAAATGCAGTTGCTGTTCCCGTTGCACGAGCCTTAG
GATATGCCATGGGATTAGCATTTCGAAAGCTAATTGGGGATGAATCACTC
ATGACTCTTCCCCCAAAGTTCTCTCATTCTAATTATCATCAATTGGTGAA
GTCCCTATCTGATGAAAGCCTCTAGTATTCATTCTTTACCCTCTTCCTTT
GACCTTATAAATTGAGTCATTTTTTATTCATTAACCTTGAACCTTTGTT
>TI0AQRHB14YM05FM1 Orig: 465, Final: 465, Cuts: [1,465]
CTTTTGGAACACTACAGGCAAGTTTCATGTGGTTCGTCACCTCTGACAAA
TCTGTAGATGGGTTTGCCACACACCATCTAGATGGAAGATATTGAACATT
CCTTGCATTTTTTAAAAACCTGTTGCCCGAACCAAGATTTAGCGCATATT
TCGCTTGGCCATCAAAGGAAAAAATACCCCAATGCCTCTCAAAGTTTCCT
GGAAGTACGCTCTTTGCCCCTTCATCAAGGAGACTGAAAAGGTAAATATC
CACTGGAGGGACACCAGGCCTCAGCGGGGTTCCTTTGTAACTCAGAACAT
TTTTTATGAGCCCTTGATTAAAAACCCTTGCTGCAGTGAGATTTGCACCA
ATGGCTCCATCTGTAGGCCAACCTACTTCCCCAATAACTATGGGCATCTG
ACCATATCCAAGTTTGCTTAGAGCTGCAACTAAAGTGTCAAGATTCCCAT
CAAATGCATTGTAAT
>TI0AQRHB14YM05RM1 Orig: 675, Final: 618, Cuts: [58,675]
TCAAGATGGGTCTGCCAATGCCAACTCCCTTTTATACTAGACCATTAGAC
CATTGGTTTTGTAGCAGTAAAATTCCTGTGGTGGATGCATATATGGATGA
TGTGTAGAATTAATCAATCTTTTGTGGATGCATATATGACTGATATTGCA
ATTGTAATCCTCTCACATATATGTTAGTGTTTTGGTTATTTTAGACATTT
GAGGAAGCTGATACTAAGCATGATGGGAAGATTGACAAGGAAGAGTGGCG
AAACCTTGTTTTGCGACATCCATCCCTTCTGAAAAACATGACTCTTCAAT
ATCTCAAGTGAGTTATTTATTACAGCTCTATTTTCCCTGCACAAATGAGA
ATCACTTAATATGTCATCAAAGATGGAAGATCCCTATTGAAATTTGATAC
ATGGTGTCTCCTGTTGAAATGTGCTATGTGACATTTGTCCCTCTTACTAG
GATTTTAAATAGTTAGTTTTGTTGAACTCACACTGATGGGACGCATGTGT
TATTTGTTATTATAGACTGGTATTTCACTGCTCATGTCATGTTAAGAGCA
TGATGGCCTCTCCATCATGAATAATTTCTAAATTCAAGCTCTTGATGCTA
ACATCCATCCGTTTTTTC
>TI0AQRHB14YM19FM1 Orig: 710, Final: 710, Cuts: [1,710]
TACTCCTTTAGGGCGAATTCGGTGTACTTAAACGGCTTCAATGCTTATTG
GCTCATGTATATGGCATCTTTCCTTGCCAATAGGGACAACATCACTGCTA
CTTTCCAACTAGCACTTTAGTCTGAAATGAATGTGTTAAGAACTTGGGCA
TTCAGTGATGGGGTTGAACGAGCCCTTCAGACTTCTCCTGGTGTTTACAA
TGAGGAAATGTTTGAGGTATGATTATATTATATTATAGATTTTGTTTCAA
TGAGTTATATTGGGTCAGATTGACCTTCGAAAAAAAAAACAATAAGATTT
GACTAATTAATTAAGGTCCTATATGCATAAATAGCNNNNNNNNNNNNNNN
NNNNNNNNNNNNNNNNNNNNNNNNNNNNGTGTGAATATTTTGTGGTTATG
TCAGGGATTGGACTTTGTAATCTCAGAATCCAGAAAATATGGACTACCTC
TGATATTGAGCTTGGTGAACAACTTTGCTGATTATGGTGGAAGAAAACAA
TATGTGCAATGGGCTAGGGAGAGTGGCCAGACCTTGGAGAACGATGATGA
CTTTTATACAAACCCTGTCGTCAAACAATACTACAAAAATCATGTCAAGG
TATACAGAGTATCTTACATGCAAGAAGATAGCATCTCATGAGACCGTTTT
GTGCGATCAATTTCTCACCGCATGTAAGACGAGCAATTGATAAACATTCT
AAGTACAAAT
>TI0AQRHB14YM20FM1 Orig: 392, Final: 392, Cuts: [1,392]
TNGGGGCAAATACTTTTATACATACCTCTTCTGGTTGATCTATTCCATAA
GCTATTCTCGTAAGATGATACACACTAGCTAATTTTTTCGCCCGGTGCTA
CATCATAGGCACATTGGGAACGTAAATAATTGTAACCATATACATATAAA
ATGACAGCAATGGAATGCCAATCCCCAGGCTTTATTTGTAAAGTCTCTAT
TCCTTGGTAGTCGAAGCCCAAAGATCTATGAACTAACCCATGTTTGGCTA
GCCAAGCAGACAAACGACCTTGCATCTTTTTTATCTCTCCCACATTTTGA
TTTGTATAAAACTTTTATTTGTCTCTATAAGTTAAGTATTTCACATTTAC
GATGAAACTTATGAAAATTATTGTTTGCTATTATTTTTATAA
>TI0AQRHB14YM20RM1 Orig: 521, Final: 473, Cuts: [45,517]
TTTCTCGAATTCCATTGAGTTTCCCTTACTTGATCGAACAGCCCTCCCAA
AAAATTCAGTTATTTCAACTACATCAAATGATCTTTCAAATTGGTCAAGA
CTGTCCAGTTTGTGGCCGCTTCTATATGGTACCAGTTGTTGTTTCATTGA
ATTTGCTTCATTAATAGGCTCACGATTCGACTTTGACCGTTATGGGCTGG
TACCAAGATCGAGTCCTAGACAGGCAGACCTAATTTTAACTGCGGGTACA
GTAACAATGAAAATGGCTCCTTCTTTAGTGAGATTATATGAACAAATGCC
TGAACCAAAATATGTTATTGCTATGGGAGCATGTACAATTACTTTTGGTA
TGTTCAGTACCGATTCTTATACTACTGTTCGGGGGGTCGATAAGCTAATT
CCTGTAGATGTCTATTTGCCAGGTTGTCCACCTAAACCGGAGGCAGTTAT
AGATGCTATAACAAAACTTCGTT
>TI0AQRHB14YN06RM1 Orig: 725, Final: 668, Cuts: [58,725]
AAACCCTAAAACCCCTTCTCTCTCTTTCTTTCTCTAAACCCTCCCAAAAA
CCCAGAAAACACAATGAAGTTTCAAATAGAAGACGTAACGGTGTACTTTC
CGTACGATCACATATACCCAGAACAATATGCGTACATGGTTGAACTGAAG
CGAGCTCTAGATGCCAGAGGGCACTGCCTCCTCGAGATGCCCACTGGCAC
AGGCAAAACCATCGCTCTTCTTTCTCTCATCACCAGCTACACTCTCTCTA
AACCCAACAACCCTGTCAAGCTCATCTACTGTACCCGCACTGTCCATGAG
ATGGAGAAGACCCTTGCAGGTACACAATTTGAATTGGCTTTGGTTCTGTT
TTTTTTATTTTGGAGTAATGGGTCTTGGGTGATTTCAAGTGTTGTATGTG
TTTTTGATTGATTTTTCAGTTGTTTTTGGTATATGGGGTTTAAAGTTTGT
ATCTTGTGGGTGGAGTGAATTGGGGTTTTTTTTTTTTGGGTGCGGATTGT
ATGTGTTTTGGTTAATTTGTGAGTTGGTTTTGGTAAATGGGGTTTAGATT
TTGTATCTTGTGGGTGGAATGAATTGAAGTTTGGTTTGCTTTTGTGATTT
TGAAGCAATAGGTTTTAGGTGATTTAAATTTTGGATTTTTATTTTTGGTA
TTGTATGTGCATTGGTTG
>TI0AQRHB14YO05FM1 Orig: 738, Final: 738, Cuts: [1,738]
CGACCAATACGGCGATTCATGAGTTTATACACAAGACTATCATAAACTCT
AGATTGCAAGAATTTCATTTTCTCTTTACCAGATAATCAAATCCCAATAA
TGTAACACATCACTTTTCTTCAAACAACATATTGAAAAGAAAAAATTCCA
TAGACAAGTTTTGGCTTCTTCTTTTTGTCAACCATCTTAAACAACAAAGT
TTAGGCTACATTACTACAAACCCAGAATAATCTACAACTTTCTACTCTTT
TAATACTTTAACAAACCAGCTAACTTGTGCCACAGCAGATGTAAACCTTC
CTCACCCCTATTTCCGGTCTTCAATGTTGTCAGGCTATCATCAGAAAAAT
AAGATTTGGAACCCTCAACCACAGCTCTGGAAGTTAAAGAACAGGACATT
GAGGAATATCCAAAAGGCATTTAGGGAATCAGTCTAATTCTATCTCTGTT
TGTTCCGTTAGAAGAAAGGAAGGATCCCAAAAAATCAATCCTTCTTTTAC
TAGTTGAATCTCTCTTTGATTGATCAAATGTATATTATTCTGAATCCTCA
TTACTAATGGAATTGAAATGATCTCTGGATTGATCAGATCCTTTCAATAG
GATAGATTGATAGAATACTTGGACCACAGGCTTCATCCATATCAAGATCA
AAGAAAAACAAATTTGCACCATCCTAGAGGATCTCCCTAGCACTCTGCTT
TCAAACCAACAGCAGGGGCCAACCAGTCAGCTCAAACT
>TI0AQRHB14YO08FM1 Orig: 718, Final: 718, Cuts: [1,718]
AAAACAATTTTAGCTGTGGCTTCCCAATTTGGCTAACAACTTTTACTAAA
CTCCGTTCAATAGATTTCTGGGGAAGTCAATCTTTTGGGGCAATCCCATC
CGAAATATGTAGACTTCCTAATTTGTCTTACCTTGACTTGTCATATAACT
CACTGACTTAGACCATTCCCTCGGCTTTGTTTACAACCCCTTCATTGTCT
AGACTAGATCTAGATCACAATCAGCTCACTGGCCCTCTCAAATTCCAAAA
CATCTCAACATCACCATTAAAGGCCCTGAGTTTGGGTGAAAACAAATTGA
ATGAATCGATTCCAAGGTCAATTGCCAATTTCACTAAGCTACAAGAGCTA
GATCTTTTTTCGGTCAACCTAAAGGGCAAGGTGTTTCTAGACATTTTCTT
CGAGCTCAAAGAGCTTCAATCTCTCGATCTTTCAGGTAACAAAGTAATGG
TTTCAAAAACAAATATCCCTTCAACCATCCCCAAATTTTCATATTTGATT
TTGTCTTCTTGCGATTTGCTTGAATTTCCTAAATTTCTAGAAGCCCAAAA
TGAATTGCAATTTTTGGACCTTTCCAACAACAAAATTGAAGGTGAATTAC
CTAAATGGTTTTGGAATGTTGGAAAAGAGACATTGGGTTACTTAAATCTT
TCTTTTAACCTTTTAAGCAAATTTGAGCATCCACCAGTAGTTCTTTCCAT
GGAAAAAATTGTACCTTT
>TI0AQRHB14YO10FM1 Orig: 648, Final: 648, Cuts: [1,648]
TAACTCTTACGTTTTTGGCTAGCATACTGAAAGAGAGCCAGAGAGAAGAT
TTTTTGAGGACAAAATGTAAGTGTTAGGAAAGCTAACCTCCATAGAATCA
CCAGTTAAATGCAAGACCTTGACATTATGAATACCTTTGATTAGCTCCGG
CACTTTTTGACCATAATAAGCACGGTCCCTTTGTTCTATCCTTCGAGTGC
TTAAATCCACATGCACTTGAGCTTCAATTAGTGACTTTAGATTCTTAAAA
TGATACCCTTCTGCTACATAACCATATAGTCTAAGGTATTCAAGTTTTGG
AGCATCAATAACAACTTTATACCCACAGAATTCTGTAGCATATTCATTAT
CTAATATAGCACATTCCATGGCCAAACACTTGAGTGCATGGGCAGAAATG
CTAAAACAACGTATGTTTTTCATCCCACATTCCTCTATAAATAGTTGTTC
TAGCACAGGGCAGCTCGAAATAAGCTTATGTGTCGAAGCATCATCTGAAA
ATTCAATTGAGTTCAGATGGAGAGTCTTAAGGCTTGGTAAAAGTACAGAA
GCGGGAACATTGAGCACAAAGTTCGTGCCTAGTTTTAGGTAAACCAGTGA
TTCAGTTCTAAAAAGATCACCGTGCACAGTGGGGACACACAGATGAAG
>TI0AQRHB14YO11FM1 Orig: 437, Final: 437, Cuts: [1,437]
CGAAGCCGGGGCAAGCCGGNAAATCTCTCCGCAGTTGAGTTGGATCAGAA
CGAGTTCAGTGGCCTTATTCCTCCAGAAATTGGTACCTGCGGAAGATTGC
AAAGGCTTCATCTTTCATACAACCGCTTCACATCAGAGTTGCCAAGAGAA
ATTAGTAACCTCTCCTTGTTGGTTACATTCAATGTCTCTTCAAATTTTCT
TTTTGGAAAGATTCCACCTGAGATTTTCAGCTGCAAGGAGCTTGAAAGAC
TTTTTTTCAGTCACAACAACTTTGTGGATGCTTTGCCAGATGAGGTAGGA
ACACTTTCTCAATTGGAGCTTCTCAAACTTTCAGAGAACAACCTTTCTGG
TACTATACCTGTGTCACTAGGCAAGCTATTGCGTTTAACTGAGCTACAAA
TGGGTGGTAACTCATTTTCTGGTAGCATAACCGGCTG
>TI0AQRHB14YO17FM1 Orig: 766, Final: 766, Cuts: [1,766]
TCATATAGGAGCGATTCATTCCCAACGGCACACTTTTTCAGTATCTCCAT
GAAGAAAATGAAGATTTTCCATTGCTAACATGGGATATGCGCTTAAGAAT
TGCCACAGAAATCTTTGTGGAGCTCTATCATACTTACACTCAGCAGCTTC
ACTACCCATTTACCATCGAGACATAAAATCTTCAAACATACTCCTTGATG
AGAAATATAGAGCAAAAGTAGCAGACTTTGGCACTTCAAGATCAGTGGCT
ATTGACCAAACTCATGTAACCACACTAGTATATGGCACTTTTGGGTATTT
GGATCCAGAATACTTCCAAACGAGCCAATTTACAGAAAGGAGTGATGTTT
ATAGTTTTGGAGTGGTCCTTATTGAGCTTTTAACAGGAGAAAAACCAATT
TCTTCGACGAGATCACAAGAAGTTCGGAATCTATCTACATATTTTGTTCA
TTCATTAAAAGAGAACCGCCTCTTTGATATACTTGATACTCAAGTAAGTA
AGGTTTGTAATAAAGATGAAGTCATAGCAATTGCTAACCTTGCAAAAAGA
TGTGTGCACTTGAATGGAAAGAAATGACCTACAATGATGGAGATCATGAT
GGAATTAGAGGGAGTTCAATAAGTTTCTCCTGCTCAACCAAATTTTGAAG
AACTTGAATATGTTAGAAATGAAGAAATGGGGCCACCGAATGACGTTTCA
ATTTTAGCAAGTTCATGGTTAGAATCAAGTTCAACTTCATCATCAAACGT
CCTGCCACTTTTATCC
>TI0AQRHB14YO17RM1 Orig: 749, Final: 705, Cuts: [45,749]
TTTCTCGAATTCATTCTTCTGCGTTCCTTTGCATTCAGAAAGTGTTTAAA
GGCCTGTTTGTAGGTATTCTTGGATACTATCCAATTATACTGTCGAAAAG
GACATGATTGACTCAACAAAAAAAAGGGGGCCACTATTAATTGATTAGTC
CTCTTCTGATTTTCTAATATACATTTTGAGAATTTATATTTTTTGCCCTT
TGCTAAATTAAACTTACAATGCCACCATTACAGAGAATGCTAAGTAGGTT
CACTAGACACAGTTGTAAACTTGNNNNNNNNNNNNNNNNNNNNNNNNNNN
NGGATGAATGTAAACTTGTAATTCTACACATCATAGCCTCATATGTTTAA
GCTTCCATATTATGGCAGATATTGATTTGGGCTGCAATCCCAAATTTAAG
AGGTTCAGAAATTACCCCTACAAGTATTGTTGTTCGCTTCCTTATCATTT
TCCAGTACCTCCTGAGGTTATATCATATCTATCCGCTCACATCTGAAATT
GTCAAGGCCAATGGGGTTATGATGGAAACAGCATGGGCTGGAGCTGTATA
CAATCTGATGCTCTGTATGTTGGCAAGTCATGTAAGTTACAATTAAAAAT
GACTTTCTTGACTGAGACTTGTGATGCAGTCAATAAGTACCTGTAAATGC
TAAAGTATTTTTAGACAGTCTGCATTGTTTAAAAGATTTTATTCTGTTTT
ATGTT
>TI0AQRHB14YP17FM1 Orig: 672, Final: 672, Cuts: [1,672]
AAATTATTGTTTAGCACTTGTAAGAGATCTGCAGTAAAATTGTTCTCATC
TTTTACACGTGGTAGTGCATGGGCCGGCTAGTCCCCTACAAGTACCATAC
AAATGAATTCAAATCGTTCCTTTACAAGGAAGGTATGTCTATTAATAAAT
CAAAATCCTATCATAAATAAAGCCAACTGTTCTGAAGGTTAATTCTACAA
TGAACCAAAGTTTTACCTGTCTTCCAGCATGGCTGTTAAGGTAGAAGTCA
AACTGAGTTGGATGGCAAATCTTCGTATCGACAACAGTACCTACACATCG
AGATACACAGTCAGTTGTTGTAAAATCAACAAACTGTAATTGACCCTAGG
GTGACAAAATGGGAACCTGGTTGAATATTGCCACTCCTGTCTGTCTGATT
ATCTGTAGGAAAAAGGCGTGTATTATGTCTTTTCTGAACAACGATAAAAG
TAACTGGCGACAGATAATTTTCCTCTAGTGAGAGACAGGCCTGAAAGAAA
CAGTTATAAAATTAGAGACCAAGGTGTCAACATAAAGAGACAACAAAAAA
CTAATATTCAACCAACGTAAAAACATGACGATGGTGTTTTTATTTACACG
CTGTACGTGTAATGTACTCCCAACAATCAAGTCATGTTTGATTCTGAATC
TTTTGTCCTCGGTACTCCTGGT
>TI0AQRHB14YP21RM1 Orig: 749, Final: 692, Cuts: [58,749]
ACAGGATTAGTCAATCAGAAATCATATACCTTTAACCTTCACATTGATCT
TGAGAGCCAAATTTTCAAGGTACTGCATACTAAGCTTTGATGCTTGCTTG
GGCTGACAGCACTGAGAAACAATCCCTAGCTCCGTTTCACATATACGTTT
AATCTTCCCTAAAAGCAACAAAAATTATTTTAAGCGAAAGAACCCAATTC
TAATTATAAAATCTGAATACTGATTGAGTTGCTCACCATATGACCCAGTG
GCATCAGGCAAAATAATTATCAACAGCTGAAGCTGTTTTCCTGCTGGCTC
AATTTCTTTAAGTTTGGCTTCACACTGCTTGTGAATATTCATGAGAGCCC
TATCAATTTGACCAGGATGAGCTGAATGTATTGGTATCAAAGGGTCTAGG
CTAAAATCCTGGTGAAATGTGCAAAAATGTCTTGTGTCAATTATCTAAAT
TCAGTAAGGATCTGCACATTATACAATAAAGTAATCATGGAACACCAGGT
AATATGACTCATACAATTCCTTTGCTGTTGCACATGTTGACCAATTTATC
ACAGAATTGGAACAGAAAATCTTTGTTCACTCGAGTGGAGAAATTCACAC
ACGTCCAATATGACACTCTACCGCCGTTGACCATTTTCTACAAAATCAAA
ATTATAAAGGTTAATCAAACTAAAATAACATTTATGAATAAT
>TI0AQRHB14YP22FM1 Orig: 759, Final: 759, Cuts: [1,759]
AAGATTACAAGATCAAGGGCGATTCAAGGGGTTTGTTAAATTGCCCTCGA
ACTATTTATGTTCTACTAGGAATGCATATTTGCAATCTGTAGTAGAGATT
TGGTATAGGGCCTCATTGGTTAGTGCTTCAAGATCTCGTGCATTGGAACC
CATGGTTATGGACCCGAATCCATTAGCATTAGTATGGAACATGTTTTTCT
CACAAACATACATGCACCCTCCAATAACTGTACCATTTGGGGACTTCAAT
GACGCAAAACCAATGCAAACCACAACAAGGAATATGTTTCTGGACTGAGA
GAAGACAAAAGGGATTGATGCTAAATCCACACTTATTGTGGTCTTTGTAT
AATTAGCACAAATCCGAATTGAGTTCTTTGAGAAAATGTGATGTAAGGTA
GGTAATGATTTATAAACTTTAAACGAAATATCTAATAAAAAAAACCGAGC
GAAGCATGGGTTAAAAACTAGTTGTAGTTAGTAATGAAAGATTAAACATG
CAAAACCACTTCTAAATAAGGCAAGAGCAAATGAGTTAATTCAATAAGTT
TAAGGAGGGAAGACGTTCAAGATTTAATGAAGCTTTAACTTTAATTAATA
TTTGCTCTCTAAAAAAAGTTAAACATGAACTCCACTTAGTATTTACATTT
TGCATACACAGGCTCTATGTTACAAACATCTTCTCATATCAGAAGCGGCA
CTAGGTCTCTCTTTCAAGATTCTCTTTGGTGTGTCTCTTTCTTTCTCTCT
CTTTTACTT
>TI0AQRHB15YA15RM1 Orig: 702, Final: 652, Cuts: [51,702]
CGAATTCAATGATATCAGGCTATGCACGCCATGGACACGGACACAAAGCT
TTGGAGCTTTTTTCACAAATGAAGTTACATGCTCAGCCACCAGATCATGT
CACCTTTGTTGGGGTCTTATCAGCTTGTAGCCATGTGGGTTTGATGGATG
AAGGTTTCAAGAATTTTAGATCCATGAGTAAAGAATATGGTTTGGCTCCT
CAGGTTGAGCACTTCTCATGTATGGTGGATCTCCTTGGCAGGGCAGGTGA
ACTTAATAAGATAGAAGACTTCATCAATAAGATGCCAATGGAACCTAATG
TTCTTATTTGGAGGACAGTGTTAGGGGCCTGCTGCCGAGCTAATGGTCGC
AACACAGAGCTAGGTCAGATGGCTGCTAAAATGCTATTGGAATTGGAACC
TCAAAATGCTGTTAACTATGTGCTTCTTTCCAACATGTATGCTTCTGGAG
GGAAGTGGGAAGATGTGGCAAAGGCTAGAAAGGCAATGAGGAATGCAGCG
GTAAAGAAGGAAGCTGGGTGTAGTTGGGTAACCATGAAGGATGAAGTTCA
TGTTTTTGTGGCTGGAGACAATTCACACCCAGAGAAAGATTTGATATATG
AAAAACTGAAGGAGCTTAACAGGAAAATGAGAGATGCCGGATATGTGCCT
GA
>TI0AQRHB15YA24RM2 Orig: 861, Final: 805, Cuts: [57,861]
TCTTTTTCTTTCTCGAACTTCCCTGTTAACCCTAGTGACAATGTGAGCAC
CTTCTGGTATCCTGCTATCTGTTGGTTCCTTCCCGGTTAAGACCTCTAGT
AGTACCACGCCAAAGCTGTACACATCGCTCTTTTCTGTGATCTTCAAACT
GTATCCATATTCTGCAATTTTTGACAAGCTATAGTTAGGCCTGAAGTAGA
TTGCCTTTTGCATTGTTATAAGAAGAAATCATTGCAGGAAGCATAGACGG
AATTTCAGGATTTAGACAATTAGTGGCAAAGTGAAACCAAAACTTAAGAA
CAGTTAGTTCAGAATAGAATAATGAAGCTGACTCCAAAAAAACTTCAATT
TGTAAAATATTTGAAGTCAGTGGGGTATATTTGAGCCATCATAAATGACT
AGAATTGAATATAATTTGAGTAATATCATTTATAGTATAAATGGTCCATT
TTGATACCAATTGTCTTCTGGAAAAGAAATTCTTTTCTATAGGAAAAGAA
CTTTCTGATTATGTTGGTTAGTTAATAATCATGAGAAATTTGATGCAGTA
GTTAGAGAACCTGTAGCACTTATACTCACCAGGAGCGATGTACCCATAAG
AACCAGCAACTGTATTGGATGCTCTTGAACATTCTGCAGATTCAACAACC
TTTGCAAGGCCAAAATCTGCTAAAAAGGCTTCAAACTGTGGGCCCACCAA
GATGTTATTTGCTTTAATGTCGCGATGAATTATTGGAGGAATGCAGTCAT
GGTGAAGATAGGCTAAACCATGAGCTGCTCCCAGTATGATTTGATACCTT
GCATC
>TI0AQRHB15YB16FM2 Orig: 842, Final: 787, Cuts: [12,798]
GCGGTATCTATGGGCGATTCACATACTTAGCTGTTGGACCATCCCAGTTC
TTAGCATTTCCTTCGTTTACTGAATAAATCTTTCCTTTCTTTGGAATCTG
TGGAGAAAGGCATATGATATACAAGTTCTAGATACTCCAAAATAAACCAG
AGATGCTATATACAGAGCCAATATGTGTCCCTTGTAACATATATGTGAAT
TAAAATATTGAGCCCTCTTCCATTTAAGAAAGAACACATGCATGATCATC
CTGAAGCCAATTCTGTCACAATACTAAGTACAGACATTTAGGATCAGCAT
ACTGTAAATAATAAAGAGACAATTAGTAGAAACTAATAAAGCAAATTTAC
TCTTGATATGGGAACATCCAGATTCCAAGGTAGCATTTATACAGAACAGA
ATGCTTTATGTGGTATATCTGATAATTACAATAACATATACCTTGATATC
TGGGTGAGTTAGAATGAACTCCCCAAGAGATGGATCAAGGGTGAAGCCAT
TAACACCAGCTCCAGTGCTCAACACAAACTGAGAAATAAATTATGTTCCC
AAGTTAATAGAATGACATAACAAAGTTAAAGTCTAGATGCAAATAAAGAA
AGTTACATTATTTGATACATCCATCATTAAAAAAGATTCAATTAAAAGTT
TTTAGTTCATTCTAAGATACACTCATCACATCAATACAGTAATGAAAGAG
CCAATTGTTCCAATTGGAATGGAGATGCAGCACAAGTTCAAAAGAAAACT
GGGAGAGACAAATAGAATAGAAATAAATAAATAAAGG
>TI0AQRHB15YC08FM2 Orig: 832, Final: 832, Cuts: [1,832]
AATAAAATATATTCTACTAAAATATATCCTAACTGATTCTTAACCATAAT
AGGACTCTAATTTGATTGTAAAAGCATTAAATGTATTTAAAAATGAAGAA
ATAATAACCCTAAACTTAAAATTATGAAAATTACCTTAAAAAAAAAAATG
AATCAATTATAGAAATCAAATTGCAAATTCTATCTTACGTCAAAGAGGAA
AGAGGTCTAAGAATTCGACCTTAATGTCTTACCAACTTAATGTGGAAAAA
ATAAAGAAAAAGAGGAGATTTGAAANNNNNNNNNNNNNNNNNNNNNNNNN
NAATCCCACTATGGAAACCATTTTTTCCACAAATTCCTAATCCCACACCA
ATTAAAAAAAAAAAAAGCACAATTCTATTACTGCAATAAAATCTTAAACA
TCAAGTGCCTTTACATCACTAGGGTCTTCTTCTCTACCATGATCACGTGT
CCCATTGACTTCAGCCTTTACAACACGACCTTTCACTATTCCAAGCTTCA
CCAAAAGCTGCTCAGCCCAATCCCATAGGTGCAACACAATGTAGGTACCA
ATTCCACCAATAAGCCCATACGCTATTGAATAAGTCAGAGGCATCAAAAT
CATAGTCACAAACGCTGGGATCGCTTGCCTCATATCGTTCCAATCAATCT
CCACCACTGATTTCATCATCAAAACGCCCACCAATATCAACGGCGGACCT
ACCGCCCAGGCTGGAATTGACGCAAGTAACGGCGTGAAGAAAAACGCCAA
GAAGAAATACCCCGCCACCGTCAGCGCCGTTAATCCCGTCCGCCCGCCTT
CCCTTATCCCGGTTGACGATTCAATAAACGCC
>TI0AQRHB15YC10RM2 Orig: 803, Final: 747, Cuts: [57,803]
TTCTGATATCGCTGGAAAGCGTGACTTGTTCGATGCCTTGCCGGACGATC
TCGTCATTTCCATTCTCTGCAAACTTAGCTCCTCCGCCAGTTGCCCCTTC
GATTTCGCCAACGTTCTCCTCACGTACGTCCTTCTCTTCTTCCTTATGAA
AGATAAATTCCGACCATTCCATCGGAGTTTCAATTGGAACTGTGGTCTGA
ATTTCATTTCCGACATGTGAAAAACATTAAAGACTATTTTTCTTAATGTA
GTAAAATACCTGATGTTGATGGGTTGTTTTTGAATTTTGAATCTGATGTA
ACTGATTGTTGTATGCAACGAACTTTTACAGGTGCAGGAGGTTAAACGGT
TTAGTACCCAATTCCTTAGAACAGCCCGATTCTCGTCAAAGAATCGTCAA
CAAGATGTAATTTTCCTCTCTCTCTCTCTTTTGCTTTTGCTTTTTGTTTT
TGTTTTACATATTTATGTTTATGGGTTGTGTTGGGGTCCAAATCCGATCA
AATTGAATTTATTCATTAGCTTAATTGATCAAGTTATTGACTTTTTTGGT
GGAAATTAGAGAACTTTACAGCAAAATCTTCACTTTTTGATGCCACAAAC
ATTTAAGAATACAGAGTTTAACTGGAAATAAAAAATTCTAGTCTGTATAC
TCAAGAGTAATGCTTTGATCAAAGGTTTTTGTGAGTGTAGTAGGGGCTAG
GGAGTGCTATGAACATCACATCACCCTGTTGTGTCAGCTTAGTTATC
>TI0AQRHB15YD08FM2 Orig: 833, Final: 833, Cuts: [1,833]
GGGTATCTATGGGCGATTCATGTGTAGAAAAACATATAAAACAATGTNTG
GGTTTCTTAAAACCTTGGGTAATCATCTAGTATCAGCAAGGTAAATCATA
TCATACAAGCTAAAGCTGCCCCCACACTCCCACTTAGAAGAGAAATTAAG
CAAAAATTCAAAGCAAATTCTATATATAAAACTAATAAGCTCTACCAGAA
AGATGGCATGATATGAACACCATTTGGATGTCTTTGTAGTTGATGCGGAT
TGCCACAGCCCCTTTCTTTCTACCAATTAATCCCCCCAAGCCACCAATGG
AATGCTTATCTACCTGCAATTCTATAATGCAATATTTCAAAATAAGAAAC
TATGAAATCTTAGCAATGATCTCAAAGAAGATTGAGGTTGAGGAGAAAAT
ATTGGACTCGTCGATCGGAACCAAACCAAAATTTACCTTTGATGAACAAA
TCTGAGTTCTTTGGTCCAAACACGTACAGCTGCAACGATTGCATAATGGC
TTTCTCTAACAGACTTTGATTACAAAATAAAATCAATAAATAGCTTATAG
GAACAAAAAACATGACTATAAGATGGATAAAGAGAATAGTTTAAAAGAGA
AAAATAAATGACAAAACTTATTTAAAATTCATTGTACTTTTGAGTCATCT
AATTAAATTCAACCACTTGTCTGTATTGATCAATGAGCTACTTAATTGAA
TAATTATAAGATAACACATTTTGTTTTGCATTAATAGTTCTGTCACATGA
TTATTTATAAGGTTTGCCCACAAATAAAAGTCTATTCAGTTTTAAAGGTG
AAAGGAAATCTGCAAAAAAATTAATGTAACAAT
>TI0AQRHB15YD12FM2 Orig: 747, Final: 747, Cuts: [1,747]
TTTNGGGGTAATCTTAGGGCGATTCTTGGTTCAGTTCTCCACCTTAACGA
CAGAAAAAAGGATTGATCAAATTCTATTGAGTCTGACTCATAGTGATCAT
TTATCAAAGAATGACTCTGGTTATTTAATGATTGAACAACCGGGAGCAAT
TTACTTACGATACTTAGTTGACATTCATAAAAAGTATCTAATGAATTATG
AGTTCAATACATCCTGTTTAGCAGAAAGACGGATATTTCTTGCTCATTAT
CAAACAATCACTTATTCACAAACCTCGTGTGAGGCTAATAGTTTTCATTT
CCCATCTCATGGAAAACCCTTTTCGCTCCGCTTAGCCCTATCCCCCTCTA
GGGGTATTTTAGTGATAGGTTCTATAGGAACTGGACAATCCTATTTGGTC
AAATACCTAGCGGAAAACTCCTATGTTCCTTTCATTACAGTATTTCTGAA
CAAGTTCCTGGATAACAAGCCTAAGGGTTTTCTTATTGATGATAGTGACG
ATATTGACCGTGACCTTGATACGGAGCTGGAGCTTCTAACTATGACGAAT
GCGCTAACTATGGATATGATGCCGGAAATAGACCGATTATATATCACCCT
TCAATTCGAATTAGCAAAAGCAATGTCTCCTTGCATAATATGGATTCCAA
ACATTCATGATCTAGATGTGAATGAGTCGAATTACTTATCCCTCGGTCTA
TTAGTGAACTATCTCTCCAGGGATTGTGAAAGACGTTCCACTAGAAA
>TI0AQRHB15YD12RM2 Orig: 658, Final: 602, Cuts: [57,658]
TAAACAAAACAATTAGAATGCTATTTAAATACTTTTCCGTTTCTTTAGCT
CTTTAGTTCCTTCTAATCAATTTATATAAAATTCAAATCCGAAGTGAAGT
GAAACCGCGAGACTCTTAGTTTTATAGCTTAGTTTTATAGTATAAATAGA
AATAGTATAAAAGTAATATATATATTAGAAACGGGATTCGAGTGGATGAA
TCGTGAGCGGAAGGTTGACACGTGCCGAAACAAACAGGCGAAACTAAGCA
GTTCGATCCAAATGAAGTTTTGTTTTGACTAAAGAGTTATGGATGGCTTG
ACAATTCATTCCAATTCCAATCAACTAATCCGGCATATTTTCCGCATGCA
AGGAGTCCGTCTATGTTTCTACTTTACGAATATGATATTTTCTGGGCATT
TCTAATAATAGCAAGTGCTATTCCTATTTTGGCATTTTTGATTTCGGGAG
TTTTAGCCCCGATTCGCAAAGGGCCAGAGAAACTTTCTAGTTATGAATCG
GGAATAGAACCAATGGGTGATGCTTGGCTCCAATTTCGAATTCGGTATTA
TATGTTTGCTCTAGTTTTTGTTGTTTTTGATGTGGAAACGGTTTTTCTTT
AT
>TI0AQRHB15YD22FM2 Orig: 587, Final: 587, Cuts: [1,587]
TTTGAAGATCATCAAAATAAGCAAGAATACTTTTTTTACGAACATATCAT
TTCCGGGTATTTCAATCGAAACACCGGAAAGAGGCCCTTTCCCTTTTTCT
CGTTCTGGAATCAATTGTAATGGAATGATGAATCTATTTCTTCGTCTCTT
TGCCAATAAATAAAAATTTTCGTAGAGAATAACAGGATATATTAAATTAC
AATGACCCCTTCGATTAAGTTCTGAATAATCAGGAATCTCACTTTGTTTT
TTTTTTTTACCAAAGATATCTGAACTAAAGAATTTTTGTCTTACTTGATC
ATTATTTCCTGACAGACTACAAATAGATCTTCCTTCAGCAGAAAGAGAAT
GAACGCTAATTTTATCTTGATCCTTTTGAAGCGAAAAAGAGGCTATTTTT
TAGCGGCATGAACCTCCTGATACTATCCATAAATGACTTGTTTTTGGTAA
GAGATGTACATTGCTGTATGTAAATTCCGGTGCATGGTATACATCGGTAC
TCCAGTGCATTTCTCCCTCTGAGTTAGAATAAATATGTTTTCTAACCCTC
TCCTTAAAATTAAACGTATAGGTTCCCGCGCGAATCT
>TI0AQRHB15YE04FM2 Orig: 862, Final: 862, Cuts: [1,862]
ACAGTAAATCCTATAGNNGGCGATTCCACGTAACAATTCACTACAAAGTC
TTAGATTGGAAAATAATAGGATTAACGGCTCTATTCCAAATTCAATCTCT
AATCTCGTGAATCTTAGAGAGCCTTTTCTTTCATCAAATGACTTGAGCGG
CATTGTGGAATTTGATAAGTCCACAAATCTCAAAGAACTGCACACTCTTG
ATCTTTCAAATAATAGTCTGTTCTTAGGCATCAAAAGCAACTCTAACCAT
ACCTTCCCCAATCTTCGGAAGTTAAACATGTCTTCTTGCAACATAATTGA
ATTCCCAAATTTTTTTAAATCGTCAAAATATTTAAATTACTTGGACCTAT
CTAATAATAGAATCCCAAACCAAATCCCAGAATGGATGCTTGAAGTTGTG
GAGAATCTACAGTTTCTTGATCTTCATGCCAATCTATTGCAAGGAAATCT
TCCTGATCCACCTTCTACTATGATCGCCTTTTTTATGTCAAACAATAGAC
TGACTGGGGAGATCCCGTCTATGATTTGCAATGCAAGTAGCCTTGAAATC
TTAGATATCTCTAACAACAATTTGAGTGGTAAGATTCCACAATGTTTGGG
AAACTTTGGTCATAGCCTTTCAGTGATGGATTTGCGAACGAACAATTTCC
ATGGCACTATTCCTGATACATTTGAAAAGGATAATAGTCTAGCAACTATT
GCCTTTAATGGAAATCATTTAGAGGGGAAATTACCAAAATCATTTGTCAA
TTGTACAAATTTGGAAGTTCTTGACCTCGGAAATAATAAGATTAATGATT
CATTCCCTTATTGGTTGGAAGCCCTTTCGGAGTTACGGTTACTTGTCTTG
AGTCATAATAGA
>TI0AQRHB15YE24FM2 Orig: 655, Final: 655, Cuts: [1,655]
CAAAATCAATCTTTAGATTATATATCGAACGAATAGTATGAGATAAAGGG
CATTTCCGATTTTATCTGATTTATCGGAAGCCTATTGCAGCGTCACAAAC
TTTTTTGTTTTCACACCAGAGGGATAATAACAATATTTATCTTAGGAAAG
AATACAAAAAAAAGAAACTTTGGGATTGCTTAATAACAGACTAAATAAAT
ATATAAAGCAACGGAACCATCATAGTATGTTTTAACTACTCCAAAATAAA
ATGAAGGATGGTTATTGGATTATTTACCGATCGGGGTCTGATAGGCCCTA
TATTTGAATATTTGAATTTGATTTTATACTTCTTCAATGGAATGGAGGTT
ATAAAGTAAATTCCATTGTATAGCCGTATGCAATGCGCAAAAGATGCCTG
TACGGTTGTTCAATTCTATCTTTTGGTTTTCATATCATCACTCGTTATTT
AATTTATTCTCTTTGATTTCTCTTCGAGATAGAAGAACCATTTATTAGGT
TATATAATCAGGGTAATGATCCATCAACCTGCTAGTTCTTTTTATGAGGC
ACCCGCAGGAGAATTTATCCTGGAAGCGGAAGAAATGATGAAGCTGCGCG
AAACCATTACAAGGGTTTATGTACAAAGAACAGGCACACCTCTATGGGTT
GTATC
>TI0AQRHB15YF09FM2 Orig: 856, Final: 856, Cuts: [1,856]
ATAACTCTATAGGGGCGATTCGTAGGTTCATTCCTACTGGATGCACGCCA
ATGGGACCCTCCANNNNNNNNNNNNNNNNNNNNNNNNNNNNNNNNNNNNN
NCATCATCCATACATAACTTATTAGTGTGGTATATTCATATCATAACATA
TGAACAGTAAGAACTAGCATTCTTATTGAGACTAAAACTCATAGGGAAGA
AAATAGATTTATGAATGGAATCAAATATGCAGTATTTACAGACAAAAGTA
TTCGGTTATTGGGTAAAAATCAATATACTTCTAATGTCGAATCGGGATCA
ACTAGGACAGAAATAAAGCATTGGGTCGAACGCTTCTTTGGTGTCAAGGT
AATAGCTATGAATAGTCATCGACTCCCGGGAAAGGGTAGAAGAATGGGAC
CTATTATGGGACATACAATGCATTACAGACGTATGATCATTACGCTTCAA
CCGGGTTATTCTATTCCACCTCTTAGAAAGAAAAGAACTTAAATCAAAAT
ACTTAATAGCATGGCGATACATTTATACAAAACTTCTACCCCGAGCACAC
GCAATGGAGCCGTAGACAGTCAAGTGAAATCCAATCCACGAAATAATTTG
ATCTATGGACAGCATCATTGTAGTAAAGGTCGTAATGCCAGAGGAATCAT
TACCGCAGGGCATAGAGGGGGAGGTCATAAGCGTCTATACCGTAAAATAG
ATTTTCGACGGAATGAAAAAGACATATATGGTAGAATCGTAACCATAGAA
TACGACCCTAATCGAAATGCATACATTTGTCTCATACACTATGGGGATGG
TGAGAAAAGATATATTTTACATCCCAGAGGGGCTATAATTGGAGATACCA
TTGTTT
>TI0AQRHB15YF13FM2 Orig: 755, Final: 755, Cuts: [1,755]
TTGTGTCGATTTTACAAATTAAATTTAATAGATCTTTCCAGTAATTTCTT
TTCTGTGTCAATACCTAATTGCCTTCGATACATCACCTTTGGGGGGCATG
GGCTTGATGATTTTAGTTTTGAAGATAGAGGTTTTGGTTTTTTGAAGTGG
GATTCATCTTACCCATATGGAAGTCTCTTAGCGAAGAATTTTGAATTTCA
AAAGCAGGAAGCTTTGTATGAGCAAGCTGAAGCAAATTTTGTAACAAAAA
ACAGGACTTACTCCTACAAAGGTGGCTTTCTTGATTCCATGTCTGGATTG
GATCTTTCATGTAACAATCTAACAGGTTTAATCCCAGCAGAATTTGGAAT
GCTTTCTTCGATCCATGCACTAAATCTATCTTATAATAAGTTGACAGGTT
CCATTCCAACGACATTCTCCAACTTGACTCAAATAGAAAGCTTAGACCTT
TCCCACAATAGTTTGAGTGGAGAAATCCCACCCCAGTTAATCGAACTAAA
TTTTTTGGCGGTCTTCACAGTTGCTTACAATAATTTATCAGGTAGAATTC
CAGATGGGAAAGCACAGTTTGGGACATTCGATGCTAACAGCTATATAGGA
AATCCATTTCTTTGTGGACCACCATTGAAGAATTGCACGAGCATAGATGA
TTCACCTTCCACCCCGACACCGGATGCAAGTGATGAGAAATGGTACAGAA
TTGATCCTCTGGTCTTCTTTGTTAGCTTTTCGGTGTCTTATATCATATTC
TGCCT
>TI0AQRHB15YF21FM2 Orig: 754, Final: 754, Cuts: [1,754]
TGAGGGATTGCTCCTCAGCTAAAGCCATCTGGCACCGACTTGGTGTACTT
CCCTCGGACCTAGTGTTTTTTGCGGAGAACCTTAAGGAGTGGTTGGTTTC
TAATTGCAATGCTAAGCTGAGTCACAGGTCAGGTCAGCTCCCGTGGTTTC
AGGTATTTTTGTTCGCAATATGGATGATTTGGAAAAATAGAAATCATCAT
GTGTTCAAAGGTGAAGTGCAGAACCTGAACGTTGCTAAGGAGATTTTGGG
CCGAGTCATGGAATATAATTATTGTGCAAGCAGTCATACAGCAGCAAAAA
GAGCGGTGTTGAAAAGCATTAGATGGGAGAAGCCTAATACCGGCTGGAAG
AAGCTCAACACGGATGGCTCTTCAGTTGATTCCCTCGGTTTGGCTGGAAG
TGGAGGTGTGGTTAGAGACGAACAGGGTAATTGGGTGCTTGGATATGCCA
GGAAAATTGGTCTAGTGAAGTTTTCTAGCTGAGTTGTGGTCCCTTAGAGA
TGGGCTAATCCTTTGTTTGCAAGCCCAGGTCCGAGCACTGATTGTGGAGA
TGGATGCCAAAGCCTTGGTGGATGTGTTTTCAAACCAGACTAAATCTAAT
GCTGTTAATTCTTCATTGATGGAAGATTGCAGTCATTTAGCTAGTCAAAT
TTCCCAAGTAAGTTTTAGACATGTTTACAGAGAAGCAAACATGTGTGCAG
ATCAGTTGGCGAAGTTAGGAGCGTCCATGGAAAATGATTTTGTTGTATTC
TCTA
>TI0AQRHB15YG24FM2 Orig: 690, Final: 690, Cuts: [1,690]
CGGGCCAAAGTTTTAACACAAGAAAGCCGAAGTATATATTTTATTCGATA
CATATTCTTTTTTTTTGAGGATCCGCTGTAATAATGAGAAAGATTTCTGC
ATATATGCAAAAATCGATTGATAATCTCAAAATCCGATAAATCGGCCCGA
GTCAGCTTACTAATTGGATGCCCTACTGCGTTACAAAATTTCGCTTTAGC
CAATGATCCAATCAGAGGAATAATTGGAACTATTGTATCGAGTTTATTGG
GAGCATTATTTAGTAGAAATGAATTTTCTAGCATTTGATTCCGCACCACT
GCAGGATTTCGTCGAACACTTGAAAAGTAACTCAAAAAATCGAGGGAATG
CTTGGATAATTGGTTTATACGGATACTTGCCGCGTGAGACCATACATCAA
AATGACATTGCCATAAATTGACAAGGTAAGATTTCCATTTATTCATTAGA
AGAGGTGTGTCTTTGGAAGCCAGAATTGATTTTCCTTGATATCTAACATA
ATGCATGAAAGGATCCTTGAGAAAGCATGGGATGACCGGAAAATCATTAG
CAAAGACTTCGGCAAAATGTTCTATTTTTCTATATAAACAGAGTCGTTCA
AAAAGGACTCCAGAAGATGTTAATCGTAAATGAGAAGATTGGTTACGGAG
AAAAAGGAAGATGGATTCGTATTCACATATATAAGAATTA
>TI0AQRHB15YH03FM2 Orig: 815, Final: 815, Cuts: [1,815]
AAGTGTGGTTGCTCCGTCATGCACCATTATTTGTGCATATATTTGGAGAA
GAAAGATGGCCAAGAGGCAAGGTAACTGCTTTACATAATGCACCTAGCTT
CTTCACAATCTATAGTTTTGTCCATTTGAATCATAATAAAACCACTTATT
AGTTCTTTCATGTAGTTGTCAAGTAATTAACATATTTTTCTTCTAACTTA
GAACTCCAAAGCATGGATAAAAGAAAAAGAGCACTTCGCACATTGGACAC
CGAACGACATGTCAAAGACTTGATAGATTCGGGTGAGTTTAGAGAAGAAG
GTGAGACGACAGACATTGATCTGCCCTTTTTTGATTTGGAAATCATACTT
GAAGCTACACATAACTTCTCAGATGCGAACAAGCTCGGACAAGGTGGCTT
TGGGCCTGTTTACAAGGTAATTTACTAATTTAACTAACTTCAGCACCATT
AACTGGTATTTCATGTCTGTTAAAATAGAAGATAGCCTAAAAAAATTTAG
TGAGAAAAATGCAAAATCAAGAGAATTAACGCGCAAGAACATACTCAAAA
AGGGTTTGATGAGTTAGTTGGGTAAATAAGAACTCCAAGAAGACCCTTGA
ATACAAAGACTCGAAACAACAATAAAAAGTGGTTTCGCTTGAAAGCGCAG
GTAGGCACATATCTAACATGTGTACTATGTAGAGGAAGGACCTATGGAAG
TTAGATAGTAGGTTAGGCGTGCAGTCTTGTTAAAACTTTAAGTGAGGGCT
CTTTGAACATATGAGACAGGTAGAGAGCAATTCCATAACGACTCAAATGC
AAATTTGAGGGATCT
>TI0AQRHB15YH06FM2 Orig: 833, Final: 823, Cuts: [11,833]
GGGTATCTTAGGGCGATTCTAGGTTTTTCATCCCATCAGATTTCCAATTT
CGTCATTGGCCTTTATTTCCTGAGTGTTGTGACCAAGTTTGGAATCAGCT
CAGTGTATTTGGGATTTGCAACTGTCTGTCTTCTTGCTGTCCTGTACATA
GCTGCTAATGTTGTGGAAACAAAGGGGAGATCTTTGGAGGAAATAGAGCG
TGCTCTTAACCCTGCAATTTGATGAGGATATCTTTCTAAAGTGCATGTTA
TCACAATCTCACTGCAACTCTTGGATTTTGACCTTGGGGCGGGTGCTCTG
GTTCTCCTTTTCCAGGACATTATTGCATTATCTGCTGGGACTCAAAACCA
ACTTGTATATTGCCCCAAATTTCACAATCTTATGTTTATTGCTCCACATT
TCGCTATATTGAGTTCCTTAATTGTGACGACATTTTAGAATCAGGTTACT
GAGGCTATGTGATATAAAATAAGAATGTATTTTGTCACTTGATTTTTGAA
TTTTCAGATTAAGGGTGTGTTTGGATATTGCATATTTTGTTAAAACTGAA
AATTTATTGATGAAAATACTGTAAATAAAGGTAAAAGTTAGTTGAAATAG
TACAGTGGGGTTCATGAATAGTCGTAAAAAATAAACTGAATGATAAAATA
AAATTAATTATCCATCCCAATCCAAACTCACACTAAATAACATGAATGCA
GGACATTACTTTGAAAAGTGGCATTTTATTGATCTGTTTGTCGAAAGCTT
CCAGCTAGCCCTTGCAATATGACAAATACCTAATGCTAATGTTTTGTTTG
ATGTTGATCATCACCATAGTAGG
>TI0AQRHB15YH10FM2 Orig: 738, Final: 733, Cuts: [6,738]
CGGTAATCTATGGGCGATTCTCATTTTGTAATAGCCATTCTAGCAATTTA
CAATGTCATCAGTAGTGATCTTCTTGAGTATACAAGTACCATGTGATGTG
AATCTCAACTTGTGGTTTATGAGGTCTTTTTGCTACTGATATGTTAGCAT
CTCATTAGCCTGGTATTTTTCAGTCATTTTTTTTCCTTGTGAGATAGCAA
AACCTGAAGCTTCAGTTATGGCTGCCTCAATTATAGACAATGGAAGATTA
TGTACACCGGATTGGAAGGACGGGGCGTGCAGGATCAATGGGCCAAGCTA
CTTCATTCTACACTGATCGTGATATGGTATTTTGTATTACACCTCTTCCT
TTTACTTCCATTCATCCTTGCTTCCACTTGTAGATGACTTTTACGCTTGA
TTGTGAGTGCATTTTGCAGGTGCTTGTGGCACAGATAAAGAAAGCAATAG
CAGATGTTGAATCTGGGAACCCTGTGAATTATGCAGTTGGGAAGGTAGAT
CTGGTTATAATAACTTATTGCGATTGCCTTTTGTTGACCATTGACATCTT
GAGCCTTCTCCATTTCCTTCTTAAACAACTCCAACTTCCCTTAGATTTAA
GCAAAAATACAGGGGCCTCCTGTGTTGTTTGAAATTACAGTTTATTCCAT
GTCAGAAGATTCTGTCAATCGAAAATGTAAATTAATGTTACTGCCCCCGT
CCTTTTTGACAAAAAAATAGGATTCTAGTTTCA
>TI0AQRHB15YH10RM2 Orig: 785, Final: 741, Cuts: [45,785]
CATTTCGAATTCTGTTTTTTTTGGGTGATAAATTGCTGAAGACCTATGGT
GCATACTAACATACATTTTCCCTGGCGAAGTCTTTCCAGCCTGCTGGTTG
GAGATGATTTTTGTTGTGTGAGGTACATCATAGAAGATGATGTTATTGGA
ATTTCTGTTAATTGAGTCCAATGGTAATATTAATATGGACCAGCTTTTTA
CTTGGATTAGAACAAGAACTCCCATGGTGTAAAAAGTTTTCATTTTCTTT
GTGAGTAAATTCTTCTTATTTCTAACAAAAAGATTACTGTAAAATTTATA
TTCTAGGTGACAGATGAGATACACCCCTATTAATCTGTGAATTAACTCCT
TTTGGATAATCTTATATCTATCTATCTATAATCTAACTCCCCATGATGTG
GAGTCCTGCTCTATCAGCTAACTAATTCACTTGTCACTTTGCACTCAATT
TCAATTGTATAACAGGAAACAGGGCAGCTGGAAGGACTCCATTGGACTGG
GACACCAGAGTAAAGATCTCCCTTGGAACTGCAAGAGGAATTGCCCACAT
CCATTCCATGGGTGGTCCGAAATTCACTCATGGAAATATCAAGTCCTCAA
ATGTCCTCCTCAACCAGGATCTTGAAGGATCCATTTCCGATTTTGGCCTA
ACCCCTCTTATGAATGTTCCTGCCACTCCTTCACGGAGTGCAAGTTATCG
TGCTCCCGAGGTGATTGAAACCCGTAAGCACACTCATAAAT
>TI0AQRHB15YH21FM2 Orig: 750, Final: 750, Cuts: [1,750]
TGTAATGCACCATTATTTGAAACAATTTGTCCAAATAAATGGTTTCTTGA
GAGCTTTAAAGATATCAATTCAACAAGTTCTGTAATTTCTTAAGGAATTG
TGCCAATTAATTTATTGCTCGAGAGATCAATGCTCATTAATAGTCCAAGG
ATATTCTTGTACTCATGCTCGCTTCCTTTCCATGTCCAAAGCGCTTGGTC
ATCATATACAATTGAATATAGTGTCATGCCCAGAATTTCAATATACTCAT
GGGTGATGGTGGTGCTTGAGCTCAATTTTTGAGTCAAAGCAGTTATATTG
TTGAGACATTTTGGTATACTTCTAGAGATTTGGTTTAAAGTGAGGTCTAA
AAGTTGAAGATGAGTTTTATGGCATAGATGTGAATGCATGATTCCGTGTA
AGTGATTAGATCGAAGGATGAGGACAACCAAATTTGGAATGCTGGTCCCT
AACCACATCGATATTTGTCCCGACAAGTTATTGTGTCCAAGATTAATATA
TTTCAATTTTGTACAATTCTTCAAGGATGAAGGAATTTCCCCACTAAAAC
TATTGTTTCTTAAATCAATTGTTTCAATCCCGAGTAGCAAGCCCATCGAT
CTTGGGATTTTCCCAAAAAAATGATTGTTTTTCAAATTAAGAATTTTCAA
TCCTGCAAGATGCATCCAACAATCAGGAAGCTCTCCTGATAATCGATTAT
TGGAGAGATCTAAAAAGATCAAAAATTCATTTCTGATTGCACATAGAGAT
>TI0AQRHB15YH23FM2 Orig: 667, Final: 667, Cuts: [1,667]
ATCTATGGGCGATTCTATAATTCCATGGCAATGCCCCTTGTTGAAACTAT
GAAACTATGGAGTATCTTGAAGATGTAGGCACCTACTTCGAGAGTCTCAT
GTTAGTTCCTCTTGGGGAGGAATTAAGGTATGAAGAGAACCTTATATTTG
TTAGCATCATTGACCTTTCAAGTAATAACTTGTCAGGATCAATCCCTAAT
GAAATTTCAGTTCTTTTCCAATTGCATTTTTTGAACTTATCTCGAAACCA
TTTGATGGGGAAGATACCAGAAAAAATTGGGACCATGAAAGAGTTAGAGT
CTATTGATCTCTCAAGAAATTATCTATTGGGTGAAATTCCTCCAAGCATG
TCTAATTTGACATTTCTTAGTTACTTGGACTTGTCATACAACAACTTCTC
AGGTAGAATCCCTTCAAGCACCCAACTTCAGAGCTTTGATGCACTTCGCT
ACACTGGAAATCCTGAACTTTGTGGAGCTCCTCTTAAAACAAACTGCAGA
AAAGAGCAAGAATCTGATGGTGATACTCCTGTGGGCAAAGCTGGTGTGAC
TCCTGTGGGCAAAGCTGAAGATGACTCTGAAACATCATGGTTTTACAGTG
GCTTGGGGGTTGGATTTGCTGTAGGTTTTTGGGGAGTTTGTGCTGCTCCT
TTCTTCAAAAATACTTT
>TI0AQRHB15YH23RM2 Orig: 681, Final: 635, Cuts: [47,681]
TTTCGAATTCTTTAAAAACAAAATTCGTTGCTTTGTTAACCCCTTTAAGT
TTCAAAGGGAGAGCAGACTTCAACTAATCATTGATTTAAATACCGAAGTC
TTCATGGTCGGCTACCCATTGTTCTCTTACATATAACCTCATCAGAGACA
TATATTCTTTCACACANNNNNNNNNNNNNNNNNNNNNNGGCATATAGATA
AAAATACAAGCTCAAACATTCAAGCTGTTGCTAAGCTCAATTTCTGTAAA
TAAGCAAAATGGGGTGCAAGTCATCAGACAAGCCAAAGCCAAAGCACAGG
AAGGGCTTGTGGTCACCTGAAGAAGACCAAAGGCTCCGAAACTATGTCCT
CTTTTATGGCCATGGCTGCTGGAGCTCCGTCCCCATTAACGCCGGTGAGT
TTGCTATACCCCTCTATCAATGATCATGTTTAAGTACATTGCGGTACATG
GTACCTTAACTAACAAATTCTTAATGGTAAAATAAAGGATTAATTGAGTT
ATCATGAGGTTATGGGATCATTTAATTACTTTGTTCATTGTAATTATTGC
CTTTTATAGTCAACTCTAGACTATAGCTTATAGTGTTCACTTTTATCATC
CAAAAAGTTAAAAAGTAGTAAATTAGTGGATTGAT
>TI0AQRHB15YI07RM1 Orig: 808, Final: 764, Cuts: [45,808]
CATCTCGAATTCTTTAGTGGCTTCTCCCAACTCTGATTCAATCCTTTAAC
ATGTGCTTATTTTCCTATGCCTCTTCATCTTTAGTGCTGTTAATGTGTAC
TGTTGCGTGAACATGCATCCATAGTATGGGTTTAGGTTCTGATGAGATTT
TATACCATGTCTGCTTCAGGAAATTGGTGAATTATATGAGCCCGAACGCA
ACATTGAGAAGGCTATTGTATATTTTGAACGGGCTGCTGAATTGTTTGAA
CATGAAGCTACAACTTCTGCAAACCAGTGCAAGCAGAAAGTTGCAGAATT
TTCTGCTCAACTTGAACAGTGAGTAGCCTATGCTAATGTTATGGATATTT
GCAATAAAAGTGATGGTTTTTCATCATAATATATAGATGCATTCCGGCTG
TAGGAACTAGGAAGTCTTTGCTTTTCCTTTTTGTTGGAAAGATCTCATCT
CAATGCATTGCACTTTTTATCTAGTCATGAATTACTTGGCATTGCATTCC
AAAGCAGATTGAATGGAGCTTTTCTAATAATGGTGCCATTATATGAATCA
TATAATTGTGGAATAGACTGAAGTCTTCTTTGTTTCTACAGATATCAGAA
GGCAATTGTGATATATGAAGAGATAGCACGACAGTCAATCAACAATAACT
TACTGAAGTATGGAGTAAGAGGACATCTTCTCAATGCTGGCCTCTGCCAA
CTTTGTAGAGGTGATATTGTTGCAATTACCAATGCATTGGAGCGATATCA
GGTTCATCTTTTGT
>TI0AQRHB15YI19FM1 Orig: 780, Final: 776, Cuts: [1,776]
AAACTATTACCTTTTAATTGGTTGTTGTTTTTGNNNNNNNNNNNNNNNNN
NNNNNNNNNNNNNNNCTCACATTTAAATTATGTAGTACTTTTAAGATTAA
ACAAATATCATTAAAAAAACGATAAATGTATATATAATTTTGAATAGCAT
ATGACTACTACTAATTTTAAGCTCTACTGAATAATTAGAGTACTAATTTT
ATTCTTAGTAATACAGATTTTATACTAATACTTATTTTTATTCTGCTCTA
TTTTAACTCAGCATACCAAATTTGCCCACCATGACAAATATTTCTCACTT
ATTATTATCTAAGACTAGTTGAAGACAAAAGGAAGTTAAAAAAGTGAGAT
GAACCTGTGTTGTGTCATGAACACCACAGTTGGTGATCCTTAAGGAGTGA
ACAGCCCAGTTTAGATAGAAAGCCTGATCAGACTTCCTAAGAGGCAAACC
TTCCCTCAAAGCAGCCTCGTCAATCTGGATGACAGTNNNNNNNNNNNNNN
NNNNNNNNNNNNNNNNNNNNNNNNNNNNNNNNNNNNNNNNNNNNNNNNNN
NNNNNNNNNNNNNCAGGGTGATTATAGAATTAACCCCATGATGTACAAAA
TAAGAAGGCAAGGTTGTTTCATATTCATTTACCTGGGCTGATCATTTCTC
ACAAATGACCAGTTCAGAATGGTAACAGGGCCAGTCAGCATTCCCTTCAT
GGCCCGTTTGGTAAAACTTTGAGCTATTGAAGACCAATAGACAGTCACGG
GCTTGGGGCGGCTCACGTCACCATAG
>TI0AQRHB15YI22FM2 Orig: 650, Final: 650, Cuts: [1,650]
TAGAGAAGCCAAATGGGTTCATCTCCATTTGAAGCTCACGGGTCTAAAGC
ACCCTACTACGTTTTTATCGAACCAATTGATAGGTACTTACTTCAAATGT
GGCGACGAAGTTGAAGCACGCAAGGTGTTTGATAAAATGTCTGTGAGGAA
TTTGTACAGCTGGAACAATATGCTTTCTGGGTATGCTAAAATGGGGATGA
TTAAGCCGGCTAAGAAGTTGTTTGATAAAATGCCCGAGAAGGATGTTGTG
TCGTGGAACACTATGGTTATTGCTTATGCAAAGAGTGGGCATTCTGATGA
AGCTTTGAGGTTTTATAGGGAGCTTAGGAGACTGTCTATTGGGTATAATG
AGTTTAGTTTTGCTGGTGTTTTGACGGTTTGTGTGAAGTTAAAGGAATTA
GAGCTTGCTAGGCAGGTTCATGGGCAGGTTTTGGTTGCTGGGTTTTTGTC
AAGTGTGGTGATTTCTAGTTCTGTTGTTGATGCTTATGCAAAGTGTGGGG
AGATGGGAGATGCAAGGAGAATTTTTGATGACATGAGTGTAAGGGATGTC
CTTGCTTGGACAACTCTAGTTTCAGGATATGCTAAATGGGGGGATATGGA
ATCAGCTAGTGAATTGTTTGATCGAATGCCCGAGAAAAAACCCTGTATCA
>TI0AQRHB15YJ08FM2 Orig: 762, Final: 751, Cuts: [12,762]
GGGTAACCTATGGGCGATTCATTTGTTTACTAGTCTTGAACATCTCACTT
ATTATAATTATAGTTAGTTTTAGGTCTCTTGTGTTGCAATAGATTCACAT
CAATCCCTTTAGATGTTATTTCTCAAGCACTGAGAAAAGTATATTTTATA
GCTCATTTTCCAGAATTTCAATTTGTTGTAGACCTATCTGCAATCTATCA
CTGTGAGGCTTGAGGAGTGGAGGCTCAAGCGACGAGACACTGAGGAGTGG
ATGAGACATCGCCAACTCCCTCAGGATCTGCAAGAACGTGTCAGGCGATT
TGTGCAGTACAAGTGGCTTGCAACTCGAGGAGTTGATGAAGAGTCAATCT
TACGTGCCTTACCTCCAGATCTCCGTCGAGATATCCAACGCCACCTATGC
TTGGACCTTGTTCGACGTGTAAGTCCTTGTACTAGATTATTTTACTTACG
CTAAAATCTGCAAGCAGTCCATGATTTGTCAAGGCAGATTCCATCCTCTG
ATAATGTATGTCACATATTTATGCTGTTAAACCCAGTAGCTGCGACTAAT
TATGTGCTCTTATCCTATGGATGGGTGTACTTTGAGATCTTTAAGAAGAT
TGATTATTCAAAACAAGCAATACAAACTTCCTTATACTGTGGACTTTTCT
ACAATTCTCTGCAGTAAAGAAATGAGTAGTTGGTCTAGTTATGCATACCT
TCTTTCCTGCTGGATATGTTGATAATTCTCTTGAATTTATGGTGTATCTT
T
>TI0AQRHB15YJ21RM2 Orig: 737, Final: 693, Cuts: [45,737]
CATCTCGAATTCTTTACAAATAAATGTAGGACAGAAAGTAATACTTTACT
AAATTCATGAAATCCATTTTGCCTGTACAATTTATGATGTTCACTGTATG
CATATATAACAAGCTAATTCACTGATAAAACAAATTCAATATGGATCATG
ACCTAGTCGAAGCTCCAAATCCAATTCATCAGCTTCGCTAACTGCCCTCT
TCATTCCATCATCTTCTACATGCATGGGGCCAATTTGCAGGCTCAAATTT
ACACCGAAAAGGTCCTGGTTCATACTCAAGGACTGGGACCTTGAAGCAAT
AAAATCACTTTGATGGAAATTAGTATGTGGGTGTCTAGGGCTAGATGCTG
ATGATGTCTGAAAATAAATATGACAATTCCTTTGTCTTTGAGCCTCTAAA
ACTTTGAAATACTCGGATGGTTCGTGTGATACTGGTGAAATATATCTAGA
GGGGATGCAATCCTCGTTGGATTTGTTTGAATGTGAAGAAGAGCTTGTGA
GTTGCTTGGCCTTGGCTCGATCTTTCCGGTGTATGTTCATGTGCCCTCCC
AAGGCCTGAGCATTGGTGAAGCCTCGCTTGCAGAATGTGCATTCATAGGA
GCGCCTACTGCCCGTGTCGTCTCTGACTTGTTCAAAGTGATCACTCTCTT
CACTTGAGGTTTCCAAGCTTCCCTGTTTGATGGATTCCATACT
>TI0AQRHB15YK02RM2 Orig: 616, Final: 616, Cuts: [1,616]
TACCGTTTTCGAATTCATCCTTTGTTTTTTCCTTTCCATTCATTCCCTTT
TCGTCCGTTTCATCCATTTTTATTTTGTCCGGATCCTCCTTTTCTTCCGA
AAAAAGAGAAAGAGAAGGATCTTCTTCGGTGGATTCCTCTTGTTCCTGTT
TAGTCCCCTTCGTTTCGGAAGTTGTTTCTATTTCTACATCTGTTTCTTCC
TCACTTTCTCCCCTTTCTTCCGTTTCTTTCAGTTTCTTAGTAACAATGGG
TGACGGTACTCTGCCTAAATAGTACACACAGGTAATAAATAAGAGAATAC
TAAAGATTCGAGCCATAGAATTTCTCAATTCTGACACAAGGTACTTATTA
GATCTTTTAAGTACATTAAATCTAATAGAATTATTTTGCTGTATCCAGAC
TAATACCAATCCAACCCATTTCATGAATAAAATGTGACCAATTAACCAAC
CAACAAAACTACTTGTTACAAATAATATCTTGTTGTTGCATCGAAACATA
GAAATGTTGACTAATCTGACTAACATTGAACTTGGTAAAATGAAATGGTT
GAATAATTGAAAAATGAGATTATTCAGGAATACACATTGAATGCTAAGAT
TACGCATTGAATTTCT
>TI0AQRHB15YK04FM2 Orig: 371, Final: 346, Cuts: [1,346]
ACCACCGTATAGGGCGAATTCAGTGGTTTCATAAATCCCCTACAATGGTT
CGTCTTGGACCAGATCTAGAACTATTCTCAACGGTTTGTGTAGCCATAAA
TCCTATTTTGTATTCAGTGAGAGCCGTTGACTTTGTATACCATTATATTG
TAAATAAATGATCTTAGCATAGATCCATTGTGGTCTTAAAATTATATAAT
AATGGAAACAGCAACCTTAGTTGCCATCTCTATATCTGGTTTACTTGTAA
GTTTTACTGGGTACGCCTTATATACTGCTTTTGGGCAACCCTCTCAACAA
CTAAGAGATCCATTCGAGGAACACGGAGACTAGTTGAAGTAATGAG
>TI0AQRHB15YK04RM2 Orig: 844, Final: 787, Cuts: [58,844]
AAGGGATCAAATAGGAAATGATACTCTGAATCATAGAACTATAATGAAAT
ATACGATCAACCAACATTTATCAAATTTGAAAAAGAGCCAGAAGAAAGGG
TTCGATCCTCGTAGTTTTATTTCTCGAACCGAGAGATCCATGAATCGGGA
TCCTAATGCATATAGATACAAATGGTCCAATGGGAGCAAGAATTTCCAGG
AACATTTGGAACATTTCATTTCTGAACAGAAGAGCCGTTTTCATTTTCAA
GTAGTGTTCGATCGATTACGTATTAATCAATATTCGATTGATTGGTCTGA
GGTTATCGACAAAAAAGATTTGTCTAAGTCACTCCCTTTCTTTTTGTCCA
AGTTACTTCTTTTTTTGTCCAAGTTTCTTCTCTTTTTGTCTAACTCACTT
CCTTTTTTCTTTGTGAGTTTCGGGAATATCCCCATTCATAGGTCCGAGAT
CCACATCTATGAATTGAAAGGTCCGAATGATCAACTCTGCAATCAGTTGT
TAGAATCAATAGGTCTTCAAATCGTTCATTTGAAAAAATGGAAACCCTTC
TTATTGGATGATCATGATACTTCCCAGAAATCGAAATTCTTGATCAACGG
AGGAACAATATCACCATTTTTGTTCAATAAGATACCAAAGTGGTGGATGA
TTGACTCATTCCATACTAGAAATAATCGCAGGAAATCTTTTGAGAACACG
GATTCCTATTTCTCAATGATATCCCACGATCAAGACAATTGGCCGAATCC
CGCGAAACCATTTTCATAGAAGTTCATTTGATATCTT
>TI0AQRHB15YK13FM1 Orig: 684, Final: 680, Cuts: [1,680]
TCACTGTTGGACCTAGAGGGCCTTCCCGCAGGTCTCATTAGGACCTTTAA
GACAAAATGCTTATTTTAATTCCCGTAATCTATATAATTTTCTCCCAAAA
GTGGATGGCCACAAGACTTAATCCTACTTACGTTTCAATGTAGAGGAGTA
GTGATACCAGACCCAACTCAAGCCCATGGGATAAGACTACTGATTGAAGA
CTATCCTTATGCAATCGATGGACTCCTCATATGGTCTGCCATTCAGACAT
TGGTTCGAAGCTATGTGAACTACTACTACCAAGACCCAAGTGCAGTCTGT
TCAGATACAGAACTCCAGGCTTGGTACAATGAGTCCATCAATGTAGGCCA
TGCTGATCTGCGACATGCTAGCTGGTGGCCCAAACTCACTACTCCTGAAA
ATCTTACCTCCATACTTACCACCATAATCTGGCTTGCATCAACTCAGCAT
GCGGCATTGAACTTTGGGCAGTATCCCTACGATGGTTACGTCCCAGCCCA
GCCACCACTTATGTGACAACTGATGCCAAAGGAGCATGATCCTGAGTACA
CAAATTATGTCAAGGATCCACAGGGATACTTTTTATCATCATTGCCAAGT
TGGAGTCAAATAACAAAATATATAGCTGTGATTGACATAATTTCATCACA
CTCACCTGATGAAGAATACCTTGGAATGAG
>TI0AQRHB15YK24FM2 Orig: 742, Final: 742, Cuts: [1,742]
CCGGTACTCCTATANNGGGCGATTCTTCCAGAAACTTGAACAAGGGGTTC
TGATGATTTGCCAGTGGAAGTAGTTGTTCCTCGTAGATGTCTCAGTTCTT
CAAATGCAAACAACGAGGAAGATTCAGAGCTAAATGATACAGAATCAAGG
GGAAGGTCAAATCGCACTGGAAATATCCAGCATGATGATTTTCATGGATC
TTCCAACAGTAAATATCGTAACATAGAGAGAGGAGCTTCTGCTCCATATT
CTAAACGTGATCTTGATGACCTTGCACGGGATAAATGGCCTGAAGAGAGG
ATAAATGGAAAAGACTCTAGAATGAGAGCATTAGATGGTGATGATAGAAT
TGATATAAATCAAAGGGAATCATCTGGCAATCGTGTGGGTTTCTCCAAAA
CTGATGGTCAATCTGAAGGATCCTTCATCAATAACAAAGGAAATTGGTTG
GCTATCCAGAGGCAGTTATTGCAGCTGGAGAGGCAACAAGCTCATCTGAT
GAACATGCTGCAGGTATACTCAATTTAGGCATCAATTATATAAGAACGTT
CTTATATATGCTTTTTTAAATGAGTGGTAACTTCTTATATTGTAGGATTT
CATGGGTGGTTCTCATGATAGCATGGTAACTTTAGAGAACAGAGTAAGAG
GTCTTGAGAGAGTTGTTGAAGACATGGCGCGGGACTTGTCAATATCCTCA
GGTCGGAGAGGTGGTAATTTTTGCAATGGGGTTTGAGGGATC
>TI0AQRHB15YL03FM2 Orig: 834, Final: 834, Cuts: [1,834]
TTGGGGTAATCAAGGGCGATTCTTAATTTATTAAAATAGATTTGATTTAT
ATCATAGATTGTTAATGTTTTTGTCATAGGATGATTTGGGAATAATGTAT
GCTCAATATAGATCTCCCATTTTTTAGTAGTGCAACTTTATATTATGAGA
TGTTCAACTTTTGGAAGTGCCTCATCAAGCAATCATTAACAATTGCAAAG
TATATCAAAAGACTGAAACTTTCGGGTTTGCCAAACAACTCTTTATGTAT
ACAACTTATGATTAGCCTTTCTTACATTTCACTCTATGCAAAAGACAGAT
TTTCTATTAACCCATGCGAGGGAAGGAATTCGAGCAAACTTTATCATCAT
CGTATGGCATAATTGTTGCCCCTCACTTTCCAAATACAAAACGGATAACA
TTACAGAACTTGATGCAGCTCAATGTCTTTTTGGATCATGAACAAGCAAA
TTGCAGATTGGTATCTCAATGCAGAATAATCCCCAAACACCACAAAGCAA
ATGAAAATTATAAATAAATGTGTTTATCGTTTAGCTAGTGTTAATACAAA
CACTAATAAATCCATGCCAATACTCCTAACTCATAAGTAATCAGGGCTGA
TTCACAATTCAGGCTGAAATGGCTGGTTGTTGTTGAGTAATGCAATGTAT
GTTTCCACCCCCCAAAACAATCTCTCTCGCACCTTCAATTCGTACCACCT
GAGACACCAAATATGAAATGGTTTGTTCAGTACCAACATTCAACAAAAAT
AAACATCAATTCAATTTAAAAGGCCATACAGATATTATTATATCACTACT
AGGATATTAGTCAGGGAGATGATGAAGAGTACAA
>TI0AQRHB15YM02RM2 Orig: 796, Final: 739, Cuts: [58,796]
AGATTGTAGACTTGGAGACCGGACTCCAAGAGGAGACAGCTGAGAACAAG
TCCTGCTTGGCTGATGTTGAAGTGAAGCTTTTAGGGTTTGATGCCATGAT
TAAAATTCTTTCTAGGAGAAGGCCAGGGCAGCTTATTAAGGCCATTGCTG
CACTTGAAGATTTGCAACTTAATATCCTTCACACTAACATTACCACCATC
GAACAAACTGTTCTCTATTCGTTTAATGTCAAGGTATAATATATGCTAAA
AGAATTTTGTAGAGAAAATTTTATCTCAAAATTTGTTAAATCTTGTGCAA
TTAATATCGTGTGCAGGTTGCTAGTGAATCTAGGTTCACCGCTGAAGATA
TAGCGAGCTCAGTTCAGCAGATATTCAGTTTTATCCATCAAACAGTGCCA
TGTGATGTAATCTAGTAGAAGAAAGATGAGCTGTTGTTTTTCTTCAAATA
TACTTATTTGGTCTTGTCACTACCTTTTTCGTTTGAGTCTCTATTATTTC
TATTGTTGAAACAAAAATGTACTACTATGGTGTAGGTTATATTTGCGAAC
CCTTGTACTCTCTATTCCTTTCGTTTCCTTTTTTTCGGTTAAATCATTTT
CTTTTGTGACTTACAGAACTAAATTGACACTTGCTCATGGTAAAGACAAG
GGTATTAATTTGTACCATGCATGTATCCTTTCATTAATGGATTTTCATTT
CCTTCTCCTTGAAGGAATACATACTAGCTAGCTAGCTAC
>TI0AQRHB15YM05RM1 Orig: 776, Final: 732, Cuts: [45,776]
CATTTCGAATTCTTCAATAGTATTACTCAAAATTATTATATACCTTTGGG
CTATGTCTTAATCGAATAATTTATATCATATCAAATTATTAACAAATAAC
TCCCATTCTTCAAATTATTATTGTATAACTACCAAGTCCGGAGAAAAGGA
AGTGTAGGATAAATATTAGCATTCTTTTATGGTTTACATCAATCAAGCAA
TCGCTACTATGGTGTTGATCATGATTTTGAATATAATGTGCTACTAGTGA
TGTGTGTTTGTGCTGTTACTGCTGTAGGAGCTTAGTTTGGACGAGTTCAT
ATCTCATGAATTGAGCTTTCAAGACATAAACAAAGCCTTCGAATTGCATC
AAGAAGGAAAGAGCCTTCGTTGCATTATATGGATGGATCACTAGATTGCA
CTGGCGGAGCGGAGCCAAGGAGGAGCGAGAGGGGTCAGTTGCCCCTCCTG
AACTCCTCAAAAGTTCATCCATCATGGTACTGTGTTATGTTTTGATTATA
AAGATAAAAGTTTTATTTACTCTATGCATAAATGTACAAAACATTGTTAA
CGAATGAATTCTGGTCAATGATAAGATGTATTCNNNNNNNNNNNNNNNNN
NNNNNNNNNNNNNNNNNNNNNNNNNNNNNNNCAAATTGTACAATATATAT
CCAAAACCCATAATGAATTTGTATGTTTAAGCTAATGAATAATTGACAAG
TGTATTTTAAAAGAATGGGAGGAATTTAAAAG
>TI0AQRHB15YM08FM2 Orig: 816, Final: 816, Cuts: [1,816]
CCTCTAGGGGCGAATTCTGTACTGGTTGGTTCCATTGTGGTATGCCCACT
AAGTTGCTTTACCTTTCTAATAAGATTTCCATGTACAATATTTTAGGGGA
AGAAGACTGACTACTCTGTAAAAACATGAAAATTACAAAAGCAATGGATG
AGGAAGAGGCTGAAAAATTGCAGGTATTGAGAATGTGTCTGTCATATGTT
CTGCTGAACACAAGACCTTTGGTGAACTGAACAGTCGGTAATCTGTAGAG
CATATAAATGTACCAACTTGTTTCTATATTTAAAACCACTTGATGGAGTT
GCCAGTGAATCATACTTGGAAGATTTTATGTTTAATTTTTACACCAATGC
TTGGTCATCTCCTAACAGAGATGAATTTCAAGCCTATAAAACTTTTGTTT
GAATTAAATCTAATTCAAATTATGTGATTGGTTTCATATAATCTTGGAGG
ATGACAGAGAATTTTCTCTGTCTAGCGTTGGAGGGATATCAACGTTGTTT
GGTTATAGGTGACAAATATGATGTGAGTGTGGCATGCAATTATTTATCCA
AGTCCTCTGTTCAACAAATTGAAATTTATTATGCACTATTTGGATGAAAT
GGATAATGTTGAAAAGCTTGAATCATGTTACATGGGAATATATGATATTG
AATCTGAATTACTTTGCATGAATTTTAATTAAAGTGAATTTAGCTTCCTT
GGAGGACCTGACATATGTGGTTTCAGGTGTTTCTACTAGTTTCCATGTGG
TTCACTCTCTTTTCTTGATGAAATGTTGTAAATAGCATGCTTAGCACAAT
TAATGAGGTACATTGA
>TI0AQRHB15YM09RM1 Orig: 582, Final: 532, Cuts: [51,582]
CGAATTCAAGGCCTTTATTACTGGATTTGCACTTCTATCAATATTTTTAT
GCAGTAACTTTGCTTTTATACATTTTCATGAAATTACAAATGAATAAGTT
TGAATTGGCTTTACCTGTGGCTTGTGCAGATCATTTCAGCAATTTCTGGA
GGGATTACTGATCTATCTTTTCATGCTGTTGGCTACACATGGCAGCTTAT
TAATTGCTTCTTAACTGCATCATATTCTGTGAGTGCATAATTTGAACATC
TGGATTATCCATAAGCCAGGCCTTTGTATGTTATTTATATTTAGTTCTTT
TGCATCCATTACAGTCTTTTAGCATAATTTGGCATTTTGACATTTTTTTT
ATTGAGATTTCTCTTTTTCTTAGTAAAAAATTGAAAGTTGGGCATAAGTA
TTTGTTGTTAGGCTTGCTATGCAGTACAAGGTTGAAAACTCTGGTCAATG
GAACTAATTTCCAAATAGAGTAGTTGTCAGTGTCCTCCCCTCTCCTCCCC
CCTCCCCCACNNNNNNNNNNNNNNNNNNNNNN
>TI0AQRHB15YM13FM1 Orig: 791, Final: 791, Cuts: [1,791]
CAGNNGGCGATACATGGGCGATTCTATTATCATAATAATTTTTTATTCTG
GATATTCCATTATCAAATATAATAGCCTCTCTGAAGCACAATCCTTGTAT
TTTATATATGCAGCTAGCCCATTAATATAACTTACGTAAGTTTGCAGTGT
CTGGCATGATACAGCTATACCATTTACAGAAGTTCTCCAGCAATTTGAAG
TTTGGTTGGCTCAGCATCACTTGTGGGAAAAGGAATTGGGTGGGCGTCTT
AATCAAGCAGCTTTTGTAACTTGGTAAGGTTGTGCTCTTTTTGTGATTTC
ATAATTTTCCTATGCGCTTGACAAACCATTTGTCTGTCTCCTTTTTGCTG
ACAACTATTGTAGAAAACTTTTATGATTCATTTGATATTGAATACTTAAG
ATTTAAAATGGAATATTCTTATGCTGTCAGACCCATAACTGGTACCTGTA
GTTTACACCATGCAGCATAAGACTGTTCAACTGGGGAGAGGCTCGCCTCC
AGTTTGAATATCTCTAGTTTTCTCCCATTTTTAAGTAGAAGTAGATGGGT
GACACATGGAAAAATAAAAATCAAAGGGTTAGAAAAAAAACCATCGCTTT
CTCATTTTTCTCTTGCCTCTCCCCTTCACAACAAATCACAGTCACCCACA
ACACAAATCCACCACTGTGATCCATGATGCTGCCAAGTCTCTGCCGCTGC
CTCACCACCATCAAAAGCCATCGCAAGTACAAAACCATGAGCAATCTGAG
CCTCCCTTCAGATCTATGAGTTTTTCATAAATCCCTTCACA
>TI0AQRHB15YM18RM2 Orig: 806, Final: 749, Cuts: [58,806]
AAGAAAACCAATTATGTAAAGTCCAGAGAAAGAGAGAGTGAGAGAGCTAT
ACCATGTTATCAGTAGGGACTCATCCATATCATTGAACACCTTTACATGA
ATGTTATCATTGGTGGTTGCATTGATAAGGGGTCCAGGAAACATTCCATT
GATGGTAATGATCTGCATGAAACACAATAATAATAAAAAACAAAGATTCA
AAGAAGCAAAACAAAGCCACCACCAATTCCAGCTATCCCTTTTCATGGGG
TTTTGGAAGAGATGTTACTGTATCATTTATTACCGGTTGGTCCATGGACA
CTAGCTTGATTGTTGTGTCAATCGCGATGTGCCATTTCAGAAAAATATCA
GCACCATTGGCTGCTTTCAGGAGAGAAAGAACAGTTGCACACACAATTAG
CCATGAACGATCATAAGGCCAAGCCATGGCATAGGCTTTATGTGATTACC
TTGCCCTCCTGTTGTCTCATATAGCTATTTATTTGAACTTCAAATAGATT
TGTTTCCTATTTGGTTTTGATGTAGACAACCAAAAATAAATAAAAATGAA
AGTGTTGAAATTAACTTCAAGGGGACACAAAGAGTCAAGCNNNNNNNNNN
NNNNNNNNNNNGAGGAAGAGAACACCAAATGAGTAAATGTCAAAGATTTG
AAATAAGATTCAAATGGCTTTTGCTTCTACTGCAGGCCTTGTTTATTCAG
CACAATGTTTTAGCTGGCATCAATGAAGAAATCAAAGGTGCTTTTTTTG
>TI0AQRHB15YN05RM2 Orig: 682, Final: 625, Cuts: [58,682]
TCACTCAAAATAAAAGTGAAAACTTAATACCTTTCTTGCATGTTATGTAA
TAAAAACTTCTCTTTTTGTTCTTTTCCTTTTAATCCTTTTTAGATTCAAA
TGTTGTTTGGAAACTTGGCGAGCAGGTTAGATATCGGCCTAATACTCCTC
TAGTCCTCAAAGGCATAACTCTGAGCATTCAAGGAGGAGAAAAGATTGGT
GTTGTTGGCCGTACAGGCAGTGGGAAGTCAACTCTGATCCAAGTGTTTTT
CAGGCTGGTAGAGCCCTCTGGTGGAAAAATTATAATTGATGGGATTGATA
TCTGCATGCTGGGTCTTCATGATCTTAGGTCTCGGTTTGTTATCATTCCT
CAAGATCCTGTCCTTTTCCAAGGAACGGTTCGAAGCAATATAGACCCAAT
TGGTTTATATTCAGATGAAGAAATTTGGAAGGTATATACTCCATCATCTG
TACTTGAACTTGTGTTTGTTTGAATCAGCCATGGGCTATGGGACTAAAGG
TAACAATTAGAGTGAAAGATAGAGAAATTACATAACAGTATGCATATTTG
CACATATATGGAGCTCTAGCAATTTTTAGCTGTATTGTTAAAGTTTGGAA
AAATTAATAATTGTAATTCTCTATT
>TI0AQRHB15YN12RM2 Orig: 770, Final: 726, Cuts: [45,770]
CATCTCGAATTCTCTTTTAATTGACACAAGAAAACCTCATGAACTTAACA
AAACAAAACAACCAGCTGAGACCATCAGCAATGTACCACAGGTTTAACAG
AATTCCAAAAGACTCGGGTTTATTCCAAACTCCAAATGGAGTGCCACGCA
TAGCTAAACTCTAGAATCAACAAAAACATGAAAAAGATAGCCTTGAATAG
TCAGTTGCTTCAAGCTTTTACAGATGCGATGTGGACAATCAGGTCAACCA
CACGGGAACTGCAAAAACAAGATAAATGGGAAAGGGTGTTAGAACTGGAG
GATAGCTGAAATCAATTTATCTACAAGAGTGAAGGGAAGGGATCTGAAAA
GCATGTTTTATAGACCATGTTAAGGTTTCAAAACTAGATGGTAGGAGAGG
ATGCCCAAAGTATCAAAACCAAATTAAAAAGAGGGATGCATACTTCAGAT
TAATGTTTCATATGATTACCTGTAGCCCCATTCGTTGTCATACCAAGAGA
CAAGTTTCACAAAATTGTCATTCAATGCAATTCCAGCCTTGGCGTCGAAT
ATGCTAGACCTGCATTAAGAACAGATGACCATGTCATGAGTCATATCATG
ACAATAACCAACAGTAAAATAAAACAGAAAGTCAACTTATTTCCAATAAT
ATAAAATGAATTAACCATCCTTCACAAAATTATTGGTTCCTAAAATAAAT
ATAATGATGCCCCGCAATTGCTCAAA
>TI0AQRHB15YN23FM2 Orig: 711, Final: 711, Cuts: [1,711]
TATTTCTAAAGTTTATTATCTGAATTTGTTATTGATGGTTTGCTTCTACG
CTTTTTGATGGGAAAATTGAAAAAACGCATTCGTCCTAGCGACATTACTA
TCAATGTTGGAAAGGATGCTTCAATTCCAGAATGCCCTATCCCTGGTGAA
AGGTTTTGTTCTTCACAATCTCCTTGACAAGAAATCAAGTCATTAAGACC
CTTTTAAGTACTGTACTATATACACACACACACACACAATTATATATATA
TGCAAGTGATTTTGAATAAAGTATTATATTTAAGCCAAGTATTTTTCTGT
GACTGTTTTTAAGTTTTGGAATTTGTAATCTTTGGCAGCTGGAAGGAAGT
AAGACATGACAATACTGTCACATGGTTAGCTTTTTGGAATGATCCAATCA
ATCCAAAGGAATTCAAGTATGTGTTCCTTGCAGCTAGTAGTACCTTGAAG
GGGCAAAGTGACAAGGAAAAATATGAAAAAGCAAGGATGCTGAAGGTTCT
TTTCGTGCAATAAATTACTGATCATAATGCTTAAGGATTTTTACATAAAA
TTTTGGTTATTAGCTTTGAAAATTGTCAAATGTTCTTTAGTACTAGCTTT
TATACCCTCCCTGGGATGATATTGAAGGACCTTAGTAATATTTTGCTAAA
ACCTGAAATTTTGAGTGCAGGACTACATAGAAAACATCAGGACTGCATAC
ACGAAGAATTT
>TI0AQRHB15YO03RM1 Orig: 633, Final: 576, Cuts: [58,633]
TATATGTTAAGGTAAGACCAACCTGCTCCACCTGCTTGGTGCCTTTCGAA
CTTGTATGTGGGAGGAAATGTAATGACTGCTTCACGCATTCCTTGGAAGA
CATTACCAGCTTCCATTTCTGTCCGAAGCTGATCCCTTTCTCTAAGCCAA
TCAAAGCATCTTTGAGAGATAAAGTCCCTTGCTTCATCATAAGAGATACC
ATCAAGCCGATAATTGAAATCACCGAGAAATATGACCAAGTCCGCGTCAG
ATAATTCAGGCATCCCTTCTGCAGTGTGTGTGCCAATAGCCTGTAGGGGA
ATCATGCTTTATGAACCAACTGGAACAAAATCATTTGTACAGAAAGTAAC
TTAACAATCAAAATGGCAGCTTTACCAATCAATATAATTACATACATTGG
TACTGCGAAGCATTTGAACAGAAGAAGAACCAGCTGCAACAGAAAGGACC
AATGGCAAGCCAGATCTATAAACAAGCGAGACTAAATACATTGAGAAGGC
AAGCGAGCAAAAGAAGAACAGGTACAGAACCGTACCAGCTGCATCATTGA
AAAGGTTGGTTGGTCGGGAGAACGTC
>TI0AQRHB15YO04FM2 Orig: 871, Final: 854, Cuts: [18,871]
GGCGATTCCGGAATGATGAGTGAAGGGTATGCATGGATAATGACACAAGG
GCTATCAAGTTCGTTAGATACTATTGACTCAAAGGTCTTGGATTCAATGC
AAGGTGTTTTAGGAATTAGGCCTTACACACAAATTTCTAAAGGTCTAGAA
GATTTTGAAAGAAGATGGAAAACAAATCTCACCTCAGGAAAAACAAACTA
TAAGAATTTTGGGTTAAACCTCTTTGGATTACAAGCATATGATTCAATTT
GGGCATTAGCTATGGCAGTGGAGAAGGTCAATATAGAGAATTCTAGCTTT
TTAAAGCAAAATGCTAGTGAAAGTAAAGTAGACCTTGCAGCCATAGGAGT
TTCTGAAATTGGTCTAAGGCTTCTCAACACAATTGCAAGCACTAGATTTC
AAGGCCTAAGTGGGGACTTTTATTTGGTTAAGGGACAGTTGAAAGCTTCA
ACCTTTGAAATCTTCAATGTGATAGGACAAACCAAGAGGATTATTGGGTA
TTGGAACACCAAGAAAGGACTTTCAAAAGAAGTAGATGACATTTGTACTA
TAGCATCCTCAATATTGAAGGACAATCTTAAGCAACCAGTCTGGCCTGGA
GACACAACAAACCAACCAAAAAAGTTAAGGATTGGGGTTCCAGCAAGAGA
TGGTTTTAATGAGTTTATAAACGTTAAATGGTGTCCTCGTACCAATAAAC
CAAATATATCCGGGTTTTCAATTGATGTGTTTCTTGCTGTGTTGGATATG
TTACCCTTCCCCCTTCCACATGAATTTGTGCCCTATGTGACTAAAAATGG
ACAGAGTGCAGGAACTTATGATGAACTTCTTTTACAAATCAAACTTAAGG
TAAA
>TI0AQRHB15YO07RM1 Orig: 742, Final: 686, Cuts: [57,742]
TTTGGTTTGGGTTGTGTGGGTACTTCCTACTTTAGTTTTATTAATAAAAT
GACCTGGAATGTTACAGGCTGGAAGATATGCAAACCCTGAAGAGCATCCC
TTCTTTCCAGATAATCTTCCGCCCTCGGTGGTGCCGCCTTACAACTTTAC
AGAGGTATTCATATGCTGCAAAACTCTTGTTTTGCTTTTTAATTTTGAAA
TGGTCCATTAGTTTTCATCTAATTCCAAATCTAGATATTGCATCCTCCAG
CTGCTTCGATTAACATAAACAAGGACATATGGGATATGTATTTTAAGAAA
CTTCTTCAGCTGTTTGCTGCACCGGGTGATGATGGCAATTATGCATCAAC
TGCAGCTAGCGACCTTGTGTGTTTACAGGTAAAGGTGCATGTGAACTTGT
TCAGTGTTCTGCTATGCTGTTGTTAAAATTTCCTGGCTGCTGATGATCAT
TTGGACTCTTGTGCAAAGTCATNNNNNNNNNNNNNNNNNNNNNNNNNNNN
NNNNNNNNNNNNNNNNNNNNNNNNNNNNNNNNNNNNNNNNNNNNCTTTGA
GAAGGTAAATTATTGATTACTGTCATAAGCCATATTTTGAGGTTTTGACA
ATGAAAAATACAAAATATTCCGTGCAGGCCCTCTCCAGAAGAATTCATTA
TGGAAAGTTAGTAAGCCGAGGTAAAATTCAAGGAAT
>TI0AQRHB15YO18FM2 Orig: 604, Final: 579, Cuts: [1,579]
TTTCCTGAGGGGCTATTTTCGTAGGCAATGGTGAATGATCAAGTGAACTT
ACAGAAAATGTTCTTGTTCTTGCTTCTGCTGCTATTGAATTCTTAACAGA
AAAAAAGAGCACTACTTGTTGTGGCTGAGGATGTTGAAAGTGATGCACTT
TCTATGCTTGTACTCAATAAGCATCATGCTGGGCTTAAGGTGATTACTTG
GCTTTACTTGGAAGTTACTTTAAAATGTGTAACATGTAAGATAGTACAGG
TTATATTATATGACTTGTATATGTATATCTTGTATGTATGTATGTATGAA
AAAAGAANNNNNNNNNNNNNNNNNNNNNNTGATAAGTGTATATCTTGTAT
ATATTAATGAATTGCAATAATATTGAAATCCTTATGAGATAGATATGTTT
GTATTTCTAGTAATTCATACATCCTTGGACATCAAAATATTTTTCTCAAG
AGGGCCACACGATTATTGGTAATATGATGTTCAACAGTTGTGTGCTCTTC
ATGCTTGAGCTATATAGATAGTTGAAGTACATGAAGGCCCTTTGACAAGA
AGCAACATCAAAACTGAAACATCTGGGGG
>TI0AQRHB15YP11RM2 Orig: 825, Final: 766, Cuts: [60,825]
CACATAGGACATGTTGGATGCAGCCGTACCTATGGATCCACACACTTGCG
ATGGAAAACATGGCCACAATCAGGCAAAAGCCTAAGCGTATCACTCTCTT
TATAATCTGTCAAACATATAGAACAGCAAGAAGCGATTGAGTCACCTTTG
TGAACCTTGGCTTGTGAGTAAAGCAATTTGGGGTAGCTACGGAGTGTTGA
TTCATCAAGGCCTATGTCAATGGTCACTGAATCTTCATGGGTTGTGTTGC
TGTTGTGGTTCGTAGGATCAGAAGCGGAATGCAAGCGAGTGCAATAGTAA
GAAGCCGCGGTCATCACTACGATCACCGCAAGAATTCCAAGGGAGAATCC
AAAGCTATAAGCAAAACCACCCATGTTTTCTGTTTCTTCTCTAGACTCCA
TATATAGTTGTTCCTCAAAGAAATTGATAGAGATAACTATAGCTAGAGAA
GATGAGTCAGGCTGTGATGATGGTGTTAACCAAAGAACAAGTATTTGGGC
GAGAGACAGAGAGTTGTGATTATCATGAGCTTGCAAAACTGGGGAGTTGC
TATCTGGTGATTGTGTTAGCCTAATTGGTTTCTAGTTAGTATCTGAAGAT
TGTCAACGGTCTCTATCATTTTACCATTAAGAAAAATACCTCAAAAGAAA
AACAAATNNNNNNNNNNNNNNNNNNNNNNNNNNNNNNNNNNNNNNNNNNN
NNNNNNNNNNNNNNCCCTCCAACTCCCAACTTCATCACTAAGGAGCTGCT
ACGGATTATTGTGTCA
>TI0AQRHB15YP17RM2 Orig: 808, Final: 764, Cuts: [45,808]
TGTTCGAATTCAATGGCATTTCAAGGTTTTGGCAATTTAATGATTCAAAA
CACAGCCAACATTACTTCTTTCATCATTTGGAATACAAAAGCCAACATTA
CTATTAAATAGAAGATACTCTCATATTTCCTCCAATCTAATCTATGTAAG
AATGCATCAGGGCTCATAAAGTCACAAGAAAAACCTTAAAGGAAAATTTT
ATAAAATCTTATATGTATTACAATAGAAATAGATTCTACTCAACCCCATT
CCCTAATCACATAATTCCCACATCTGAATTAATTGATCANNNNNNNNNNN
NNNNNNNNNNNTAGAGGACTCACACAAAACGTCATGCGCAGTTGGTCGTC
TCCTAGGATCTCGAACAAGCATTTTCCTCACTAAGTCTTTTGCACTTTCA
GATATACTAGGCCAAGGGTCAGAAGTGAAGTCAAGATCACCATGCAGGAC
CTGTTCGAATATCCCTTGCTCGGATTCTACATAATCATTACATGGATGAA
AAGAAAAAATGGGGAAAAAGGAAAACAATAAGCAAAATTTGGAACATATT
TAGACAAATACAGGCAAGGAAGTAATGAAATTTCAAGAACTAGTAGATTC
CAAACTTCTTACCAGCCCAAAAGGGAGGCACTCCACTTAATAGAATGTAT
AGAATCACCCCAGCACTCCAAACATCTGCTTCTGGACCATAAAGCTTTCG
TAGAACTTCTGGTGCAACATAATATGGGCTGCCAACCACATCAGAAAAAC
TTTCGCCTGGACGG
>TI0AQRHB16YA05FM1 Orig: 626, Final: 626, Cuts: [1,626]
GTAAACAAGGGCGATTATTTGTATCATTAATGAAGCTTAGGCATCCTTTT
AACTTACTATGGGGTTTCGTTTTGTTTATGATTCTGCACTCATGTGTTAT
GATTCAAGATCCTTTTAAGCTATTATGACCGAATAACAGTGATTTGAGTG
TAGAATTCTAATCTAGTGTGTAAAATGAATCTCTTGGATTCTTTCTTTTT
CCTTCCTTGTGTGTGTGTGTGTGTGAGTGAGAATATATAACATGTATTTT
TGAAATTTGCAGGTATTGTTCTGGACTCTGGAGATGGTGTCAGCCACACA
GTCCCCATTTATGAGGGGTATGCCCTCCCACATGCCATCCTCCGTCTTGA
CTTAGCAGGTCGTGACCTTACTGATGCGCTGATGAAAATCCTCACTGAGC
GTGGTTATTCTTTTTTCACCACAGCCGAGCGTGAAATTGTAAGGGACATG
AAGGAGAAGCTGGCATACATAGCCCTTGACTATGAGCAAGAGCTTGAAAC
TGCAAAGACTAGTTCTTCTGTTGAGAAGAGCTATGAGTTGCCTGATGGGC
AGGTGATCACCATTGGTGCTGAGCGTTTCCGATGCCCAGAAGTCCTTTTC
CAGCCATCCATGATAGGGATGGAGTC
>TI0AQRHB16YA09FM1 Orig: 815, Final: 809, Cuts: [7,815]
GGGTAACCAAGGGCGATTCTTAGGCTTGGGATAAGATTCTGAAGAGGGTG
GAAACACTGGTGGCATATTAGGATTAACACTTTCAAAAGAAATGTTGTTG
CCACTAAACACAGACCTTGGAAACCTCTCAAGTGACTTGGGCAAAGTACC
ATTGAGATCATTGTTAGACACATTTAGCACTTGCAATCTTGGCAAATTGA
GGTCAGGGAGTTCACCAGAGAGTGAATTGTTTGCAAGATTCAAACCTGCC
AACTGGGTCAAATTCGAAAGTGAGTGAGGAATGCTTCCATTGAAAGCATT
GTTAGACAAATTGATAATAGTTAAGTTCTTCCAAACTGAGAAATCCAATG
GCAATGGACCCGAGAAGTTGTTGAATTGAAGGTACAGTAAAGACAGGTTT
TTGAGATTAGCAAAATCTGAAGGGAAGTTCCCAGATATTAAATTGGATCT
GAGGCTCAAAACTTGCAAAGCTGAGAGTCGGCTTATAGTGTAAGGCGGAA
TCGGACCGTTAAATCCAATTCCAGGCAATCGTACGGCTGTTACTCGAGAT
TTATCCTCATTGCAAGTCACTCCAGTCCAGTAGGCACACACAGAGTTACT
CTGGTTCCAATTTAGAGAGCGAGAGTGAGGCAAATTGTTCACAAACTCAA
GCAAAGCTAGCTTATCCTCAACTGGGTCTGCATTTCCTTGAATAAAAACC
AGACCCACCAAGAAAATCCAACTCAAAACAAAACCCAGATCTTCCATTTC
CTAACTCTTTATGAAATCAAGCAGATAACGAGCTGTTTCTGCAAAAACCA
AAAAAAATT
>TI0AQRHB16YA16FM1 Orig: 545, Final: 545, Cuts: [1,545]
TCCATAAAATAAAGCCTAAGTATAATTTATCAATTCCTTTCCATTTGTAT
TTGTTCTCTTTGTTGCAAATTCTACTTTGAGTATACAATTCTCTTTTTAT
TCCTCCGTTCATACGTTACATATATGAAGATGAGGTTAGGTAAAATTTCA
TGTGATTCAGTAAACAGAATATAAATTAGATCATTGCTAGATCGATCCAT
ATGATTCCATGAAGGATGAGCAAATAATGAATGGTTTTTTTTCTATATAG
AAAAAGGGAAATTAAAATGCTTGGGGGTAGAAATGAGGGAATGTATACAA
TACCTGGGTTTAATCAAATACAATTTGAAGGGTTTTGTAGGTTCATTGAT
CAGGGCTTAACAGAAGAACTTTATAAGTTTCCAAAAATGGAAGATAGAAA
TCAAGAAATTGAATTTCAATTATTTGTGGAAACATATCAATTGGTAGAAC
CGGTGATAAAAGAAAGAGATGCTGTATATGAATCGCTCACATATTCTTCT
GAATTAATATGTATCCGCGGGATTAATTTGGAAAAACAGTAGAGA
>TI0AQRHB16YA19RM1 Orig: 650, Final: 593, Cuts: [58,650]
TTTCACCAAAATTACAAGGGTTGCGTTTATTACACTTATATAGTTTTATA
CACATCCCATTTTTTTAATTGAAATTGTGACTTGGAAGTTGTTTTGAACT
ATGTAACTTGTGTGTAACAAGTATTACCCAATAAAGAGGAGTAAAATTTC
TATTTAAGCTAAATTCAAAGCCAATTTTATTATATCATCAGAAGTTTAAT
ATTTTGAGTGGACTTTAATTTGAAGTATCTATATTTGAGAAGCGAAAATT
TGTGCTGTCTNNNNNNNNNNNNNNNNNNNNNCAGGTTAAGAACTCATTGT
GTAACAGAACCTTATGTAATTGCGACAAATAGGCAACTTAGTGGGATGCA
TCCAATCTATGCATTATTGCACCCTCATTTTCGTTACACCATAGAGATCA
ACGCTCTTGCTAGAGAAGCACTTATCAATGCAGGTGGCATCATTGAATCC
GCATTCACGCCAGGCAAATATTCCATGGAGATTTGCTCTGCCGCCTATGC
ACTCCAGTGGCGGTTTGATCAACAGTCACTCCCTGCTGACCTAATTACCA
GGTAACATCATAAACCTTCCATAAATTTAAAAACACAATATTT
>TI0AQRHB16YB03FM1 Orig: 107, Final: 107, Cuts: [1,107]
TTCGACAGGAAACTTGAGATCATTGATTCTATCGGGCGACTTTTTCCTCG
GGGCAGTTGTGGCTTGTACATTGACAAAGCTCGTGTTGAGATTGGAAGAG
GTGCGGC
>TI0AQRHB16YB06FM1 Orig: 684, Final: 677, Cuts: [1,677]
ATCTCAAAATCAATCCTATTTTGATACTCAATCTACCCCATTATGAACAA
AGATATGAGGCAAAAGAAGAAAACCAGTGTCACTTAAAGAGCGGCAATGA
AACAATTATATATTACTCTGACCAAAGCAAGAAAGCAATCATATTGAACA
AACTAAAGCAGTAAACTCAGACCTTGTTATTATAGGCTAGTAGCCTGACG
AGGTTTGCAGCAACCTTGACAGTTGCAGGCTGCCCTAACTGTATCCTGTA
TATAAAGATAATTGATAATTAAAATTTCAGTACTTGAAACAGTAACTAAC
ATGACAATGACATAAACCAAAACAACCAAAAGTCTTTTAAGTTACTGCCA
AATGTGGTCGAGATAACTCCCCCACCCTTCATTAAACCCATAGTTTCGAT
TCAACCACCTCAGATTATCAATAAAGTAAATTACAGATGACTCTCAGTAA
TATAACGAAACATGATCCAAGAGATACAATGCGCCAAACTAATCATACAA
TTTAAATGGTCAAGGAAATAAACAGGAACAGAACCACTCACGTGTGCTGA
TGAAGGAAGTAACGCACATAGTCGGAAACAATCTGGGAATCTGCAGCCTG
CAAGAAGCAGACAAGTAAATAAATACATGTAATCAGAATGACAGCCATGC
GTTAGAGGCTCAGCCAAAAGATGGAGC
>TI0AQRHB16YB22FM1 Orig: 752, Final: 750, Cuts: [3,752]
GTAGAACTTTGGCGATTCTGTATACCCAAACTCAAGTAATTAATTTTAGG
GCCTTCTTAAGTTGACTACTATTCAACAACAAGTATCTTTCCAATGATAC
GAATGTAAATGGCCTTAAATGTAAGAAGGAACATACACTCAGGAACATCT
GTCCTTGTTGGTATAGCAATCTGTAGCAAAACTACTTGAACACACCACTA
TGGATTTTCTTCAAGGAACTTTTCAAATGCCAATATCTTTTGTGGAATTC
CCTTTATCATATCAAGATGATCAACCCCCAACATTACCTGCCCATAGAAG
AACAATAACAAAAGGAAATTTAAAACAAAACAAACAGATAGTAGCAAGTC
TATCAAACAAGACTAAGAATTCCAAAATGAAGACATCAACTCATATATAA
GCAAGAACATATTCACTATGACCATGTGTGGACAACCAGCACATAACACC
ACCACCCACCCCAATAGTCAAACAAAAACATCTTGATAATAAAACCTAAT
GAGGAAAACAATGATTTCAGAATTGGAATCATTCATTTAAATATAAGAGA
CAGAAAGAATTACTCAAAAGAAGAGATCTAAAAAATTCAATAGATATCTT
ATGATGAGGACTTCTTCTTTGTTATAATAAAGAAAAATAGGCTAAATTTT
GGAAGAATAGCCAAAAAACGAAATTGTATCCAATGCCTACAATTTTATAT
AATGACAGTATATGCATAATTTGAACATCTTTTCACAAACTAAAATACCC
>TI0AQRHB16YB24FM1 Orig: 745, Final: 745, Cuts: [1,745]
AAAANNGGTAAACTAAGGGCGATTCTTTTCTTATTTTTTTTAGAATATAA
TGACTTTGATGACCCATTTTTTTGCCTCTTTTGCTACATTTAGCAAAATT
TTTGTTCTTTCTTTTAAAACTTTTAGAACTAGAAAGCACTTTTGTTTCAA
TTTGAAATTTTTTTTTTCGAGTTCTTTTAAAAGGGGTTCAAAAAAGGAAA
GCCGTTTTCGGGGATAACCAAAAGGCAGTTCCGCTTCCATTCCCCAAACT
GTTAAAAAACAAAAATCGTTTTTTTGTCCTTTCCCTTCCTTTTTAATTGG
ATCTTTATTAGGGGGTCGTAACTTAGATCTGTGCCAAGGTTTCAAACGAA
AAGGAAATAGGATCTTTATCTGAATACCGTCTGTTAACCAGTTTTTCGGA
AATTCTTTTTCTGATAATTGAACGCCGTTATAAGTGCATTTAACATGCAT
TTCTTTATTCCAATCCTTTAAATCCTCGGACCATTCGGGAAATTGAAATA
ATAGTATACGAAGAGTATTTTTAGCTATTATCAATGAAGGTAATAGAATA
TATTTTCTAAGAATCGATTGTGTTACTAATAAAGAACCTCTTATTACTTG
AGCAACTATAAGGCTATCCCAGGCCTCTGCTATTTCTATACGAGTTTTCT
CATCTCTGTTGTATTTTTCTCTTTTGTCCTCCTCTGTTTTCTCACTTTCC
TTTTTTAATTTCCTCTGTAAAATCCGAAAATTATAATTTTTTTTT
>TI0AQRHB16YB24RM1 Orig: 548, Final: 492, Cuts: [57,548]
TCGATGTGAAAACACAGAGACAAAGGGCGCTTTTTTGAATAGGAAAAAAA
GTGGATCCGCAGGGTCCCAAATGAATTGGCTTATTAGAAAAAAGCCTTGT
TCTTTGGAAGATCTATCTCTTGTCTGGTACTGCACGGTTCCACTCTGCAA
GAACTCCGAATCATTCTCTTGAAGCTCATCCTCTTCATCATAAATGATCC
GCTTGCCCCGAAATGACCTAGCCCAATAGGGAAATCCCAATTCATTGGGC
CTTTCGATACAATCAAATAGAAAGCCCCAAGGGCGCCATATTCTAGGAGC
CCAAACTATGTGATTGAATAAATCCTCCTCTATCTGTTGCGGGTCGAGGA
CTCCTTCTCGTTCCCCTTCTTCTTCAAACTCCGATTCGTATTGTTCATAG
AGAAATCTCTGATCAACGATAGAACAAGATCCAGTTTGCATCATATCTAA
GGGATTCCTTGGTTCGGGCCGAAGAAACAATGTCATTCGATC
>TI0AQRHB16YC03RM1 Orig: 712, Final: 652, Cuts: [61,712]
GATATAGGAAGCTTGCATTCTCTTCAAAATCTCGATCTTAGTTGGAATAT
GTTGATAGGAGAGATACCACAACAACTTGGAGGCATGCCACGGTTAGAAA
CATTGAATCTCTCTCACAATAATTTCTCTGGTTCAATCCCATCTACTTTT
GATGATAGTCCAAGTTTGACATCTATTGATATATCCTACAATGAGTTAGA
GGGTTCTATTCCCAACATTAAAGCCTTCCGCGAGGCTCCATATAAAGCTT
TTCAAAATAATAAAGGCTTGTGCGGTAATGTCACTAGTTTGAAGGCTTGC
CCAAAAATGATTCATAATCCTTAAGGCAAAAGGCGCAACAAATTTGTGAT
AATAATTCTAATTCCTATATTGGCTAGTCTGTTTCTAATATTTATTATTC
TTGGAATTACACATATTTGTTGCAAAAGAGTGAGCAAAACAAAAAACAAG
CCAAAAGGCATACAAAATGATGATATTTTTGCAATATGGAGCTATGATGG
GAAAATGGTGTATGAAAACATCATTGAAGTTACAGAGAATTTCGATTCCA
AATATTGCATTGGTGTGGGAGGACATGGAAGTGTTTACAAAGCTGAGTTG
CCAACAAGTTGTCAAGTTGTTGCTGTGAAGAAACTTCACCCACTACTCAA
TG
>TI0AQRHB16YC09FM1 Orig: 794, Final: 794, Cuts: [1,794]
TTTGGGGTACTACAAGGGCGATTCATCATTTCTTAACCCTGGTTGACACA
TAAAATTTAATCATTATTCTAACAAATTACTTAAATCATTCAAGATATAT
ATAATGTGAAAAGGAGGCTGAGGTTGAATGTTTATACCTCAATGAGCCAT
TGGCATAACCACAATTGATTCGATAACTCTTCCTAAGTGACTTATTGGGG
AAATCTCCCATGCCACTTGCATAGGCTCCTTGAGGAAGTGGCCTAACTTC
AATTGAAGAAATGAGAGGAGATCCACCATCCGGAATAGCAAGCAAGCAGA
ATGACAGTGTTTCCTTATTTTCTGACCATAAAAACTCTTCTGTCCAAGGA
TCATTAGTAGTGAGATTTAATTAGATTATGAAAATGTTGCACTTATCATA
ATCTACCATTTTAAATATTGTCACTACAAAAAACTAGACCTACGTTGACC
TTTCTAAAGCGCCACTATATTTATAGCATTTTTTGTTATTGAAGGGTACT
TCTCATCCATACTCTTTGAGTGGCCTTATAATCTAATTAATGACATCTAC
TCTTGTCCATAGGGTTTAGTTCCAAGGGTCGAATCTTGTTACTTATGATA
AGAAATAAATTTTTTAAAACTTAGAATACAGTGGCAAATAATCCTCAAAA
TTTTCAGTATTAGTAAACTGAAATTATAAAGGTGTAAATTCGGTTACCCT
AAAAGCATATTATAAAGCTGCAAAGTACAAATAGCCCATCACATGTATAT
ATGATATATATATTCTCATAAATCATAATATATATTGATGTAAG
>TI0AQRHB16YC18RM1 Orig: 656, Final: 599, Cuts: [58,656]
GATGAATAAAATGATTAATCATAAGGTAACTTTTTTACACAATATGAGGA
CTCAAAAAACCACCGTACTCATCTTCTAGTGTCTGAGGAGGATCCAAGTG
CAACAGGGTCACAAAGGGCTGTATACCTGCATTCAATCATAGCAAACAAC
AATGAATTAATAGCGCATGATAAGTTGATGACATGTGATAGAATTTAAGA
ATCATTCATGACCTCTGGCAAGGAGCCTATTGATTAGTTTGTTGTAGTAT
TTGATTCCTTCCCTATTCACGCCTCCAGATAGTTTTCCTTCTGAAATTAG
TCTCAAAGAGGAGATTGTTAGGAACATAATTTGTCACAAAACAATAGTCA
TTTCATTCTAGTCTAAGATGTGTACTTGATGTACCCATTTTTATGTTCAT
CTCATTGGATGGTTCTAACCTTTTATGGGATTATGAAAATGATAATCTTA
CTTGGCAGTACTCGAGACCATGAGATGGAGAATCTGTATGCATCTAAGCC
CATCTTTTTCATAATCCGAACATCTCCCTATAATGTTTAATCACAAAGCA
TATATAACTTGTTAGAAAAATTTGAAATGATAATTTTTTATATTGTAAT
>TI0AQRHB16YD04FM1 Orig: 738, Final: 738, Cuts: [1,738]
ATACAAGGGCGATTCTTAGTAGCTTTTGTAGGTGGGATATGGAGGAAAAA
ATAGCATTGCATGCATGGTTAACCATTTTATTTTGAGTCTCTTAACTATT
AATTCATTATTTTCAAAAGCCGTGTAGCTCAACAGGTTGGCACCTCCTGG
TGTCTCCAAAACATCTAGGGTTCAAATCTCCTCTCCTCTGTTGTAATTAT
TAAATCATNNNNNNNNNNNNNNNNNNNNNAAAATTCATTATATAAAGAAG
GGTCTTTGCATGTTATGATTATGATACTCAGCTGATGAGTTTTGTTTCAT
GAAAATTTGAATTGCAATCTGTGAACATATAAAAATTAAAAAGAGCTTGA
AAATGTACTACTTATGTTATGACTTATGAACCGGTTACTTCTTGATGAAT
GAATGTTAATTATTTTGATCTCAAAGTTTATGTTTAGTTACAAAAAAATG
GAGTAGTGTCATTACTGGTGTGGTGAGAGATTTACTCTGCACTTTGCAAG
GATGAATTGTTGAAATTTATGGGCGAGAGGCATCCTGAAAAACAACACTT
GCCCTTCGTATCATCAAGGAAGCTCAAAAGCTTGGAGGTGCATACTAATT
TTGTCCTCTTGTACTTTGTGATTGATGTTTTAGGTATGACTTGAATTAGT
TTGGTTTGCCAAGGAAAACAAGAAACTTCTTTTTAACCCATCATTGTGAA
TGAAATCCAATGGGTCAATGTACATAGATCCTAGAAAC
>TI0AQRHB16YD07RM1 Orig: 712, Final: 667, Cuts: [46,712]
TTCTCGAATTCCCTGATTTTCAAAAAGCCCAAAATGAATTGCATAGATTA
GACCTTTCCAACAACAAAATTGAAGGTAAAATACCCAAATGGTTTTGTAA
TGTTGGAAAAGGGACACTACAATACCTGAATCTTTCTTTTAACCTTCTCA
GCGGTTTTGAACAACCGCTAAAAGTTGTTCCTTGGAAATTCATTGTCTAT
TTAGATTTATGTTCCAACATGTTGCAAGGGTCACTCCCAATTCCCCCATT
GTCTACATCATATTTTTTTGCCTCAAAGAATAATCTAACTAGAAAAATCC
CTCGAATGATTTGTAACGTGAATTCCCTCCAAGTCCTTGATATATCTAAC
AACCAGTTGAATGGTCACATTCCTTAATGTTTAGGTCACTTCAACAGCTT
TCTTTTAGTATTGAATATGAGGAACAATTGCTTTCAAGGAAGCATGCCTA
AAACATTCATAAAAGGATGTATGTTGATGACATTGGACTTCAGTCCAAAT
ACAGGGGAAGATTCCAGGATCCTTGGTGCAATGTCGAATGCTAGAGTTTC
TAAATCTTGGAAATAACAACATGAATGATGCATTCCCCTTTTGGTTACAG
TCTTTGCCAGAATTAGAGATTCTTGTCTTGCATGCAAATCGATTCCATGG
CCCTATATGGAATCCTC
>TI0AQRHB16YD12RM1 Orig: 353, Final: 353, Cuts: [1,353]
TACCTTTTACGAATTCCATGCCTTCAATAACTACTCCATTGACCACCCTT
TAAGGTGGCCTGAGTATCCCACATTCAGTGGCAATAGCTCTTGCTATGAA
AACATTGTCTCCAGTGATCATTTTGATATTTACACCTGCATATTGGCAAT
CTTCCACGGCATTCCTCACCCCTAGACAACATGGGTCTTTAAGTCCCACC
AACCCTAATAGTGTCAAACCTTCTTCTTCTATTTTTTTATTTTTTGTGTC
ATATTCTTGATCTTCTTTTGAGAGTTGCTTATGTGCAAAAGCAACACATT
GGAGGCTACTAGCTTCCATACCCTGAATAATTTGCTCAAATTTCTTTTTT
TCA
>TI0AQRHB16YD17RM1 Orig: 477, Final: 433, Cuts: [45,477]
TTTCTCGAATTCTCTTTACTATAGAGTCAATCACTGCTGGCCATTTTCAA
TGTATTTCATTTGCACGTGTACTTATCCATAAGTATCATGTTTGCAGGTA
TGCTTGTATTCTTCCATATGGGCATATATTATTCTCTACTATTATACATG
AATTTGGAAAGAAGGGGGACCTGGTGTCAGCTTTGACAGCATATGAAGCA
TCCAAGCAACACTTGACTGGTCCTAATATGTATGTCTACCGCACAATTAT
AGATGTTTGTGGTCTCTGTGGTGACTTCATGAAATCTAGGTACATATATG
AGGTACTTTCTCTGACTACTTATATGAGTGAATGCTTTATTTGGTTGAGT
TTTTTTTATTCAAAGATGATATAAATGTAATTTTGTTCAGTATTAGTTCT
TACATTGCCAATTTTTCTTTCTTTTCTCTCTTG
>TI0AQRHB16YE02RM1 Orig: 694, Final: 635, Cuts: [60,694]
ATGATATATCTGATCCATGCATAATATCTTGAAAAATGGATACAAATTTT
TGGCTGCTACTTAGTATCGGCAATAGGTCTGAAAAAGTATCTAAAAATAT
CAAATTTAGATATTTGTACCCTGTCGAAGTAAGGAACCATGGCATATATG
TTTGGAATAGATTCCATTTTGAGAGAGTTGAAAAAGCACTATCTCGTTGA
AAGGTTCTATACATCTGCCCTTTCTCAAGGCATTTCTTTAGACAAAGACT
CCGTTTTTTCCTCTTTTCGGATGGTAAATATTTCTCAGAACATGGAGTGC
GAATCAAACCCATGTTTGAATTGAAATTGATATACTGCTGCAAGTTCTTC
CCCTCTGAATCAGATAAATTCATATCTGAAGGAGGTTTACAATAAGTTCT
TTCAAAATTGACTATTTGTCCCTCTGTTAGAGGTGTTCCAAAAATGTCTG
CGATCGAGTAAATAGCTCTACGAACGAATGGATCGGATCGAATTGGAAAA
TGGAAAGATTTGTACAAGTTATACCTTCTTTCGTCACCACTTTGTGGAAA
ATCGTTAGGTATGAATATGTTAGATACCTGTAACTCGATTGGTGAAATAG
TATCTCTCTCCAAAAAAGCATGTTTTTTTTTACCG
>TI0AQRHB16YE12FM1 Orig: 822, Final: 822, Cuts: [1,822]
GGAATACAAGGGCGATTCCACTAAATACAATATGAGGATGGCATTATATT
GGCTTGTTCAAAGTTGCCAACCTTTGAGATTCCCTAGTGTTTCACTATTC
TGGTCATGGTTCACTTTTGAGGAACTATAATGGTGATGAAGTGGATGGAT
ACGATGAAACTCTATGTCCTTTGGACTTCGAAACTCAGGGTATGATAGTT
GATGATGAGATCAATGCAACAATTGTCAAACCTCTTCCTATTGGTGTTAA
GCTTCATGCAATAATAGATGCTTGTCATAGTGGCACTGTACTAGATTTGC
CATTCCTTTGCCGGATGAACAGGTTAGTTTATATTAAATACATTTGTAGT
TTATAAATATACATTAAGTTTCAGCAAAAAAGATATATACATATTAGGTT
TTTCTTTGTTATAATTATATTATTAGCACATAGCAGTTGGGAGTGGTGTA
TTGGAAGACCAAAGTCTTTCAGAAAATTTGAATTTCCAGAGAGATGGACA
TCCTGTTCTCATTTTAATAATGTCTAAACAATTTCTTAGAACCTTGCTTT
TGTTCTATATGGTTTTTGAAAAATTGAAATTACGCTCTTAGAGAAGAAAG
AAAAGAAAAGAAATGAAATGAAATGACACTTCTATTTCTATTCAGTTCAT
TCACTAAGTTCAAGTTATCTGAACTTATTTCCTTCTCTTTTATCTGTAGT
AATACCATTTTAATATATCTTTGGGACCAAATCTTTTACTGTTCTTATAA
TTTCCTTCTTGGTAATAGGTCTGGACAATATATATGGGAGGATCATCGCC
CTCGATCAGGTATATGGAAAGG
>TI0AQRHB16YE22FM1 Orig: 652, Final: 652, Cuts: [1,652]
GGGGGATATCGAAGGGCGATTCATGTAGAGACAAATGATACAGGTAGGAA
GAGGGAGACTCAATCTTTTGTTCCCTGAGAAGATGTTATTGGGAGGGATG
AGGACAAAAAGGCTATCATAGACCTATTATTCAACTCTAATGTAGAAGAG
AATGTTTCAGTCATTCACATTGTAGGAATTAGGATTTTAGGGAAGACTAC
ACTTGCTCAATATGTGTACAATGATGAGAAAGTTCAAAAATACTATGAGT
TAAAAATGTGGGCATGCATCTCTGATGTCTTTGATTTAAAAACAATTATT
GAAAAGATAATATCATCTACTTTTGTATAAATTGTGGTGACNNNNNNNNN
NNNNNNNNNNNNNNNNNNNNNNNNNGTTGATCATATGACACCAATTAATA
TTATATTCATTAACATGTCAATTTATAAGTCCCTTATACTAAAATTTATA
ACAACTTAATTTAGTATTTTTCAATTATGCTAACACTATTAATATAAATT
TTCACAAAGGTAATAACCAATATATATAGGAATCAAAATCCAAATACTTA
CCCAAGAAACCATTAGTTTTTTGTCAGGTACTCAATTAATATTATATAAA
TCACATAATACAAAAATTTTCAAGATAGGATTCCAATTTTTTTAAGTAGA
GA
>TI0AQRHB16YF07FM1 Orig: 785, Final: 785, Cuts: [1,785]
GTAGACCAAGGGCGATTCTCTTTCTTTATCATCAATCGAATCACTGTTCG
AGACCCAGGATTCTATTTGATCATTTATCCAATCACCGTTCACGTTTTTT
CTTTTTCTTATCAATTTATAGATCTCTTTACTTGTATGACTTAGATGTCT
CGTATTTCTCGAAAAAGCGATTCGATTGATGGGATTTGGTATGATACTCA
TGAGATCGATGAGATTGATATTCAAATATTTCTTCTTAGAACGTATTGAT
TTGACCCCATAAGCGGGCCCACCGCCCCATAGCATGTTGCCGCCGGAAGC
ATAACCCCGTATTTCTTCTATAGAATCTCCTAATTGTTCCAGAGCAACTA
GAAAGAGATTCTTTAACCAGAAAGAATTCAGCTCAGATGTAGGATACCTA
TCCAGAAGTTTTCGCAACTCAATCATGTATGATGGAATCATCAAAGATTT
GACCTTTTCGAATTCTGTCTGTAACTCACTATAGGCTCGAGAAACAAAGA
GAAGATGTGTACGAACGAGATATCCAGCAACAAGAAGAAGGAAAAGGATT
GAATAGAGGAACTCCCGAACATTTTGCGATCTCAGATGTGTCGATATCAA
TGGTGACTCATTATTTCGATGAATCATTTCTTCGGACAGAAGAAGATTAT
GTAAACACTTACTCGAAATCTCACTTATCAGATTCCATTGTGGAAGACAC
AATTTTTTCTGAAGAATTCGCCATGATATATCTGATCCATGCATAATATC
ATGAAAAATGGATACAAATTTTTGGCTGCTACTTA
>TI0AQRHB16YF15FM1 Orig: 857, Final: 857, Cuts: [1,857]
TAATANGGGGAATACAAGGGCGATTCAGCAATATGAAGAGAACTTTCATA
ATGATTTCAAAAGAAATATATTACTTCAGACTCACATAGACATTAACAGA
GAAAATATAAATAAATTATCTCCATTTACATCAAATACACACCTTTAATG
CAGCTTTTCGTAGAAATGATGATCGCATGTAAGTCTTCATGAGTTTGAAT
ATTAGTAAATCCAGAGGCACTTTTACATCATTACAGTTTTTAATCCAAGG
ATGACCTGCAAGAGAAATGTCTCAGACACACTATAGGAATATACAAGGAA
AAACTAAAAATTTTTGATAGTGGATGAGGCACTCACTTAAAGCTTGAGCA
GCAGTCATTCTCTTCCGTGGGTCTTTATTCAATAGGCGCTTCACAAAATC
TTTAGCTTCAGCAGACAAAGAAGGCCAAGGTGGTTCATCAAAACTTGGAT
CAGCTTTTAACACAGTCCGAAAGATCCCAGACTCAGTTCTGGCCCAAAAT
GGACGGCTACCACACAATAGGATATAAGCAATTACGCCTATACTCCAAAC
GTCTGCCTCTGTACTGTAAGATCTATGTAGAACTTCTGGAGCTACATAGT
ATGCACTTCCAACTATGTCATTAAGCTTTTGATCTGCAAAGAAATTGAAA
CATTTGGAACCATTAACCCATTCAAGGAGCTATAGCCAACAAATTGTGCA
GTTTAGTTGAAAGCAATGAGGACGAACCTGGTTTTACAAAATCTGACAAG
CCAAAATCTATGGCCTTCAATTGTGAGTTTTCATCCTTTGACTTAAACAG
GAAATTCTGATGAAGCAATTAACTACACTTAGATGAGTGTGAATAAATGA
AAGAGAA
>TI0AQRHB16YF19FM1 Orig: 345, Final: 345, Cuts: [1,345]
ATCTGGCCAAACACAACTTGCTTTCCATTGAGCCACTCAGTCTTGGCGAT
GCAAATGAAGAACTGAGATCCATTGGTTCCGGGACCGGTATCGGCCATGG
AGAGGACTCCGAGGTCGGTGTTCTTCTTCATGAAGTTCTCATCGGCGAAA
AGTTCGCCGTAGATCGACTCACCTCCGATGCCGTCTCCGGCGGTGAAGTC
GCCTCCCTGGCACATGAACCTAGGGATCACACGATGGAAAGACAATCCCT
TGTAGTGGAGTGGCTTGTCGAAGTGGCCAACGCCCTTCTCGCCAGTGCAG
AGAGCCCGAAAGTTCTCAACGGTGCAAGGAACCACGTCGGCGTAA
>TI0AQRHB16YG01FM1 Orig: 829, Final: 829, Cuts: [1,829]
ATTGGGGAATCTATGGGCGATTCATGCTAAGCTTGCTGATTATGGGCTGG
CAAAGGCGGGTCCTACTGGGGATAGGATCTCACGTATCTACTCAAGTCTC
GGGCACTCATGGCTATGCTTTACCTGAATATGTTACTAAAGGTTCGTAAA
ATATCCATGTTAAGCACTATTAGTACTATTAAAAAATGATCGTTGGATTG
GATATATATTGTTTTAGGAGTAAATTGATTTTTTTTTTTAATTTTGTTTA
GAAGGGAAAAGAGAAACAAAATTCAACGCTTGAAGTTGCATTGTAGAAAT
GTAATGTCCAATTCTAATAGTTGTAATTACTTAGCACAAAGAATATGAAG
TGGAAACTATTAGTTTTTTGTCACTATTTTTACTTTCAGCCCTTTGTTGA
AGTAGAAGAATAGCCTGTGGATAAAAGAGAGAAAAATAATGTCTGAGTTA
TCAAGTAAAAGTGTTCAGTTCAAGTAGAATGTTGATAATGCAACTCTCTA
TTGGATGGAAATATGAACTCATTCTGTTTATTTATAGAGGATTTGCTTAG
GACAACTTATTTAACTGAAACTGAATTTTTTTTTACTGAAAATACTGTAG
ATAAAGGTGAAAATTAATTAAAATAGTATAATGTGACCTATAAATAATAT
CAAAAAGTGTAGTGGAACTCATGAATAGTAGCAAAAATAAATTAAATAGT
AAAATAAGTTAACTTTAAACTCACTTCCCAAATGCAACCTTAATAGTTTT
GGGGTTTTCTTTATTATACAGGTCGGCTGACAGCAAAAAGTGATGTCTAC
AGTTTTGGGGTTGTGTTGCTAAAACTATT
>TI0AQRHB16YG03RM1 Orig: 763, Final: 714, Cuts: [50,763]
CGAATTCTCTATAAAGTCGGATGTGTATAGCTTTGGTGTTTTGGTTTTAG
AGATTATCACTGGCAAGAAGAACAGTAATTTCTATGAATCAGAAGTTGCT
GAGGACCTCTTAAGTTATGTAAGTGTGAAATTGATGTTGTAAATATTTTC
CCATTTAATGTCTATATCATCTTCTCCAAGTTGCTTAGAAGAGAAGTGTG
GCATTCTGAACATAACGTGATGAATTGATGCAGGTTTGGATACATTGGAG
GGATGGTAGGCCTTTGGAATTGTTGGATCCCGCTTTGGGAGATTCCTTTT
CTAGAGATGAAGTCATGAGATGCATCCATATTGGTTTATTATGTGTTCAA
GAAGATCCAGCTGACAGACCCACCATGGCAACGATAGTTCTCACACTTAC
AAGCGGCTCAGTTTCACTGCAAGCACCTCAACAGCCAGCATTTTTTCCCA
AAACAGACACAAACAACCCAATAAAGGGCTTGGAATCATCAGATCAATCT
ACAAGCAAGTCAATGCCATGGTCTGTTAATGAAGCATCCATTACTGAGTT
AGACCCTCGATAGTTATATTTCTAACTTAAGTCTCTGTTTACCAAGTGAT
GAAGTCTTAAAAAATTGAGTTATGGTTGCATATGACATTAGCTTATGGAA
TAGAAATTCAATATGTTTAGAGTGCCCAGTAGTTCAGTTCGAACCTCTAT
CCAAATCCGCTGTA
>TI0AQRHB16YG09RM1 Orig: 659, Final: 603, Cuts: [57,659]
TATCCTTCTGGTAAAGATTGATCATTATGCATTTTAACTTGTGAAAAATG
TTCCTCTCCTTTGAATATTAAACAGGTTTCTTTTTGGACAGAATTTGACG
TTGACATGAATGGCAAGCGCTTTGCTTGGCAGGTAGTGTCTGTTATTACA
TATAGTTTTACATCTTTTTCTGTTTATTTGATCAAGTGATTGTAAGTTAT
ATTGGGAGTATTTTTTTTTTGTCTGTTGAGAAAACAGGGTGTTGTCAAGT
TGCCATTCATTGATGAGAAGAAGTTGATTGCTGCAACAAAGAAGGTTGAA
GGCGCTTTAACGGTATGGAAGAGGGGATTACTTATATATAGAAAAAAACA
TAAAATTATGAATGTTTTTTATCATTTTATGATCCATGCATTTCTGCTGG
ATGTTAATAATTAGATTATTGTGCAATTTGGTTTTTTATCTGGTTGTAAG
GATAATGGAAAATAAAATTGTTTTCTTGCTTTACTTTATTTTGTTAGGAA
ATATTCATACTAAATTGTAAAGTTTTGGGGGTGTAACAAATTAAACCTGA
TAAATCAAACCCCAACCCATTTAAGTGTAGAGGCATTGTGTTTGGGATTT
AAT
>TI0AQRHB16YH08RM1 Orig: 337, Final: 337, Cuts: [1,337]
TTGCACGAATTCTTCACTATCCAGTACTTGGTTCCATCTACCTTTAAAAG
ATAGCCCACAATAGCAACTCCATGATCAAGCTCTGTGCCACATTTTCCAT
TAAACACCCCCTGTGTTCATGCACAACCAAATTAAGATAAAAACTCAGTA
AATTCTCTAATAATTAGCAAGTTATTGCCTTGAGCTCAAGAAAATATTTT
ATTTTGATCTTGCTTTTCCCTTTTACTATCTTGAAAACACATTTGGTGGC
TGCAACTTTAAGGTCCTATTTACTTTCCACAAATTTTATGTCACATTAGA
TTATCATATGGAATACCTCTGAGTAGAATTGGAAATC
>TI0AQRHB16YI02FM1 Orig: 707, Final: 707, Cuts: [1,707]
GTGGGGGGGGGGAACATAAGGGCGATTCCGATTGGGGTACTATACTAATT
TAAAGACAGTTTTAACCGTGTTTGTTAACCCTTTGTCAGATCAAAATATT
TTTAATTTCGACAGAAATTGAGCCTTAAATGTTTTATTGATTTTACTTAT
TGAGAACCCATCTAGAACCATGTTAACCAAGGACATACTCAGACAAGTCC
TGAAAGCTTTATATTAAATTTTCTATGATCTAAAATGCTTTGAAGTTCAA
CACCAAAAACCATACTACTAAAATACAAAAATTAGATCAAGCCCTTTGCA
ATCAATCATAAAAGATTGCGGTTTTCACACAAAACAAGCACGGAGCAAAA
CATATAATAAGTCCCAAGAGAAGACCATCAAAACCCAAAAACCCAGAAAC
AAAGAAATGCATACAGAGAAGCAAGATTTTTTCAAAATAGCTTAAATCTT
TTTTTACCTGCTTGCCCATTTTGATAACAACATAAGGATCACTGCTTCTG
ACATCCCTGACTGCGAGGTTCACCCCTCTGTGGACATGAATCCTAAGCAG
ACCCAAAAGGCTCTCCATCTCAGGGAAAATAAATACAAATTTTTGACAAA
AAAAAAAAACCAGTAGAACACAAAGGAAATGAAAGGACTTGTTGCTTTAT
GTAATGGCTTTGAATATTGAATACCCTTTTACTTAGGCAGAGTGGAGAAC
TTAGTGA
>TI0AQRHB16YI04RM1 Orig: 676, Final: 631, Cuts: [46,676]
TTCTCGAATTCATCAAGTTCTTGGTTAAAGAGGTAGAGTCCGCTTCTCAT
AGAGATATATCTGAGGTAGAGTCATTCGTGAAATGGCTAGATGAGGAATT
ATCATCACTGGTTGATGAAAGGGCAGTACTTAGGCATTTCCCACAGTGGC
CAGAACGTAAAGCAGATGCACTAAGGGAGGCTGCTTTCACCTACCGAGAT
CTAAGGAGCCTTGAATCTGAAGTTTCACATTTTGAGGACAACCCAAAAGA
GCCTTTGGCCCAGGCTCTAAGAAGAATTCAAGCATTGCAAGACAGGCGAG
CATGTATAAACTATTATATATACCAACTTAGTAGTTTCATTCCACACATA
GATTAATTACATGATCATATTTCAAACTACAGGTTGGAACAAAGCATCGA
CAATATAGAAAGGATGAGGGAAAGCACAAGCAAGAGGTACAGGGATCTCC
TAATCCCTTGGGAATGGATGCTGGACACAGGCCTAATTGGTCAGGTAGGC
AGCACATAGCTGATCTTTTTTTACCCCAAACCTTTTGAGGTTCAATTGAT
AAGAATGCCTTACCAGTAAGAAAAAGATTGATAATAACTGGTATTGCAAA
TTAAACTAGTAGATATTTTATCAATCAGGGT
>TI0AQRHB16YI12FM1 Orig: 722, Final: 722, Cuts: [1,722]
AAAGCAAGGGCGATTCTAAACATTAGTAAAGTGGCTTACCACTACCCCAG
CAAAAAGCAAATCATTAATATTTTCCAATGCATTGACTTTCCCAACAGGT
CCATTGAGACTGTTTTCAGCACCTGATTCAGTATTCCACACCTGCAGCAT
CATCAACATGCTAAATCGAGGTCACATCATGAACTGACCAAACCCAAAAA
AAAAAACATCAATGTGGCAACAAAAAAATTGGAACAAAACATTACTCGGT
TTTAAGCTCACCTTCACAACATTTGGCATGCCAACAAAGAGCCATGGGCC
TTCACTACAAACAGATCCAACTTTGCCACCAAGGTTAATCACATTAGCAC
ATTGACCAGCACGGCAGTCCCAAAGCCAAATTGTTCCATCACTGCTACCT
GAACAGAGCTTGTTGCATCTTAGAGGAAGTGCAATTCCATTGACTGCCTG
TTATCAAAAAACTCATAAATATGGTTTTTAAAAAACAACTTGCTCTATCT
AGAATTAAATTCATGGTAGGCCCCATCATTCATGTGAGAGGAGAGAGTAT
TACTAAAGGAGTATTGAATAACTTTCCATCATTTAGATAGTTATATAATG
ACAAAGTCTAAATGAGTTCCAGCACAATTCAAAAATAAATGGGAGATTGT
TTGAGTGAGACTTGTTCAACTCCAAAGAAATCCTGAGATGAATTAGGTCT
AGTCCTATATCTGGACCATGTT
>TI0AQRHB16YI23RM1 Orig: 682, Final: 626, Cuts: [57,682]
TAACAATTTTGTTCTAGTCCAAAATTTAAGGAGTCAATATAACAATTGAA
AATTTGTGTAATAAAATTGTGAAAGGACTAAACCACAAGAAAGTAATTGT
GAAAGGACTAACCCAGCAACCAGTTCCACAAAAAAACCCAAAACACTTCA
TAGTTTTCTTGAACTTTTCACAGACCAGAGTAACTCTCTTCACTCCCAAG
CCCCAACTCAACTTTCTGTGGTTTCTCTCTGGTTCCTTCATTTCCCAAAT
TTCTCTCATTTTCACAAGCGAATCATGTCGATTGTTGCGGGGGCTGCTTC
ATCTACTTTCTTTGATGTGCTGTTTGACAACTTAAGCTCCCCTGATTTGT
TGAAGATCTTTCAGCAAAAGAACGTTGATGCTGATCTCAAGAAGTGGATG
AGAACGTTGCTGAAAATCCATGCTGTTCTGGAGGATGCAGAAGAGAGGCA
GATGACAAGTAGGTTGGTGAAGATTTGGCTGGATGAGCTGGAAGACTTGG
TTTATGATGTGGCCGACATCTTGGACGAGTTTGCTACTGAAGCTTTACGA
CGTAAGTTGCATGAAGAAGAACGTAGCACAAGTAAAATACGGAAGTTCAT
CCCCGCTTGTTGTGTGGGTTTCAATC
>TI0AQRHB16YJ01FM1 Orig: 464, Final: 464, Cuts: [1,464]
ACAAGGGCGATTAATGGCATTGTGGAGGGAACAATCATTGAAATGGGTCT
CCAAGATTGTGCACCTATATTGATTGGCAATTGGCACTTAAGAGGCTTAA
GTGGTCCCTTTAAGAAAAGATTAAGTATTGCACTTGAAATCCTCACAAGA
CCTTGTTTATTGTGTCTTGATGAACCCACCGGTGGCCTTGATAGTGCCTC
AGCTTTCTTTGTAGTTCAAACTCTTAGAAATATTGCTCGTGATGGACGGA
CCATTATCTCTTCAATTCATCAGCCAAGTAGTGAAGTCTTTGCACTCTTT
GATGACCTTTTCTTACTGTCTAGTGGTGAAGCTGTTTATTTTGGAGAAGC
AAAGATGGCAATCGAGGTATAATAGCTTACATATTCCTCTTTATCACAAG
CATGGCTTTTTTTAATAAGTGTTTGATACTGGCACAATAAATTTTTGTTG
TTTTAAAAAATAAG
>TI0AQRHB16YJ20RM1 Orig: 478, Final: 422, Cuts: [57,478]
TTATTTTTTTTATAAAAACATAAGCATGGATTTTTAACATGAGTGTGTTT
TAAGTTTTTATGGTTAGATATTCGAAACTACCTAGCAAAGCATATTAACT
TGTACTTCCCGAGTTATAAGTTACTCGTTTAATATATGCTGCTGTTATGT
CTCTCTCTTCCTAGTCTGTCTCCTTTTTCCACTCTTTTTTCCTTTTGTTG
GGAAGCTTCCTTTTATCTATTTATATTAGGATGCTCTAGAGAATACCGTG
TGCATTGTGACTGATGACTGATATTCTTGAAATTTTATTGCTGAAAATTT
AGGGATAATTGGGAAGATGGAAACCCTGGCTCTTGGGGAACCAGTCCACA
ATATCAGGTCAGGAATCTTGCATATTCAGTCCGACAGGTTGGGAATATTT
TTGTTTTTTGTTCTTTTCACAT
>TI0AQRHB16YK23RM1 Orig: 721, Final: 663, Cuts: [59,721]
AATCCACTCTTTTTAAAAAAGCGCGTGCATTACTTTTGTGTTTACGGGCC
AAAGTTTTAACACAAGAAAGCCGAAGTATATATTTTATTCGATACATATT
CTTTTTTTTTGAGGATCCGCTGTAATAATGAGAAAGATTTCTGCATATAT
GCAAAAATCGATTGATAATCTCAAAATCCGATAAATCGGCCCGAGTCAGC
TTACTAATTGGATGCCCTACTGCGTTACAAAATTTCGCTTTAGCCAATGA
TCCAATCAGAGGAATAATTGGAACTATTGTATCGAGTTTATTGGGAGCAT
TATTTAGTAGAAATGAATTTTCTAGCATTTGATTCCGCACCACTGCAGGA
TTTCGTCGAACACTTGAAAAGTAACTCAAAAAATCGAGGGAATGCTTGGA
TAATTGGTTTATACGGATACTTGCCGCGTGAGACCATACATCAAAATGAC
ATTGCCATAAATTGACAAGGTAAGATTTCCATTTATTCATTAGAAGAGGT
GTGTCTTTGGAAGCCAGAATTGATTTTCCTTGATATCTAACATAATGCAT
GAAAGGATCCTTGAGAAAGCATGGGATGACCGGAAAATCATTAGCAAAGA
CTTCGGCAAAATGTTCTATTTTTCTATATAAACAGAGTCGTTCAAAAAGG
ACTCCAGAAGATG
>TI0AQRHB16YL02FM1 Orig: 705, Final: 705, Cuts: [1,705]
AATCAAGGGCGATTCAGCTTGATGAAGAAGACTGCCAAAACGACACCGTC
TTCAGTTCTGAACAACACTTCAGACTTGAACCAAAAACGATGCCGTTTAT
ATTAAATACATTGTCATCGTTTTAGGCTTAAGTGGTCTTTGAATAATTGA
TTCCAAGTTACCGTTGGAACAGTGCTTGTTGATCTTTGAAGCCAAGTTAC
CGTTGGAACTCTTATCTTCTTCAGAGGTATCACTTACACATCTCTCCACC
CGAGAAGCCTACTACAAATAGTATCCACAGGAATGAGCCCTCCACCTTCT
TGCTTTGATATATGTCTCTTTAGGTGTACTTCAAGCAGCAAACATCATGA
TGTATACATTCAGTTGACCTCCAATGCTTTCTTCTCTTTCCTTATAAATT
CACACAACTTTACTCCTTTTATAATCAATTCTCTAGTCCTTCTCACCATC
CCCTCTACACTGCTGGTATTTCAATCCAATTCTACTAACCCCACCGAAAA
CTCTAATGTGAAGTATGAAATCGGACTCTTTTGCACTGTTGGTGCATCTG
CTGGATACGGATTGATGCTTTCCCTTACAGAGCTCTCCTTCCAATAAACA
TTTACAGTGATTTTGAACTGGGGAAGTTTATTTAGTTCGGTACTCTGATT
TGGATAGCTATAGCTTGGCAGATTTTCAAACATTGGCGCAGCAGGCTTGA
TATAT
>TI0AQRHB16YL18RM1 Orig: 453, Final: 396, Cuts: [58,453]
ACACTTCTCATTCCACCCCTGACTAGACCATGGTCACCCTTCCTCACAGG
TCGGTAAGATTCCAAGAAATATGCTGTTGAACCAGGAAAAAGAATCAGAC
AAAATCACAAAACTATATAACTACTTAATTACTAATTAAAATAAGCAATT
AATGAGCCAAGATGAAGTTAAAATAGAAAACTCACGCTTCAAAAATACAT
CAAACAAGTTGCCACTGACACCCTCAATTGTATCATCAATCGGAAGGATG
TGAACTCGTTTCCCATACTTCACATCAGGGCACTGATGGATGGAAATAAC
ATCTCCAAGACGAACTCTAAGATTTGATCGAACAACTTTGTTCATTCTGA
TTTTTGGTTCTTCACATTGTTCATCAGCAAGAACAATACAGACTGT
>TI0AQRHB16YL20FM1 Orig: 698, Final: 698, Cuts: [1,698]
ATNNGGGTAGACATGGGCGATTCTGTACTTGATTTTTGTTTTTCTACTCC
TTTGTTCTGTTGTTCAGGGAATTCACTTAATGTTAATATTATTAAAGCCT
TTCACAGCAGTGTCATATTTTATTTCAACTTTCTTTTATCTAGATGAGAG
CAGTAGTATGACTTCTCGCTATTTTTAGAATCCAATTTCATTTTTTTGTT
GTTGTTTGATTTCTCAGGGGCTAGTAGATGAGTTTCGCATCCCAAGTGGA
GAAAATACAAGTTTAACTGAGTTCATACCTTCGTGGAGATTTGCCAATGG
CATGTTTGCTTTGGTTCTGTCATTTGGCCTTCTGCTAACAGCATTAAAAA
GTCGGAAGGCGAGGTCATGGCGGTATGGGTCTGGTAAGTCGGAAAGCTTC
ATTCTGCATGTTGCTGGTGCTGTATCAGAAAATTCTGCAGAGAACTTTGC
TTCAATACTCTCAAAACGTTGTGGTAAATCATAAATGTAGTGCCTTCTAT
CAATTAAAAGATTTCCAACTTGTTTGACAGGTTCGCTTCGAAGCCTAATA
GCAGATTATGGTGTACCACTTATGGTTCTAGTCTGGACAGCTGTTTCTTA
CATACCATCTGGCAGTGTTCCAAAAGGGATCCCACGGCGCCTCTTCAGCC
CAAATCCGTGGTCACCTGGTGCGTATGAGAATTGGACTGTCGTTAAGG
>TI0AQRHB16YM05RM1 Orig: 725, Final: 680, Cuts: [46,725]
TTCTCGAATTCCATAAGGCTATGCGGTAGAGATCATCATTGCTTATGTTG
ATTAGAAATCAAAAAGGGACGATCGTAGAGGCAAATTACCCCGTTGATGC
AGGCACCCAATATGTTCAGTTCCTGCATGTCATCATTGAAAAAAGGGATT
TCCAGATTGAGATCAAGACTACCATTATCATTAGAAACAGGGTGCGAAGA
CAAGACACTGTTTTTGGTGATACGATCTCGATGACTGACAAGAAGAGTTG
GGTTTTTTTGAGAAAAATAATGGTGGTGTTTGGCAATGAAACCTGGGTTT
TGGAAAAGTGTAGACCATGACTTGTTTACACACGTGAATCGCTTTTTAGA
TTTCACGGGAAGCCTTGACAGGATGTCCTCCACCAAGCTTTCTGGTAGAT
TGGCGCTCCCCATGTTGAATTATNNNNNNNNNNNNNNNNNNNNNNTGGAC
GGCACAATCCAATCCAATTAGTGATTGAGCAAGTGTAGAGAGTGTTTGGG
AGAGGAGTGTTTGATCTGATTTCTTATTTGATTTTTTGATGAAATGTGTT
AGAGTAATAAAAAAATCAGAAGTGGGTTATGGAGCATAGACAGAATGAAT
CATGGGTAGGTAAAGTGTCAAAAATAAAACCACGGATGGGTAAGTTAAAT
TCGGGCTAAATCACAGGTGGATAATCTGTA
>TI0AQRHB16YM11FM1 Orig: 835, Final: 829, Cuts: [7,835]
GCGGTAATCAAGGGCGATTCAATGGAAGAGTTTGGTTACATTTTTTGATA
TAAACTATAGGATAGGCTAGTGTAACTTTATTACTTTCTGTACACACATC
TCATTTATATAGTTAATATCACATAGATTTATACCTATCTATTAAATTTT
CTTCAAAATCAACAGTAGTGATGAGAGGTGTGCATAAGTAATCATGAGTA
TAAGAGATGTGCAAATAGCATTTTTCCTTATTGAAAGTAATTGTCTGTTT
ATGTGTCTAGTTTATTTTGATTGGTATTGAGTAAATATTGATAGGAATTT
GTTGTATTGATTCAAATAAATTAGTTTGGATCGGGAAGAGTCATGATTTC
TCAAATTATAAATTGTTAGCTGGTCTAACTTGGAGGTTTAGCTTTCCCTC
GAAATAAGCCTTACTCTTCTCATTCCTCTAAACTAAAATAGAGAAAAATA
GGGAGAAAATAATCCAGAAAATCAACCCACCACTTGCAAACCAATCTATC
ACTCGATTTGTTATGTAAGCTTGTAGCATTGTCCTATTTTTGCAGGTTGG
CCAAGGAACCTACAGCAATGTGTACAAAGCAAAAGATAGGGACACTAAAA
AGATTGTTGCTTTGAAGAAAGTGCGCTTTGACATATCAGAGCCACAGAGT
GTCAAGTTTATGGCAAGAGAGATATTGGTACTAAAGAAGCTATACCATCC
CAACGTCATCAAACTTGAAGGACTAGCCCCGTCGAGGATGCAATATAGCC
TTTATCTGCTTTTTGATTTCATGCAGTCAGACTTAACCAAGATTATCTCA
CATCCTGATAAGATCCCTGAGGCACAGGT
>TI0AQRHB16YM14FM1 Orig: 797, Final: 797, Cuts: [1,797]
TCAGAGGGCGATTCCTTGTCTCCAATATTATACTTTACAAGTCGCAAACT
TATTTCTACTAATGCCAATTGAAGCAAAGCCACACTAATAACACTATATA
GAAACTTAACTTTAGCCATAATGATTCATGAGAACGCTGACCATACATAG
AGAAACAGATTATAGTGTATATATTGTCATCAAATTTTACTAAGTTGAGC
ACAATTTATCAATTCACTCTCCTGCAGTTCTTCCGAATCTGTCCCCGGGA
ACCCCTAGGCGGACTTATGTTCCCCATCCTAATTATGGCATCAGCAAAGT
CGTCAAAGAAAAGATCATTATCATCGTTATAAATTTGGACCCAGTAACTA
GTTTCAGAACTAGATAATAAAACTTGGTCGGAACTAAGAATGCTCTTTCC
GTTGAGCAAGTTCTGAAAGTAATGGTTGCCAAAAATATTAATGTAACCCC
CTCCTTCGGTGTATTGATCGAGGAGTGTTGTCTGGTTTTGGTCACCATCC
TTGCACAATTTTTGCAACTGAGACAACAGATTTCTATCCATAGTGCTGTC
TGGAAGGCCAGTTCCTGAGTAGTTGAACAACCTATTGCTGAAGGCAGCAC
ACCTAGCTAGTCCAATTGTATGAGAACCTATACAAATAAAACCCCAATAC
TCAATGCATCATATATGGCTGGATCATGAATACTACGGGGGATATGTCAT
ATGTGTGATTACAAATTACAAGAAGAGAAATCTAAAAGCATTTTTGGAAA
AATAAATAAATAAATAAGAATGTATCGGTGACTTTCAATTAAGGTTA
>TI0AQRHB16YM22RM1 Orig: 628, Final: 573, Cuts: [56,628]
TTTCTCAATGGAAATTGGTTACAGTGTTCCTTTAATACTTGTTATGCAGC
ATATCATCCACTTTGTGCACGTGCTGCTGGTTTGTGCGTTGAGGTATATT
TTCCTCTCCTTATTTCATGGCTTCAGTGATGTTTCTCATATGGTTTATTT
GCATATTGCTTATATATTTATCAATTTATTTTCTACGTAGCTTGAAGATG
AGGATAGATTATATCTACTAGCTGTAGATGATGATGAAGAAGATCAATGC
ATTCGTCTGCTTTCCTTCTGCAAGAAGCATAGGCAGCCCTCCAATGAGCG
TTCTGCTGCTGATGAACGTCTTGGGCGAGTTTCTCGTCAGTGTTCAGATT
ACATACCACCCTCTAATCCGTCTGGTTGTGCTCGCAGTGGTATGTTAGTA
GACATTCAATATTTGTGTATAGGAATTTATAGAACTAGAGGTTGGGCTAG
GTGTGATGGCAAGTGCCTTCCACCAAAAGTGACATTTTGCGTGTTCGAGT
CCAGTAATTAGCTTCTCCCAAAAAAGGAGTTAAGGTTACCTACTAATCAC
CTTTCCCAGACCCCTCAAAAAGT
>TI0AQRHB16YN01RM1 Orig: 693, Final: 644, Cuts: [50,693]
CGAATTCAACATAAGAAAGATGGTTACAAACACACTTCTTTAAAAATGGA
AGACAAGTGGTACATCTTTGGACCTGCCTGGTTCTCTCTCTGATACAGGT
AATTTGTTTCACCCTGGGGTGGGGAGAAAGGAGTAACAAATTTTCTTCTT
TATTGTTGAAAACTGACCATATTAACCTCTCATATTTGATAAAAGAATCA
ACCGGGTGGCCCAATAACATTAGATTAACAGGTTCCTAGGAAAACTAGCT
AAAACTTATACTGACACCAAGTCAGACATGGCAATCCAATATGTACCTAG
CAAAAGAATTTTCAGTCTTAAATGGGGTTTTCCAAGCTCTAAAAATATGA
ATTTACAGAGAAAATAAAAAAAACAACAAATAAGATTTTTTATAGTAATT
TCCTTTTACCTGGGTTTTTCAACTTAACAGCCTCGAACTCTACATCATTG
GGATTCTTGAGGTACACCCTACGAGGATCAATACTTACAACTACAGCCTG
AAAAGTAAATAAATAATTAACCAACAGTAAAGGCAGCTTCAATCATGCAT
CTTGAGAATAATGACTATGCAGTCTAAGCACACAACGCAAATTACATCCC
CTAGGAATAATTACAAGATATGTCCTACTAATGCAACAATTTAA
>TI0AQRHB16YN17FM1 Orig: 827, Final: 827, Cuts: [1,827]
TNGGGGTAATCTATGGGCGATTCCGAACAACGGTTGGTCAGTCAAGTCAA
CACTTTGGAAGATCAGATGGTGGTGGTGGTAACTTCTGATTCGGTTCTGG
TCCATCCAAGACAACCCACTTCCATCCTTAGCCCCCAGCTCGTGTGGACA
TCTAAGTGGCAATGCATAAACCACACCCCTGTTCACATGTCAATAAATAA
AAAAGTACTAATTAAAGGTACATCCGACAATATTTAGCACAATAAATTCT
GGAGTCACCGAACCACACACTTTTTTCATAACTTCTTGATGACGTGTAAA
TGTTTTGAACCATCACTTTCAAAAAAAATTACCAGTGCTTTCTAAAAAAA
AAAAAATGATTAGTGTATATGTTTTTAACCATCACTTTCACATAAAATTG
TTATTTTTTTCACCATTTACAGTTTGTGGATGTCGAAGTTGTGATACAAA
AGTTGTGTTCATAAACCCAAAATTCCCCCAATTTTTCTTACAACCGCAAC
ATGGTAAGTTATAAATGATAAATAACAAAATAATATTAGTCGTAGGCTCT
TATAAAAACTAATAAAATTTTACTAACTTAATTATTATGAAATATTGTGT
TTTTAACGTTACTTTATTTAGTAACATAACATCAATAGGTCTAAACACGC
CATCTATACACACACACNNNNNNNNNNNNNNNNNNNNCATGATGTGNNNN
NNNNNNNNNNNNNNNNNNNNNNNNNNNNCACACACACATATGGGGAGAAG
GGAGAAAGTTTTTTTAAAGAAACTTATAGTGATGTATATCCAAAAGAGTT
TAACTTTTTAATATATTANAAAATAGT
>TI0AQRHB16YO04RM1 Orig: 686, Final: 627, Cuts: [60,686]
AACTATCAAATTTTAACCATGTTGACTATTTTGAATTTTCTTTCATAAAT
AAAGAAAAAAAAAATTATATCAAGGAAAAAACCAAAAAACAAAGTCATTA
AATTTTCCTTATGAAAAAAAGTAAAAAGGTGAATGAAACAAAGTCGTACC
TTATTTTCTGTTAGTACTTCAAAAGCATCCTCATAACACCATAGTCTGCT
ACGTAATCCAGGTATTTGTGGTGACTCCTGTCGAACAATCTCTCTACCCA
TTTGTTGTAGCAAGTCGTGCATCCATAATTTGTTAAATTGATCAACAGTT
ATGAGACACTTATCTATAAGATTTTTAATACCAATAACTGGGTATAGATT
GCAAGAATTTAGTATATCTACAACATAATCCTTGTAAAGACCCTTGAAGA
AACATGCAAGATCGAGAAAAATATCTTGCTCCGTTTCATCCAATCCTTGA
TAACTTACTTGGAGTACTTTTTGAATATCTTTGTCAGGAATCATTTTGTA
CTTATCTAATGCACTTTTCCATTCCATTTCACTTCTTCCACGCAAATTGG
CACCAATTATTGTTAGAGCTAATGGAAGGCCCTTGGCATAATATATAACC
TGATCAGTAAGTTTTGAATAATCTTCC
>TI0AQRHB16YO08FM1 Orig: 743, Final: 743, Cuts: [1,743]
ACTATTTGAACATCAAGAGCCTTTTGGATTTGACATGCCAGATTGTAGCG
GACATGATCAAGGGTAAGACACCAGAGGAGATCCTTTAGACCTTTAACAT
CAAGAATGACTTCACCCCTGAGGAAGAGGAAGAGGTTCGTAGGGAGAATC
AGTGGGCATTTGAATGATGTACTGGTTGATTATGTGGAGTTGAACTCAAA
CAAAAATGTGTTTTTATGGTGTATTATGTGGGTTTATATTACATTAGTAA
TAGTTATTCTCTGACTCTCTCTTTTTGTCTGTTTTAAGTACTCTCTCGTT
TGAAATTGTGAGCGCCTTAAAGTGTAAATAATATTCAGATTTTGATGGGG
GCATTGGTAGCAGTTGTCCTGCTATCAATTCCACTATCATTTCAATGCTT
TATATCGATTTGTTGTGATTTTCTGGTTTTGGGAAGGGATGTATGTGTCT
GTGGTCTACATGAATCTCTTCCATGAGGTCCTCAAAGACCTTAGATGCCG
GGCATTGTAGGTGTTTCATAGGCGTGTAGGGAAACTAGGACTGACATAGG
AAGAAGATAATGGCTGGACGTGATTAAGGTTTTGGTACTCTGGGAATATT
AAGAAATTATCAATAACTGATGTTATGACTTGTGAACAAGGATCCTGCGG
CCCAGGTATCATATATGCCTCCAAAATAAATAGCTTTGAATACCAGAGAA
AAAAAAAGTATACATTACCCAAGTGAATCATAGAGGAGAACAA
>TI0AQRHB16YO11RM1 Orig: 740, Final: 684, Cuts: [57,740]
TGCTATTCAATTAAACCCAAACACATACAATGATCCACTTGCTTTCAATC
CATGGCGTTGGAAGGTATGTAGTTGGAGCCTTATTCAATGAAATAGATGA
TCCAAACACTTATAAGAGACTTGTTTTCCCTCATATTATTGCTGTTTATT
CATGACAATTTCCTTGACAACATTTTTATAAATGCAACAGGATCTTGACT
CATTGTTTGTATCTAAGAATTTCACGCCTTTTGGAGGAGGAATTAGACAA
TGTGTTGGAGCAGAGTATAGTAAAACGTTCTTGGCTACCTTCCTCCATGT
TTTGGTCACCAAATATAGGTAATATGTTCCCCTTTACGATCTAACTTGTG
CAATGGTTGTAACATAATGTTTGCTACCGGGTTTGTCATGGGATAAAGAA
ACCTCTCAATTGAAATTGATCTATTTCATGATTCAAATCAAACACTACNN
NNNNNNNNNNNNNNNNNNNNNNNNNNNNNNNNCAATTGTTGAGGAATGTG
AGATTTGAACCTTGGACATTACTGTTAAAAATACTAGGAAGGGTGCTTAT
TAAGGTACAACTAAATAAAATCTTACCACACCGTAAATAAAATCTTAATT
ATAATATGGAGAAATTTAAGATGCAACTAATATGCAATATCCTACCACAC
TAAACCTCTGTATAATTATTTTTTCTTTTAATAG
>TI0AQRHB16YO13RM1 Orig: 731, Final: 674, Cuts: [58,731]
AGAAGAACCACCCGAAAGAACAACAACATGGACGCAGCTCTTATCTATAT
TAGCATCAGTCAAGCACTTCTCCACAATAGCGATGCACTTCCTGAATAAA
TCCATATTAAGTTCTGCAAATTTGGCACGGGTAATAGTTGAAAAGAAATC
AATACCATTATGTAAGAAAATAGAAATAAAGGAAGAAACTGATGTATGAA
TACACAGGAAGAACAGAGAGAGAAAATGAGAGAAGAGATAAGAAACTTTC
TCTAAATTCTATATTAAATGAATCTGTACATACATCAAGCTTATATACAT
CCCTGAAATCAAATGCCCAAAACAGAGAGCAACGGAATAACTGAAAGAAT
AACAGAAAAGAGAGAGGAAGCTAGTGGAGTCTGTTACAACACGTGTGGAA
GTTAGTTACAATACGTGTGGTATAATCTGAGTTAAATAATCAAGCAAGAC
TACATGCCGTTTATCTGCTCTTCTAATTGGACTTGTAGCTTAGCTTATTT
GTAGTGTCGTTTTACTCTTCTTTTCATTCTTCTTATTCTCTGCTCCTTTC
TTCTTTGTTGTCTGATACATTATACAAAGAGTCAACTTCAAAGGTAGTAT
CAATTGCAGAAGAAAGAATCCTCTTTGCTTTCTCACAAGCAGTTCTCAAC
CTCCTAAGAGCTCTGGAATTCCCA
>TI0AQRHB16YO21RM1 Orig: 657, Final: 613, Cuts: [45,657]
TTTCTCGAATTCATTAACATCCACCCCAATTACATATCCAAAATTTATGA
TTATAGAAATGCATCCACCCCAGCTTCTCTTACCACACTCCAATTATGCC
TATCCAAAATGCATGATTATAGAAATCGACATCCATCCCAAATACATGTT
CTATTACAATTATTACTTAAATACAATTACTATTATATAGCAAAGAAATA
GCAAGCTTAAAATGAACAAGTTTTACTAAAAGCAAGAACAAAATGAACAA
ATTTTACTCTACATAGTCAATAGTATGCAACAAGACAAATGAAGTGCAGA
AGCATCAAGCAAGAGCTTAATAACCTCTGTTGAAATAGTAAAGTCCGCAG
CAGAAACAAAATAAGGTGCAGAAGCCCATCCAAACCACAAGCTTGGTTAA
CATCAACACAATTGGTTTCTAGTATATAATTCAACACACCCTTGCTTCCA
AACATGGTAGCAGTCATGAGGGTTGTCTTCTCTTCAAATCCGATCATCTT
TGACCTAATTCTCCTCCCATACCACAAGCTTGCCTCATCAATATCATGAC
ATTCTTCTTCCACAGAACTTTTGAAATCCAATTAAAATCATCAAAACTCG
ATAATTCAAGCAA
>TI0AQRHB16YP06FM1 Orig: 705, Final: 705, Cuts: [1,705]
AAGAAANGGTAGATCTTAGGGCGATTCACCAGAATTTAGCCAAGTCTTTA
TTTTTAAGATCTAATGATTGGATAAAAGCACTTGTAAGCCTTCAATGTAA
TGCTTTTTAAAATTTCTCTATGTTTGAACCACTTAAAAGATTCTAATTTC
TAGGTGAAGTATGTATATATGGTGTATGTACTTGTNNNNNNNNNNNNNNN
NNNNNNNNNNNNNNNNNNNNNNNNNNNNNNNNNNNNNNNNNNNNGATTTC
TATAATTATAAAAGAAGTAAAGCACCGTAGAGACAGTGACTTGGTGGGTT
ACTCAACTAATTTCAGTTTAGCTAATTAGCAAACCTATAATTAACTGAAA
AAAAAACAGATATTGTTATATTGTAACTAACGCTGAGATCATGGCATGGT
GACAAGGTTTGTGCATGACAAATACGTTGAATGTAATACCAAGACATTTA
GGATGCCAAGGACAAAAAATAATGATTATTTTGCGTGTGATGAATTTACC
TAGGTTTTGATGGCCCTCTCCTAGGGTAGGGTTGCGCTTTTTATTTCAAA
TTTTATCCATGGTGATAGTTACCCTCCTTTTGCATCTTGCAGAAACACAG
CACCAGTTCAATGCACGTGAGAGTGATTGGGGTTTCACTTCATTCATGCC
TCTTGGTGAACTTTATGACCCTGGTAGAGGTTATCTTGTGAACGACACAT
GCATA
>TI0AQRHB16YP09FM1 Orig: 801, Final: 801, Cuts: [1,801]
TTTGGGGGGGAATACAAGGGCGATTCTTTTTTTGGTCATCACCGTCTTGG
TAATGGAGGAGAAAATGACCTGTGTTCCCTTTGTTCTTTAACAAATGCCA
CCAACCTGAGTATATTGAATCTATATTCCAATAACTTTGGGGGAGAATTA
CCCAAGTGCATAGGCAATTTCTCAACTATTCTTTACAGCTTGCTTTTAGA
TAATAATAAAATATTTGGAGAAATTCCTATTGAAATAGGAAATTTGATAA
GTTTGGAGAGCCTAGAAATGTGGATGAACAAATTATCTGGTAATATTCCC
TCTAAAATTGGAAAGCTTCAAAAATTACAATATTTGGATTTATATCATAA
TAATTTCTCTGGAAATATTCCATCTTCTTTTGGAAATTTAACTATTGTGA
CAAACTTGTATGTGGAAGAGAATAATCTTCAAGGTAGTATCCCTTTAAGT
CTAAGCAAGTGTAGAAATTTGGTAGAGTTGTTTCTTAATAACAACAATCT
CAGTGGTTTGATATCCCCACAAGTCATTGGTCTTTCATTCTCACCAATTT
TTCTAGGTTTGTCTAGCAACCGATTTATTGGTGTCCTTCCAATGGAAATA
GGAAATTTCAAAAATCTAGAATTGTCACGCCCCAAACCCAAAAGGGTCTA
AAACATGAGAAAAACATCACAAGGGTACCTGTAGATTTTTCCTTTTGGCA
AATCAAACTATAGGAGATCTTTATTTTCCTTTCTTTTTCACAAGATAAAA
ATATATAACCATACTAAAATCTCCACATTACAAGTCAGAGCTCTATAACA
C
>TI0AQRHB16YP19FM1 Orig: 703, Final: 698, Cuts: [1,698]
TAGCCAATGGCGATTCGATTTGTTTCATTCGGGGAATGGAAACGGTATAC
ATAGAAATACGGTATTTTGTTATGTAAATAAGTTAAAAAATTGCAATTGC
GATCAAGTTTTTAATAAAAGAAAAGAGCTTTATAGAGATAAAAATAAACT
AATTAAATTAAAGTTCTTTCTTTGGCCCAATTATCGATTAGAAGATTTAT
CTTGTATGAATCGCTATTGGTTTGATACCAATAATGGTAGTCGTTTCAGT
CTGATAAGGATTCAGATATATCCGCTATTGAAAATTCATTAATGGTACAT
TTTGACTCGATTCCCGTACCATAGCGAGTATATGAAGACAAAGAAATAAA
CACCCCCATTATCTTATTATCTTACACATCATTCTGATACAGGATACTTA
GTTTAATGACGCGTTGGATTATATTAATATTTATTCGATCTAGAAATGAA
TCAACAAAGTCGTCTTATTTATTTTCAGGTNNNNNNNNNNNNNNNNNNNN
NGTGAGTGGAAAAATAGACCATACTTTGTGTATAGTATATCCTATCCGAA
TACAATTTTAAAATTGGATTGATTATTGACTACTAAAATAAGTAAGTTTG
TTTGACAAAATTAAGGCTTCTTAACGAAATTAAGAATTATTGTGTATAGC
AAATTAAAATGAGTGTAATTATTATTACTGATCAATAAATATATGGAT
>TI0AQRHB17YA05FM1 Orig: 670, Final: 670, Cuts: [1,670]
GGGTTACCATGGGCGATTCATGAGGAAGAAGCAAAAGACTGATAGGAGTA
TCTCTTTTGTGCACTCAAGCATCCCCAACATTGCAACCATCAATGTTGCG
TGTGGTGGCAATGCTTTCAGGAGATATTGAAGTGAGCACTGTAACTTCAA
GACCAAGATATTTGACAGATTGGAAATATGATGATATAACCAACATAACC
AATGAGGGTGCAACTGATACTAGCTATTTCAACTCATCATCTGCCAGTAA
AAGCATTGTGGGTGATGTAGGGAATTCACTAGCAAATGCTTCTAAATCTG
TGCTTGGTAATACTATCAAATAGGGTTGATGAGAATTCATCATTTTTTTT
CTTCAAATTTTTTCTTTTGTGTAAATTAAAAAGATTTTTGTGTATTTATA
TAATCATGGATGTAATTGTTTAGCATGGATTTTGCAATCTTCCTTTGGTG
AGTTTGACACCGTAATTCCTTAAGTGTCTTGTGACAAAAACACTATCAAA
TGTGACGCACTATTCAAGAAGTTATAGAAATGTTTCACATGGAGATTTAC
CTTATTTATTTAAAATTTCACTAGTTGAAGTTCATAATTGAAAATAAATT
AACTCTTTCACTTATCTACTCACCGAACACCATCATGAAATACCTGAGTG
AGTTTGACCAAGTAAGGCAT
>TI0AQRHB17YA05RM1 Orig: 690, Final: 646, Cuts: [45,690]
CTTCTCGAATTCCATCATAATTCTTTAAAGTTTCTTGATTTGCCATATAA
CAGCCTACATGGCCACCTTCCAATCTCAATTGCTAAACTTGTGAGCCTTC
TCCATCTAGATATCTCCTTCAATAATTTAAGTGGTAGCGTGGAGCCAAAC
ATCTTCACAAAGCTCAAAAGTCTATCCCACGTTGATCTTTCACATAACAA
CCTACAGGGCCACCTTCCAATTTCAATCTCTAAACTTGTGAGCCTTTTCC
ATCTAGATATCTCCTTCAATAATTTAAGTGGTAGTGTGGAGCAAAACATC
TTCACAAAGCTCAAAAGTCTAGAAGTGGTTGATCTTTCACATAATCCTCT
CTTATCATTCCACACGTATAGCTATAACATTGCAGACTATACCTTGCCCA
AACTTCAATATTTATATTTGTCATCTTGCAACATAAGTGAGTTCCCGTAT
TTCTTAAAATCCACAGAAAATTTAAATTCATTAGACCTTTCCAACAACCA
AATCAGTGGCAGTATTCCAACATGGTTGTTGGAGGTGAAGATGGATTCAT
TGAGTTACCTGAATCTTTCGTACAACTCCTTGGCAAGAATAGGAAACCTT
CCATGGAAGAACTTGCAATTCCTTGATCTTCATTCTAACTTGCTAG
>TI0AQRHB17YA06FM1 Orig: 773, Final: 773, Cuts: [1,773]
GGCGGAATCTAAGGGCGATTCTTTGAGTCAAGACTAGTTTGGGATTAGTG
ACCATTGGTTTTGTACTTCCCAATTGAGGTCTTTATTGGTCTCACTCTCT
CTGTCTCAATGTTCTTTAGCTAAACTCCTTAAAAAGCCTGAACAAGTTTG
AGATTTGTGTTTCTGGGTTTTGTTTAGCTTTGTTACTACTTGTCTGATTG
GTTCATGGGCCAATCTGTAGTCTCTGTTGTTTGCGTTTTGTCCCTTCTTG
TGGGAACTTGTTTTGCTTCTTCTCAAGTGAGTGATAGGATCACTGCGTTG
CCAGGGCAGCCAAAGAATGTGGGGTTCGCTCAGTATTCAGGTTACGTGAC
TGTGAATGAGCAAGCTGGGAGAGCATTGTTTTACTGGTTGGTTGAGACAC
CAGCTAGTCGTAAACCTGAGTCAAGGCCACTAGTGCTTTGGCTCAATGGT
GGTCCAGGTTGCTCTTCTGTTGCTTATGGTGCAGCTGAAGAGATAGGACC
TTTTCACATTAGGCCTGACGGGAAGACCCTTTACTTAAATCCCTATTCTT
GGAGCAATTGTATGTATTAAATTTGACAAGCCAATGTTCATTTACTGTGT
TTATGATGAGATTTAACTTAATTTTGATCAATTTTCAAACTCTTTTCATA
CAGTGGCAAATTTACTGTTCCTGGAATCTCCAGCTGGTGTTGGTTTTTCG
TATTCGAATACGTCATCAGATTTGTACACAGCGGGTGATCAGAAGACAGG
TAATTTAATTGTTTAATTGTCAA
>TI0AQRHB17YA16RM1 Orig: 736, Final: 680, Cuts: [57,736]
TAAATCCATATTTTAACAGATATTATGGTCTCCATATTCCACACACAAAA
ACCCCGAATACTTTCCAGATCCTGGGAAATTTGATCCTTTAAGATTTGAA
GGGAATGGCCCTGCACCTTATACTTTTGTGCCATTTGGAGGAGGACCACG
GATCTGCCCTGGGAGGGAGTACGCTCGATTAAAAATTCTAGTGTTTATAC
ATAATGTGGTGACAAGATTCAAGTGGGAGAAAGTAATTCCAGATGAAAAG
ATTAATTACAAGCCAGCACCTAATCCAGCTGAGGGTCTACCGGTTTACCT
TAAGCCACATACTCATAAATATTAAATTGCTTCAAACCTTTGGTGACACA
AATTTTATATAAGAAAATGGTAAAAATCTACTACCAATTTTATAATAAAA
CTTTCAAAAATATGACAATAAATGTAAATTGTGTCTCTTCAACAACATAA
TAAATAAATGTTNNNNNNNNNNNNNNNNNNNNNNNNNNNNNNNGAGTTTG
TAAGTCTCACTACTCATGCAATAAATTTGAAATATCCTTCGTATGGTTAG
CTTACCATTTTTTTTTCCCTTTCTGAAGAGCATATTTATGTTTATTGATG
TTTCTATAAAAATCAGAACATGGATGGACACATTTTTAACAATACCGGAG
TTTCTTGGAATAAATAAAAGTTTGATTTAT
>TI0AQRHB17YB03RM1 Orig: 375, Final: 331, Cuts: [45,375]
TTCTCGAATTCATGGAGGAGACTAAAGAAAGAGGATTCCTTTCTTACTGG
TGTCCACAAGAAAGAGTTCTTAGTCATCATTCAATTGGAGGATTTTTAAC
TCATTGTGGATGGAATTCTACGCTGGAAAGTATTTGTGGGGGAGTGCCAC
TGATATGTTGGCCTTTCTTTGCTGACCAACAAACCAATTGCTTTTACGCA
TGCAACAAGTGGGGGATTGGGATGGAGATTGATACGGATGTGAAGAGAGA
AAAAGTTGAGGGGCTTGTGAGAGAATTGATGGAGGGAGAAAAAGGGATGG
AGATTAGAAAGAAGGTCAAGGAGTGGAAGAA
>TI0AQRHB17YB04FM1 Orig: 225, Final: 225, Cuts: [1,225]
AACCGGAAACAGAGGAGGCGGAAACGAAGAAGATGATGAAAGAGAGAACA
GCGACGAGCCTAGAGAAGGTGCGATTGAAGTAGCTACTCGCAGGCCAAGA
GGTCGTCCACCCGGCTCCAAAAACAAGCCAAAACCGCCTATATTTGTCAC
TCGAGATAGCCCTAATGCGCTTAGGAGCCATGTCATGGAAGTATCAAATG
GTGCTGATATTGCTGAGAGTGAAGC
>TI0AQRHB17YB16RM1 Orig: 446, Final: 403, Cuts: [44,446]
TTTCTCGAATTCTAGCTGGCTGCAGCTTCAGTGGTGATATTCCTTAAGAG
TTGGGCAATCTTGCAGAGCTGTCCTTCCTGTAAGATCTACCAAAATTATG
CATGAATCAATTAATATGTCTGCAATTTATTCAACACTAACTAANNNNNN
NNNNNNNNNNNNNNNNNNNNAGGGCTCTCAACTCGAACAACTTCACTGGT
AAGATACCTCCATCATTGGGTAAACTCTCCAAACTCTACTGGCTGGATCT
GGCAGATAATCAGTTGACAGGACACCTCCCAATATCAACCTCCACTACCC
CAGGCTTGGATCTCCTTCTCAAGGCTAAACACTTGTAAGTATTTTTTTTT
TCCACCCCAAACCCCATATAATTCACTCTGGTACGTGCAAAAATATTATT
AAG
>TI0AQRHB17YB20FM1 Orig: 292, Final: 292, Cuts: [1,292]
TCACTTTCAGCTATAATGGCTGAACCTAATAAGATAGCAATTACCTTTTA
AGAAGTAATAATTACTTGGGCATGGACTTGAAAACCTCCTATTTTCCAAT
AGAAATGTTGGCCGACTTCCACACCGGATATATCGTATAAGCCTTTTAGT
GTGTTGATATAACATAATAGAACATTCATATTGCCCTCTGAAAAAAATAG
AACTTTAAAAAGAATTATTTTGATTCAACCTTCTCTTTTTTCGACTTGCC
TAGTTGACTTATATATATTTGTATACCAACTAATTACATAAT
>TI0AQRHB17YB20RM1 Orig: 444, Final: 400, Cuts: [45,444]
TTTCTCGAATTCCACTTTAAAGAGACACGCTATAAAAATAGACCTTTTTA
TGAAACTTCTTATCTAGATGGCAATCAAGAAAATTCGAAGTTAGAAAAGT
TTATTTCTTTAAATGAAATAAAAGATAAAGAAAGATTCTTGTTTGAAAAA
CCTCTTGTGACTATTCTTTTCGACTCTAAACGATGGAATCGTCCATTCCG
ATATATAAAAAACGACCGATTTCAAAATGCTGTAAAAAATGAAATGTCAC
AATCTTTTTTTCATACATGTAAAAGTGATGGAAAAGAAAGGGTATCCTTC
ACGTATCCACCAAGTTTGTCAACTTTTCTGAAAATGATACAAAGAATTAT
ATCTTTGTTTACAATACAAAAAATCTCCTATAATGAATTGTACAATGATT
>TI0AQRHB17YC12FM1 Orig: 801, Final: 801, Cuts: [1,801]
TGGGGGCGGTAAACAAGGGCGATTCTTTTCCTGAGACAAAGACTATTTCC
ACTGAAAATGGGAGCCTGACAGAAACTCATGATAAAGATATTGTTGTGGA
AGGCCTTGGCTCAGTTGCCCTTTTTGATCAATGGATTGCACCTCCAATAT
CTGGTCAACGCCCAAAAGCCCGATATGAGGTATTNNNNNNNNNNNNNNNN
NNNNNNNNNNTATGAATTTGTTTCTGGCCTTTTCTTCTATTCTCTGAACA
AAGCATTGGTCACATATTTTCAGCATGCTGCAGCAGTTGTGCAAGACAAG
ATGTACATATATGGCGGAAACCACAATGGTCGTTACCTTAATGATATTCA
TGTAAGAAAATTTTCTTTACATATACATGTGTTGATGGCCTCATGCGATA
TAGAAATAACATCTCCCATTTTGTTTTGCTCCTCGGGCTATCGCTAGGGC
ACTGCCTTTTTGGTTGTTGTCTCCTGTTTACTTGGTATTTGAATTGGTCT
CCTTTGCTTTCATTAGTTCTCTGTTTTTCTTTTTATACGTTCAATAAGTA
GTTACTCATTCACAAAAAACAAAGGAACAATAAATAGAAAGTAAAAGTAA
GAGTTATTCTGGGCAACTTTGAATATTTAGCATTGTGCTTTTGTGATTCT
GAGCTTTATTTTCTTGTGTGTTCATTTTTTAGATGGAATCTTGGTTTTAC
ATTTAAACTCTTTTTGTTTTTTGCCTTTGCATTGATGTGGTTACGGATTT
TTCCACCTTCCCTAACTTGAGTAATAATGCAGGTACTGGATTTGAGAAGT
T
>TI0AQRHB17YC18FM1 Orig: 770, Final: 770, Cuts: [1,770]
GCGGGTACTCATGGGCGATTCTATTTTATAATCAGATGGATAAGGAATTT
TTACCTTTAGCTAAATAAATAAGCATGAATGTAACACCACCAACAGTATA
TAGAAATAATAACCGATTTAGTGGGGGAGAGAGAAGAAATAATATTTACT
AAACGGTTGGCTTATTAAGGAAAACAATTAATATCTCTATCAAAATAGTG
ATTAATTACACTTCATGTTTCTCCCAAATCATCATATAGCTTTGAGGATA
CAACTCCAAGTCAATGACAGAGCTCATCCATTTCCACCTCTGAATTTGGA
AGCAATTTGTTCAGATACTTCTATTACAGCACATTTCTCTGATGTCAATT
CTAATCACTGACGTTCAAGTTTTGACATCTCTATTTATATTTTTGGGGTG
TTGTTTTATATATACATATACATAAATACCGCACATCTACAAAGCACAAC
ATCTTCTTTGAGCTTTATTTTTTGCCAAAGACATAGCTTGACAATTTATA
AAATGTTTCTTTCTCAATTCTTACATTAAATCTTTTAGCATAAATTAAAG
AGAAATTTGCTACCATGAAAATCAATCTGCACTTTAAGCAACTGAATCCA
TAAAAACAAGATGGGTTGGGCATATTTGTATCAGCTCTATCTAAATTTGA
AAAGGAAATTGAAGATAAATTAAAAACTAATAGCCACAAATTTTCATACA
TTTCCAAGCATTTTACCTTCAGCAACTATGGGTTCATATTTAGGAGGTTC
AGCAGTCCAGTTCCCAGCAG
>TI0AQRHB17YD02FM1 Orig: 349, Final: 349, Cuts: [1,349]
GACTTGTCAGGACGTTGTTTGGGAGTTGGAGCAGCTTATGAACTGTTGGC
AGAATTGTCAAGATGAGAAAAAGAAGCAGGAATAAAACCAGATTCTGAAA
TGGATGCATTCATGAAAGCCACAGCAATGGCAGGCCAAGAAACAAGTCTT
GTTACGGACTATGTTCTCAAGGTATGTTGACATTATGTCTTGATGGTAAT
TGACCTTGTATTTATTAGGCAAATTTTTTTGTCTAACTTTTCAAAGTATG
CATAACAGACTCTTGGATTGGATATTTGTGCTGACATTATGGTGGGTGAT
GAGATGACAAGAGGCATATCCGGCGGACAAAATAAGCGAGTAACTACAG
>TI0AQRHB17YD10RM1 Orig: 488, Final: 442, Cuts: [47,488]
TTTCGAATTCAACCCCAAAATGACAAACATAAAGTTGAGACCTTTACCGT
AAACCCAGCCTCATTCTCGCGAATCCGCATACAATGCACGGCAACATAAG
TAGCATCAGCTTGCCTCATCCACTTCCTTTGCGCATTGAGTATCCGAACA
AGTGTTCCGGCCTTATGTGCCGGCAGTTCCTTACAAAGCCACGCCAGCTT
CGACCGCCTCCACTGCTCCGGTAGCTCATCCAGCTCCTTCACATCCAGAG
ACAGCGCCGGCAAATGCTTCAAATCCAAAGACCCATCATTCTTATCAAAA
TCAAAAGCTGCCTCGCTCTCACTACTGTTATTAAAATCCCAATTCTTATT
GGTTTCGGGTTCGCACGCCAAGTGTTCGACGAAAGTACTGTGAGAAGAAG
AGGCAGAGGCAGCAGCAAGGAGAGGAAAATGTTTCTGGGGTA
>TI0AQRHB17YE07FM1 Orig: 492, Final: 492, Cuts: [1,492]
GGGGCCGGAATCTAAGGGCGATTCTATTTTCTTATCAAGAGATTATGTTT
TACAAGACTTGTAACTTGGTTTGCTTTTATGTTTTTGCTCATATGCATGC
AGAATGGAGAGGCATATGCTTACCTGCTAAATGTTCTGGCTCCAGAACAC
TGCAATCCATCCACACTGGATACCAAGGATCCTCAGGAAAGGGCAAAACT
GATACTTGATCATGCAGAGAGAATGGAGTGCAAAAGATACTTATCCCCCA
ATGACATTGTTGAGGGCTCGCCAAATTTAAATCTTGCATTTGTGGCACAA
ATTTTTCACCAAAGGTGGGAAGAGAAATTCACCATCTCTTGTTACATTGA
AGTGTTTAGAACGTGTAGGATTTCTTAATCATCTCTCCTTTAAAGTCATA
TGGTAACTTTGTGGAATGGTTTTCCTCCTCCTCCCNNNNNNNNNNNNNNN
NNNNNNNNNNNNNNNNNNNNNNCTTTTTATCCATCACTTTAG
>TI0AQRHB17YE14RM1 Orig: 778, Final: 722, Cuts: [57,778]
TTACCTTTCGTCCTTCCTTTCTTTCTTTCCCATTTTCATCCTATTTTCCT
TATTAAGGACCTTCAAATTCTTTCTAGAAAGCAATTAAGCCTTATAATTT
CCTACAGACATCTAGATGACCTAGTAGATTGATAAATGGAGGCATATCAA
ACTTACAGGCAAACCAGGGATATTAGACATGGAGTTTGACGCAACACGTC
TGTACTTGTGTCTTGGAGAGTAAAACTTATAGTCTCGAGGAGAGACAGCT
ACTTCACTTCGACCAGTCAACCGTTTGAACCTGCACTCAAGAGCCAAAAA
AAAAAGAGAGAGAGAGATATAAAGGCATACCACAGAGTGAAGTGGAAATG
CACCCCTTCTCAACATAATAAATAAACGTATAACTTACCACTCAGCATCA
TCAATAGGCATGCTATTTGGTTTTTCAACAATATCCAGACCATTGACAAC
GACAAAACGAACTCGCTTCTCTTCTTGTATAACTAATTCTGGAAATCTAG
TCCTAGTTTCAAGAGAAGTTGCCAATTCTCTTCTTTTGAACGTACATGGT
CCTGCGGACAAAAGCATAAAGATACAGGAACTTAAATAGCAATAAATCAC
AATAAAGTCATCCTAAAGAAGGAAAATGCAATACCTTTTTTAGGAAATTT
CTTAGCCAGCCTTCTATACAAACCACCAGCTGCCTCAAGCGCTACTCCAA
TTGTCTTGTCACGAATACCATT
>TI0AQRHB17YE24RM1 Orig: 536, Final: 486, Cuts: [51,536]
CGAATTCTTTCATCCTAGCAAGATGTTTCTTGAAATACTCTCCATTTGGA
TCTTCAACCCAACAAGCAAGCATACATATTGCCTGTTAAGTGCAAATGGC
ATTAGTATTGATGCCATAAAGCCTAAGTTAGCCATGTTAATTGCTATTCT
TGACTATAGAATCGAATTACCTTTTCCACAACTCCGACAGTAATGTATCG
ACTAATCTCATCTTCATAATGAATATGCTTCATTGTTACATGAAGAGCCT
TCTCTCTGACCAACTTATTTAAGGGCCAACATGTAAGAAGAGGCTCAGTT
AATATGTATAAACTATCCCAAAGTAGATCTTGTATCCAATTTTGGGGAAA
GTAGAGATCCTCCTGTAAGAATAGTTTTGAAGAACCAATGCATGTGAAGA
AATTATTAAGAGCCTATATGCGAATGCACACGTATCGACCATGTGGAGAA
AATTAGGTAAACTCACCTTCGCGCACAGATGCCACA
>TI0AQRHB17YF02FM1 Orig: 404, Final: 404, Cuts: [1,404]
ATCGGATTATTGAAGATTTGTCATTTCCAACCATAAACTTTTAAGGTTCT
TGTTTTTTTCTGATTGTTGTCATAGAATGTTCACCGACTCCTGTAGGAGG
CTTAGGATCATGAAGGGCTCAGAGGCAATTGGGCTAGGCATGTGTTATTA
TAATATATTCAGAGTGATAATTTGTCAGCTTAATATATAGTGTGATTGAA
CATCATGGACTTGTTGTCAGCGTAATTGTCGATTTTTGTCTCTGTTGTGA
AAATGTACATTCAATATGATCTACGAAATATGCTTTAATTGCAGCTCCAA
GGACCATGGAGAAGTGTAAGAACCGTAACTAAAGTTTTTTTTTTAACAAA
GACCAAAGGGAGGTGTGTGGGGGGTATCAAAAGCTTTGAAGGATTTTGAA
GTTT
>TI0AQRHB17YF17FM1 Orig: 639, Final: 639, Cuts: [1,639]
ATTTTGGGGTAATCTAAGGGCGATTCAATGAGAATTTCAGATGCCTTGAT
GAGATGAGCAGTATATATCACAAAGAGTGTTTTTCATCTTGCCAAAAAGA
ATGCTAGCATTATGCAACTCACTTATGAAGATCTTTCAAATGGAAAACAA
AATATAATTGTCAAACATTCCCAATCATCATTCCTCTCTATCTACATCAA
CATTAGCACGTAAAAACTCACAGTTGAAACTCAAAGCCTACACATGAGAT
CTCAAGCATCGGAAATCTCCAACTTTATCCACCATAAATCCAACAATGGC
ATTAAAACATATTGGCATCGAATTCCCAAACAGAAAGAACACAACATGAT
ATCTACACCTATCAAAAGAACATGTTTAGGAAACAAAGTACCTCTTTTAC
CGACCATCAGCAGAAGTGAAAGACTCTGCAAATCCGGTAGGCCTGGCTGG
GATACTATCCTTGCTGTCTTCTAAAGCCATATAACTTAAGTCCTTTCCTT
CCTGCCAACCCTTCACCATCTGGTTAAGGGGAAGGCTGTAATCAATGCCG
GAATATTCCTCGGTGTCATCATCAAATGGTTTCCATTTTTCCACAAGTGG
GGCCAAAACATTCACTGCATGCCCCATATCTGGCCGTTG
>TI0AQRHB17YG18FM1 Orig: 760, Final: 760, Cuts: [1,760]
TAAGGGGGGAATCTAAGGGCGATTCAGTTGATTCTGTTTCGCCTCTTCCT
CGGAGAAAGACGATCAAACAATTCCCAATTATGGGCCTTGCGGATCGGAT
CATCAATATAATATACAACCTTAAAGGCCAGATATTTGATATCTTTCTCT
TTGAATGAGATCTCAATTCCAGCGACGGTTTCATTATTAGATATCTTACA
ACTGGAATCCCTCTTTTTTCCGATCCAGTTCCTCCACCACCGCGAACCCC
AGTTAGATTCAGGCATGATACACTTTTTAGTTATTGGGAGAGCCCAAGTA
CTCTCTTTCGGATCCAGGAAAAGGCTCTCAGAGATCTTTTTTCCTTTTGG
AAGATACAGGAGCGAAACAATCAACCTATTGATATTGGAAGAGCCAAAAG
AGTCTTCCAATGTATCATTTTTGGGTCCAATGAAATTCATAGGTATAGGA
AGAAGTCCTGTCAAATAGATATTTTTTCTTTCGACCATCTTTCGATTGTT
AATACGATATATAAGGACCACTACTACAAATAGTACTACACCCTTGATCG
TGAAATATCGATTGCTTGTTGAACCCTGTGAATTGCGTGAAAGTAAGATA
CTCCAAATTCGGGAGTCCAAGAGTTTTATAAAACGTTCTTGATGGAAAAA
AATGTGAATGAAAGATCCCACTGAATTGAATTGGGTCCATGAATCTAAGA
AATAGTGAGAATTCTTGATCTCTCTAAATTCGAAAATCCAGGATTTGAAT
TGATGGCCTT
>TI0AQRHB17YG20RM1 Orig: 721, Final: 675, Cuts: [47,721]
TTTCGAATTCTCCCGGTTGCGTGGGGAACCAGTTCTTATCCTTTCCACTA
AGACTGGAATTGGCTCCGCTTGACGAATTGCGGTCTTCCCTTCCTGATGG
CTAGCAAGAATGGCCAGAATTGCAAGTGCTTCATCCACCATCCCACCTCC
AGCATCCTTCAACAATCTCATCAATGGGGTCACAATACCAGCCTTTACAG
CCCTTGCCTTGTTTCCCTGATAGATCGAAAGATTGAAAATAGCGGTAGCA
GCATCCTTTTTCCCCCTTGGAGTCCCCTCACAAAGCAATGTTATAAGAGC
TGGGATAGCCCCGGCTGCTCCTATCGCCACCTTGTTCTCATCTATTACAG
ATAAGCTGAAAAGAGTGGCAGCAGCATTTTCTCTAGCTTCCATGCTGCCA
TTTTTCAATACATCTACTATATCAGGTATTGCTCCTGCATTCACAATAGT
TCCCTTGTTACTCTCATTGATGGAAAGGTTGAGGAGTGCTGTAACAGCAT
GTTCCTGTGTCCGGGGATCTGGAGAAGACAATAGTTCTACAAGAAGTGGT
ATGGCTCCTGCCTCAGCAATGCATACTCTATTATCTGCATTCCTCTTAGC
AAGCAACCTGAGCTCACCAGCAGCTGCTCTTTGCTGTTCTGTATTTCCCA
TTTGCTAGTTTTTCCAATAAGGCAT
>TI0AQRHB17YH10RM1 Orig: 506, Final: 450, Cuts: [57,506]
TTCTATAGACTTTAAAGGACATGATTTCCACTTTATGGGATTTGGAGCTG
GTAGGAGGAGTTGCCCTGGAATTTCCTTTGCCATAACCAACATTAAGCTT
ATTTTGGCAAAGTTTGTGAACTACTTTGATTGGACATTGCCTAATGGGGC
AAAAGGAGAGGATTTGGACATGACCGAATCTATTGGTTTATCCATTCATA
AAAAATTTCCTCTTATTGCAGTTGCAACTCCATATGTTGCCTAGTATATA
TATAGGCAATACATTTAGCATTTGAATAATCCTCTAAGTTCAACTTATAT
AGCAACAATGTATGATTGTTCAGTTTGAAGTTCTTTTTTCTCTCATTTCA
TTTTGATTGTTGAGAATAGAACTTTAATACAAATAAAAAAAAGTATTGTG
GCCTATTAAGTATTAAGAAGGAACATCGTAATATCATATGCATTTGTTTC
>TI0AQRHB17YH11FM1 Orig: 604, Final: 604, Cuts: [1,604]
GGTAATCAAGGGCGATTCCAGCTTTATTTTATTTTATTCCAACTTCTCAT
CATACCCACTTACAAGTTTCCATCTAACGGAGATAAATATGTAAATTAAA
ACTCCTATACTTTCCTTACACAAACTTATGTACACTTTGTCAGTTTCTCT
CATTTTTCTTTAAATTAAAGATATTCAGATTAGTTCTAAATCCTCTTCTT
TCTTCTTCTTCTTCTACTTTTAGATTTGGTTTCTAAATAAACTTTTACGG
ACTTCGCTAATGTATTTTGTTACTAAGAGTGCTAATTTCTTCTAAAGATC
CACTGGGCAGCGACTGTATCGAAGGCTATCGGCTTTGGGAGCCAGCAGAG
GGAGCGTGGCAGAGACGTTAAATGGTTACGTCCACAATGGCAATTCCGTC
CATAAAGCAACTTTTTTAAAGTGTGTTAAGGAGCTCCGCAAGTACGGCAG
GTTTCAACATGCCCTCCAGGTACCCTTCCAAATTCAACTATTAAAGAAAT
TATAATCCATATTTTGTTATTTCTTGNNNNNNNNNNNNNNNNNNNNNNNN
NNNNNNNNNNAATATATATGCGCTTTGTTTTCTTTGCCAAAAAAAATTGT
TCTT
>TI0AQRHB17YI15RM1 Orig: 787, Final: 741, Cuts: [47,787]
TTCTCGAATTCTTCATCACTTTTGGTATCCTACTTGGTTACATTTTCAAC
TATGCCTTAGCAAGTTTGCCTCCACACATAAATTGGAGAATAATGTTGGG
CCTTGCAACAATACCATCAATTGTCATTGCCTTAGGGGTGATAGCAATGC
CTGAGTCCCCTCGTTGGCTCGTCATGCAAGGTCGAGTAGACCAAGCTAAA
GAGGTTTTAATTAAAACCTCAAACACCACAGAAGAAGCTGAATTGAGACT
CGAGGAAATAACCAAAGCCGCATTGTCAAATAATGGTAGCCCAGACTCGG
CCCAACAAAACAATTGGCGTGGACAAGGAGTTTGGAAAGAACTTTTGTTA
AGGCCCTCTAGGCCCATTAGAAGGATGCTAATTTCTTCCATAGGAATGAA
CTTTTTTATGCAAGCTTCTGGGAACGACGCCGTTATATATTACTGCCCTG
AAGTCTTCAAGGCAGCTGGGATTCATAATAAGAAAGAGCTTTTTGGTGTT
AATGTGATCATGGGCCTTGCAAAGACATCTTTTGTGTTGTTTTCGGCCTT
TTATTTGGACAGGTTTGGTAGGCGGCCCCTTTTGTTAGTGGGCTCAGCTG
GGATGGCTATATCTTTAGCTGGGCTTGGTTTGGGCTCTAAGTTTCTTGAC
CATTCAGATAGTAAAGCATCATGGGCCATTGTGTTAAGCATTGTGGCTGT
GTGTGCTGATGTTTCCTTCTTTTCACTTGGGCTGGGGGCCA
>TI0AQRHB17YI18FM1 Orig: 770, Final: 770, Cuts: [1,770]
ACTTCTATCTCCAAGGTTTGATTTCCCCTGTTAAATGCTCGACCGTTATT
GTGGCATTGCCTTGGAAAACTTCACAATCTACAGGCCCTAAATAATCACA
ATACCATCCCCCATTACAATGCTTCCATAATCTAAGGTATCACTTTGCCA
TGAAAAAAAGTAAAATACATAAATACCACATAAAAGACATACTTATACAT
GACAAGAAATAAAATGTTTATTCTTTTTATATTTATCCATATTACAGATA
TGCAGTGTATGCTAAAGTACATGAAGCTTGGATGCATACTTTTTAAATTT
CACCCCCCCAAGTTCTAGCCCCATGGGAGAGAGGAAGGGGAGATAATAGC
TGGTGATACCTGCATCATGAGGTATGGTCCCCATCCGATTGTGCTACCTT
TGGAGTTGCTTGGACGCTCACTTAGTGGCCCAAAACAGAAAATACAGAAT
TGGGAAATACTTAACAAAGTATTTCAATGTTTCTTATTAAGGTACACAAA
GTCCTTAAATGGGGACTGGGACCCACTAATCATCATGTTTTGTGATGAAC
CTGGTTAAAGCATGCCCCTCAACTTTTTACATTTTCTAAAGGAGTTGGTA
CCAAATACAGAACTATCATCATGATCTACCCATCTCTACTGGAATTTTAA
TGTATAGAGATTATACTACTAGACCAAAGGGAAATCAAGCTGCTGACACA
TACCTCACCCGCTCCAACAAAGAGATATGAGCCCACTTCTACATCGTGCA
CAGGAACCCTTTGGTATGCC
>TI0AQRHB17YI19FM1 Orig: 599, Final: 595, Cuts: [1,595]
GGGATATACTAAGGGCGATTCTATTGTCAATAATAATAATGAGACTCAAA
AAGAATATTTAACTAAAATATATGATCCTTTATTGAACGGACCCTATCGC
GGCCAAATCAAAAAATTTTTTTTATTCTCAATCAGGAAGAAATTTTTGGT
AAATAAAATGCATGGCATACTTATTAGTACCAATTACACAGAATTTGACC
AGAAAGTGGATTTATTTGATCGAAAATCATTAGGAAAAGAAATGACTTAT
TTACTAAGTAAGGTTGCAGTAAAATCAACATCAAATTTTAATTTGAAAGG
AATTTTTTTATTTCCATTTACTGAAAACAAACAAGTAAGAATTGATTCAG
AAGATCGAATAAAAATTTTAAAACTTTTATTCGATCAAGTTATAACGGAT
CCCAAGGATGAAACAATTATACAAAAAGATATTCATATTGGAATAAATGA
AATCAGTAAAAAAGTCCCTCGATGGTCATACAAATTAATCGATGAGTTGG
AACAACAGGAAAGAGACAAGGAAGACCATGTGGTAGAGGATCATGAAATT
CGTTCAAGAAAAGCCAAACGTGTCGTAATTTTGACTGATACTACG
>TI0AQRHB17YI19RM1 Orig: 547, Final: 498, Cuts: [50,547]
CGAATTCTTTTTTCGAGTACATCCGGAGCAAGAAATCCTTTATCTAAAGT
TTCTGATCTATGTATCAATTTTTTGCTTATGTTGTTCCTTTTTTCTTCAT
TGGCATAACTCCAATCATTGTACAATTCATTATAGGAGATTTTTTGTATT
GTAAACAAAGATATCTTTCTTTGTATCATTTTCAGAAAAGTTGACAAACT
TGGTGGATACGTGAAGGATACCCTTTCTTTTCCATCACTTTTACATGTAT
GAAAAAAAGATTGTGACATTTCATTTTTTACAGCATTTTGAAATCGGTCG
TTTTTTATATATCGGAATGGACGATTCCATCGTTTAGAGTCGAAAAGAAT
AGTCACAAGAGGTTTTTCAAACAAGAATCTTTCTTTATCTTTTATTTCAT
TTAAAGAAATAAACTTTTCTAACTTCGAATTTTCTTGATTGCCATCTAGA
TAAGAAGTTTCATAAATGGGTCTATTTTTATAGCGTGTCTCTTTAAAG
>TI0AQRHB17YJ14FM1 Orig: 309, Final: 309, Cuts: [1,309]
ATTGTCTCTTCAACATAGCTGAATCTCTTTTCGGAAGACGATTGAGTCTC
CCCATCTTTTGTTCCGTTCTCAAGTCCCTGAACTTATGAAGTATCGTTTC
CGTAGTATACCAATTCGTTAACATACCGCCTAGCCATTTTTTATTAACAT
AATGACAACGGGCCCTTATTGCAGCCCGTGCTACTGAATCGGCTGCTTTA
TTTTTGGTACCAACAATTAAGAATTGCTTTCCCCTACTTGCTGTATCAAA
AACTAAATCACAAGCTTCTGATAAAAATTTTGCAGTTCTAATAAGATTTA
TAATATGAA
>TI0AQRHB17YK10FM1 Orig: 825, Final: 825, Cuts: [1,825]
GTGGGGGGTAATCAAGGGCGATTCTCCTCTGAGCAGTTGTCTATAAATTT
AAGTGTATCCAATTTTTTCAAATTCTGTATGGAAGATGGGATTGTACCTG
TGAGACTGTTGCAGCTCATTTTCAAATAGGCTATGTTAGATAGATTGCCA
AAATCAATTGGAATTTCCAATGACAATGAATTGGAGCTTAAGTCCAATGC
TCTCAATTCCTTCAAACTCACGATCGAGGTTGGAATTTCACCAAAGAAAT
TGTTGTCGCTAAAAGACAAGTAGCTCAACTTTGTCATATTCTCTATCTCC
GGGGGGATATTTCCATGGAATGAGTTGTGAGCCATATCAAGAAATTGAAG
AGACCTCAATTGAAAAAGTTGAGAAGGAAGGGAGCCATTGAAGTTATTGC
CACTGAAATCAAGACGAACTAATTTGCTTAGATTGGCAAAGCCGTCGCGT
GGCAATTCTCCTTGTATTCCATTGGAGGACAAGTCAAGGGATGTCAAGGT
TCGAATGTGAAATAGCGGTGTCAAGATGGTGGAAGTCCACACTCGCCATG
GTGTCCGCAAAGGGTTGAGGTCCCCCAGAACTATTTCAACCACATTGCTC
GAACTACACTTGACAAAGGGGAACGAACAACCATCTGAGCTGGAATTATA
TAATTTTAACTGATCATCAGTAAGATTGGCGAGAGAGGCTGTAAACTGAA
GAAGGGCTTGTTTTTGACATTCAGGAGGACAAGAGAGAGTAGGGGTGAAG
AAGAAGATGAAAAGTATAAACATTAGTAGGCTGAGGAGTTTTGCCATTCT
TGTGTTCCTTTCTTCTTTGTTCAGG
>TI0AQRHB17YK18RM1 Orig: 705, Final: 644, Cuts: [62,705]
CATTCAGAATTCTCGATATGTTGTACGTTTGACCATCGCGGTCGAAAGTG
TGAGAGGAAAAGATTGGAAACTTCTTCGCATCATATACATTATTCCAATA
AAAAATTGGGGTAAGGATATAGACAGTCAAGACAAACCCCGCAAACATAT
TGACAATAGCAAACGCGGGTGTGGCTAAGGGGCTACCCAAAAAGCTGGCT
GCAGCAGACCAGTCAAGGGCAAATGAGCCTAGTCCAAGACCCTGGATTCC
TCCACCAATCTGTTGAGCAGTGATGGAGTCCTTCCAAATCCAACAAACAA
AGGAGAGAGCCGCTATTGAGGGGAAAAAATAGCTTGGGACAATGTAGTAA
GCAAAGCTTGCTGCAAAAATCATGAAGAAGTATTGTAGCCTTGATGTTCC
TCCCTTGGGTCGCTTTTCTTTGTCATGCAATGCCCTGCATTTCACATATA
ACTTGGTTCAATCCAAGGGATTAATACCCAGAGCTTAACAATGGTTCTAA
CCTTTGGAAATAATTCCCTTTCCTTAGCAAAAGCAAGGTCAATTTTTCTG
CTATGAGAAATCCTTTTATCAAACAGTTATTCAATATGAGAGACAGGACT
AGAAAATGATTTACCTGAATAGAGAGACTTTGGACCAGGTTTGC
>TI0AQRHB17YL01RM1 Orig: 560, Final: 511, Cuts: [50,560]
CGAATTCATTACCATTGTAGTCCATGCAGGAGCAACCCTCTTTAGGTTTT
AATAAGATTCTTATGCCAAATATTTCTTAACACATTGCATTCAGCATTGA
AACTCTTGGAAGCTCCTTTCCGTTGAAGGTTCAAGACCTTTACAGAAACT
ATCATTTCTTCTTGATCAAGAATTCCTATTCCTCTATATACAGGGCCAAA
ACTATCAGATCCAATTAGATTGTCAGGAGAGAATCCACCAGTCACCCGAT
AGAGCCTCTTGTATGAAAATTTTGAAATGAGGTCTGTAACTGAGAGTGTA
GAAGATGATTTTTTTTTTTGATTTTATCCTCCAATAGAGAACAAGAAAGA
GTGACGAAAAAATGATGAAAAAAATCCTACAAACAATTATGACTCTAAAT
TTGAAAGCTTGGGATTTTCAATCTTTCATAACTATAATATCGCATGCTTG
CAGCTGCAGTTCTGGGATACCCCCACAAAGCTTTTTATTTCCATTCAACT
GATATGATACT
>TI0AQRHB17YL12FM1 Orig: 564, Final: 564, Cuts: [1,564]
GGGGTAAACTAAGGGCGATTCTATGCCATTCATCTAGAACCTGATGCAGG
GACGATATAAACTAATTAACGGCATTTAAGGCAACTTTGAAAATCAAGTA
GAAAAGGACCAATAACCTTTAAGGGGAAGCAACAACCTCAACAAGAGAAA
AATAAGAACTATTTATCAATTATGAAATCAGAAACCTGATCAGGCGTGCG
CATTCTACACCAATCAGAAAGAATCCTTATTACAATGCTAATCCATAATG
ATAAGGATGTTCAGTCAAAGCCACTTATCAGACTTGTTCACGATTTTATT
TCCTTTTTTGTTTTTGACATAAACAGTCCAGATAATTGCCTTAAAAACCA
GCACCTTTTGAAAAGCCCCTTTGCCTGTTAGATTCAAGTAGCTGCACTGG
AAAAATTGACTGCCACAAATTTACTGACGCATCATATTCTTCTTTACTCT
AGCAAAATTAAGAGAGAAATTATTTGATAATATGTATAATACTCTTTAGA
GAGTGCAGAAGAAAAAAATGCAAGAGACACACCTCTGAAACAGAGTTATA
ATCAAATGTGATCT
>TI0AQRHB17YL17FM1 Orig: 241, Final: 241, Cuts: [1,241]
AAGGAGAAATCAATGCAAGGGAGGAGGACTCAANGAAAGGACATCAATNC
AAATCCTGGATTTTCGAATTTAGAGAGATCAAGAATTCTCACTATTTCTT
AGATTCATGGACCCAATTCAATTCAGTGGGATCTTTCATTCACATTTTTT
TCCATCAAGAACGTTTTATAAAACTCTTGGACTCCCGAATTTGGAGTATC
TTACTTTCACGCAATTCACAGGGTTCAACAAGCAATCGATA
>TI0AQRHB17YL18FM1 Orig: 329, Final: 329, Cuts: [1,329]
GGGTATCTATGGGCGATTCCCACGTGAATGTGGTGCAACTCATTGGCTTC
TGTGCTGAGGGGCCAAAGCGCTTTCTTATATATGAATTCATGCCTAATAG
TTCTCTTGAAAAATTTTTTTTTTTCTCAAGAAGAAAGTATCCCCTTAAGT
ATTGAGAAAATGTTTGAGATTTCATTTGGAGTGGCTCGTGGGATTGAATA
TCTACATCAAGGATGTGGCATGCAAATTCTGCATTTTGATATCAAATCTC
ATAACATTCTTCTTGATGAGAACTTCATTCCCAAAGTTTCTGATATTGGG
CTTGCAAAACTTTATCCAGAAAATGATAG
>TI0AQRHB17YM06FM1 Orig: 720, Final: 720, Cuts: [1,720]
GCCTTGTGAGATGCATAAGAAAACTTAACCTCTGGGCCCAATTCCCGGTC
AATGTAATGGCTGCACCAATAAACATATATCCATTACACTCTTTGACAAT
TATATGTTCTTCAAACTTACCAACATTCTTGAGAGTTGAAACATAGATAA
TGATATATTACTTACTAGTTGGTGTCAAACCACTTGGTCATTTCCATGGC
AGGTACAGAGGCATTCCCTCTAGCCATGGAGAAATAGACATCAAAGCCAA
TCTCACCACCGCTCCAACCATATCTAGGGGGAACCGCCCCAAGCATGGCT
GTAGTGTCTAAAACTTGATCATAGTATGAGAATGTGTTGCTAGGAATGTG
CTTGATTCCAGCATCAGCCATCTGCTTCCAGATGGAAGCCCTATGATCCG
CAGCCACTTTTTTTAAATCCTCAGCACTGCTCTTTTTGTCCCAAAAGGAT
TCCAAGGCAAACTTGAGCTCTCTTTTGGGTCCCATACGGGGATAACCGAC
AATGTGGGATGCCATAGCTCTGTTCCACCATATTCCAAAAATGCAAACTT
TAGATTTACTTGTATGCTTATCCACTAATGTTATACTATCACATTTGCAA
ACAAACCCATAATAGTTCTTTCAAAGAATTAACATATAAGTACAGTAAAA
AAAACAAATGCATAATTGATTTTAGAGAACATATTCAATGGTTTATATTT
AAAGACAAATGCACCACAAT
>TI0AQRHB17YM08FM1 Orig: 818, Final: 818, Cuts: [1,818]
ATACCAAGGGCGATTCTTTGTCCACTAATGTTGGTAACCTAAAAGGCTAA
AATCATGAAAGAGACACCATGTTAAAATGAATTTACCTGTAAACCAAGAC
TGGGATTCCCGTCTAAATGAGTTTTCCCACGACTGAGATTGTTGGTATCT
CCAAGTCAAGCAGCTCATAGTCAAGAATACTGCATGGACAAAGCAGAATT
GAAGTTAAAGAACTAAACCAGAGAAACCCACAGACAGTCCAAGATTTAAA
AGTAAAAGAATGAGTAGAACTTCCAAACTTCATTCTTTTTCCACACGTTA
AAGTTCTGCACAGGGGATAATATTCCTTCTTGTTATGTCAANNNNNNNNN
NNNNNNNNNNNNNTTTGTTTACTCTCGAATAAAGGCACTTTTTCACACAG
TGATGATTTTCTTTTTATAGAACAAGTCCTCCTGAAAATTCAGCAACCAT
GAAAGCTACACAATAATTTAAAACTACTTTACAGTCTACTTGCATTAATC
AATGAATTTATCAATGTACAAATTCAAATTTGAGAACAAGATATTGCCAT
GCTTAGATAAGCAAAACTTTAGGATCATCCAAATTCTAACTGATAGTCCC
CTGTGCTGTTATATTATGATCATACAATAGACCGTCTTACTACTCTAAAA
TAAGCACAAGATTCATTTATTTTTATTTCTGTTAGAAGAGAATTACTTGC
TGCAAACTACCCATTGATGTACTCCTACAAGACGTGCATGAAGAGCCATT
TGTACGTCTTTCCTGTTTAGATAATTGACTGTTTCATCTTCTACACAAGA
CATCTACTGTCTCAGTAA
>TI0AQRHB17YN15RM1 Orig: 614, Final: 557, Cuts: [58,614]
GGTTGTGAAGCCTGAGTGTCCAACTGACATTTGCAGTTTGCCATTGCAAA
ATTCTATACAACTGAGATCAATAACAACCTAAAAGCACAAGAACTGGAAA
TGCAGAGTAAATTAACAAGACCTGTAGATAAAATTTTCCAACACACAGTA
AACTGATCAAAATAGTCTGATACTTCCCATTGTAGTGCAAAACAAAATTA
GGCATAAATATTGCAACTCATAGGACTGTCCAAAAACAAGTAGCGCAAAA
TTCAAATAAAACACACCCCAAGCTAGAGGGGTCAAATTGCAAGAGTAAAC
TTCACCTAAGTAATCTTCTAAAACTATAATGGAACCACAACAATATTTAA
GCAGCAGTAGTCTGTTGGCCTTGAAGCCTCTTCTTTGCCTCTTCAATGAT
TGACAACTTTATACCCTTGCCCTTGGGGAGAGAGACCCATGGCTTTGTGC
CCTTGCCAATGGTGTACACATTTCCAAGACGGGTGGCAAACTCATGACCT
GTGGAATCCTGGATGTGAACAGTCTTCAAAGGTTCCCTTATGCTTCTCCC
TGTTCTT
>TI0AQRHB17YO12RM1 Orig: 751, Final: 694, Cuts: [58,751]
TTTGGTTAATAATTTATCTACTCTACTCTCTTTCCAAATCTCTCCTATTT
GGGGGAATTAAAAATGAGAGGTTAGAGGTAGTTGAAACCCCTCCAAATCC
CTCCCCTTCTTTCCTTATAAAACTTCCAAACAAGGTAATTGAATTACTCT
CCCTCTCTTTACTCTACTCCCCCTCCTTTTTTTAACTTCCAAATAGGCCA
TTAATGTTTGCACGCTATTGCTTTAGTTTGATTTTTCTTATTGTTAGTAT
TAAATTCCCAATCATGACCTTTAAATATTGAAAACACTCAACAAATTATG
AAGACNNNNNNNNNNNNNNNNNNNNNNCATACNNNNNNNNNNNNNNNNNN
NNNNNNNNNNNNNGAGAATGAGAATGGAAATGGAAATTGCTGGATAGGTC
AACAATATCATAAAATACTTAAATGAAAAATGATAAACTATATTGGGATT
AGAAATGTAGTTAGAAATCATTGTATTACTTATTATTACTATCTTGATTG
CAACAAATTGAGAAGAAAGTATCAGCAACAACTGGTTTTATTATGGGACA
GCTTATGATGTTCATATCGATCTATTATGTGCCTTTGCATCTAGCATTGG
ATAGACCTCATACAATAACTGTCCTAACTGTTGGAATTATACTTAAAAAA
TAATAATTCAAGAGAAACAAATATAATACATCTATCAATTAACA
>TI0AQRHB17YP01RM1 Orig: 475, Final: 415, Cuts: [61,475]
AGGATCTTGACTGTTTTAGATACATCTTTAAAGATCTACATGATACAGTT
AGTCATTGCAGTGAAGTTGGATAGATTCACATTCTCATGATAATATTAAA
CAACTTTTTAAATAGAATATAATAGATAATGCATTGTTTTTGGTCCTGAA
CTTAACCCTGGAAGAATCTCTCTCATTTAAAGTTCNNNNNNNNNNNNNNN
NNNNNNGGTTTCAGCTTTGGTATGTGCTCTCAAAAACCTTGGCTGAGGAG
GCTGCTTGGAAATTTGCTAAAGAGAATGGGATTGACATGATAACAATGAA
TCCAGGGCCTGTTATTGGTCCTCTCTTTTAGTCAACTACTACATTCAGTG
TGGACACAATTCTGAATCTCATAAATGGTACTCTTTGCAACCCATAAGGA
TATTGTGTATTTTCT
>TI0AQRHB17YP24RM1 Orig: 329, Final: 271, Cuts: [59,329]
AGGAGAGCCAACAATTGAGGCTGGGTTATTGGTTCCAAGATCCCGTGAGC
TGAGGCTGCGCAGCTGTTGGTGCTGCTTCTCGCGCTGAGCAAATGCAGAG
AGTCGGGAGCCCATTGGGGAGATTGGCTCTACACTCCTTGGAGACATCCT
TCCTGGGGATGGAACACCAAACGAAGCCTGCAATAAATGGTGCTCAACAC
TTTTGGGGGAGAAAACATTTGTGTTAAAGGGCGATAGCATGCTCTGCTGC
TGTCGGTATTGATTGAGAAGA
>TI0AQRHB18YA03RM1 Orig: 634, Final: 577, Cuts: [58,634]
TCATTCATCCTTTTCTACCATCAAGTACATTTTGTAAACATAGTCCTATT
TTACCGAGGCCCACGAGGAAGTTTGGAGGGTGTATATTTTCCAGTAAGCA
TTCCAAGCCCTAATGGACTATAAGCAATCAAGCGGATGCCTAGAGAATCA
CATATATTCTTGATCTCCAATTGATCTTGTCCCATGCTTAGCAAAGAAAA
TTGCACCTGAAATTAGAGTGTTCTAGAATATAACACAATATTTTGGTATA
CATCCATACAATGATACAAAATATATCCACCATAAGCAATGTAAGCCCAG
CACAGCCATCCACTATTATTATGGTAAGATGGATGCTCAATAGTTTATAT
CCTCTTCTGATAGCATAAAACTATACTTATTCTGCTTTGCAGAAGATAGA
GGATTTTGTACATAGAGTGATATATATGATAGACATATAGCATTAATCAT
GTTGATTTGGGTAGTAGGGAGTATAAAGGAGCTAGGGAAATGTGTTTGCA
AAAGATAGTAGCCTTGATACATAGGTATAAAGTCATACCTGGGCTGAGCA
TAAGGGGACTCCCCGGTCTTTCAGGTA
>TI0AQRHB18YA04FM1 Orig: 396, Final: 396, Cuts: [1,396]
TATCCATATGGCGATTCTAAACTAACAAAGGAACTTCCGTCTCTAAACAC
CACCCAAGCAGTTTTACCACTTTTCTATGGTTGATTTGGGAAAGAATGAT
AATCTCATTAATTTATTGTTAAAGATTCCCCTTATCCACTGTGTTGCACT
TTTTAATTGCCACTATTCTTCCATCAACTAACATTCCTTTATAAACTGTA
CCTTGCCCACCTTTACCAAGAATTCTGTTTTTGTTCAAATGATCAGTCGC
ATTTTCTAACTCCTTTGAATTGAATAATTTTGTCTTTTGAACATTGTTGT
CATTTGAAGATAATTGTTGTTGTAATAATAAACCACCATTCATTTTGAAG
AATTTTTTCTTGAGCTCGATTTTGTTTCTTTTCTTTATGATTTTGT
>TI0AQRHB18YA07FM1 Orig: 725, Final: 725, Cuts: [1,725]
AGATCTATGGGCGATTCTCACTTCTAATATCCGAACTATATAAGCTGAAC
CTCTCCCACCAATGCAAGCTTTTGTCTTTTTGTGTGGTATCAGTTTCACG
AGAGAGCGAGCTTTCCAAAATCAAAGCAACCAGTGCAGCCACTGTCGTGT
GAGACATGAAGATGACAGTCACCATATCGTCAAACTGCAATTTATAAATC
AAAATTAAGTAAAATGCCAATGATGGGAGCATTAACATATATATTGACTA
AATAATTAGATATGTAAGACCAACTTAGTTAAAATCTCTTACCCATCCAG
AGCTGGTGTGAAAGTGTCCAGAGCGGAAATCTATATGATAATATTCTCTG
AAGTATTGTGGTACTGAAATGCCCAAGAAGAAAGAAAAACCCAATATAAA
TTTTGTTCTGAAACTGTTCAAGTTACAGAATTGGAGAAAGCCAAGACCTG
CAGAAGCTGCATGCAACATTATAAACCATGTTACCATTAATTTTCCATTG
ACAGGACAAAACAAATCACTAAAAACTGAGCATGATTCCCTAATCATTGG
GAAGTTAGGGTGAAATAGAATACATACAAACATAGCCAAAGAACACACAG
TATAAAGCTGCTACGATTGGTAGAGGTATAGACGCGAAAAGTGCTCCAAA
TTTTCCTGGTCAAGAACATGATTACCCACATTTAAAATGATTAAATCTTA
ATTATAATGCAATAGTCATGACTTC
>TI0AQRHB18YA08RM1 Orig: 539, Final: 483, Cuts: [57,539]
TTCTCTTGAAAGCAAATTATTTAGGAGGTCAAATTCCAATTCAAGTATGC
CTTTTGCAGAATTTAAACATTTTGGATCTTTCCTACAATAAATTTTCAGG
TCTAATTCCTCATTGCTTGAGTAACATTACTTTTGATGCATCTGGCCCCA
AAACTTCTTTAAGAGGTTTAACTTTTGGGGGAGATTATTTTAGGAGTTTG
TGATTATATTTGACTGCAAAGTCAAACTTTATTGATTATCTCCCTGATGA
TATGTTTGAGTTTGACGGATTTGTGTATGTTGAAGAAAAAATAGAGTTCA
CAACAAAAACTATAACTTACTCCTACAAGGGGGACATCCTCAAGTACATG
TTTGCAATTGACCTCTCATGCAACAACCTAGTAGGTAAAATCCCACTGGA
ACTCGGTAGGATGGGCAGCAACATTCGTGCATTGAACTTGTCACACAACA
AGCTATCCGAACCAATCCCAGTAACATTCTCAA
>TI0AQRHB18YA14RM1 Orig: 640, Final: 583, Cuts: [58,640]
ACAATAAGTTATTGGTTGGTGTAACATTCTTTAGAGTTACATCACGTGTA
ACTTGAACCTAACCTTATATTTCTTAATTCCATGTGAATTTTGACGAATC
TACCATTAGATTACATTATCTTCATATATTTTTCATGCTTACAAAATTTC
AAGGTCATCAAAGATTAATAACAATAGATACAATTGGCCTATCTTTGGCA
AATTCTTGCACACATAACAGGCCGACTTGTATGCATCTCAACATCTCCAT
TTCAAAGCATGGTTCATACATCATTGGGTCTATTAAGGCTATAATGTTGT
TGGCATTCCACAATTTCCATGCCTAGAAACATGAAAACAGGATTGAAATT
CTTAGCATCAATACTGAAAACTATTGGAGGTTTTAAAAAAATAATGCAAT
GAGATAAAGATGACTTACAAATCCTAAAAGGCTCATGGACTGCTCATCAT
GATAAAAGCTAGAGTTTCTTCTTCCACTTAGTATCTCTAGTAACAACACC
CCAAAGCTGAAAACATCTAATTTTTCTGAAAATCGCCCTTCCCTTGCATA
TTCAGGAGACATATAGCCGCTAAAATTTTTAAC
>TI0AQRHB18YA22FM1 Orig: 585, Final: 585, Cuts: [1,585]
AGAGAAGGTTACAGATCTAAGGGCGATTCAGGGTTATATACCTCAACAAA
TATGCCAACTTTCTTCTCTTAGAGTATTGGATTTTGCCAATAATAGCCTA
TCAGGATCCATACCAAACTGCTTTTAAAATATTAGCGCCATGGCATTACA
AGATTTCAATATTGATACCTTTTTTTCTACACATTGGAATGCGTATGTAT
CCTATGTTGAAAATCTTAAGTTGGGTCCCAAAGGGAATGAAATGGAATAC
AAAGAGAACCTTAAATTAGTTAGGCTCATAGACCTTTCAAGTAACAACTT
GTCTGGATCAATCCCTGTTGAAATTTCAAATCTTTCCGGATTACGTTTTT
TGAATTTGTCTCGAAATCATTTGATGGGAAAGATACTAGAAAAAATTGGG
AGTATGAAAGAGTTAGAGTCAGTTGNNNNNNNNNNNNNNNNNNNNNNNNN
NNNNNNNNNNNNNNNNNNNNCTAATTTGACATTTCTTAGTCTCTTGGACT
TGTCATACAACAACCTCTCAGGTAGAATTCCTTCAAGCACCCAGCTTCAA
TCATTTGATGCCCTTAGGTACATTGGAAATCCTCA
>TI0AQRHB18YA24RM1 Orig: 340, Final: 340, Cuts: [1,340]
CTTTAAGATGAAATAAAAGTTTTTTTTCTTTTTCTTTTATTGCTTAATTG
CATGTAGGAAACTGCACCATGCATTTCTGAATTTTCTTATCAATTACTAT
TATTTCTAAAATTGAATCAAATTCAGATTTCTTCTATTTTAGTCAGAGAA
GTTATAAACAGAAATGCATAAAAGTCAGAGCTCAAACCATAACTCNNNNN
NNNNNNNNNNNNNNNNNNNNNNNNNNNNNNCCTTCTCTTACTCACCTTTT
TCTGATCAGCTACCGCTTTGAAACGCCAAAATATATTCTCAAGTTGTTTT
TTTTTTTGCTCATAACCAAGCCGAAAAATGATGAAGATTG
>TI0AQRHB18YB02FM1 Orig: 575, Final: 575, Cuts: [1,575]
CGACCCTTTCTAGTTATGAGTCGGAAATAGAGTTAATGGGTGATGCTTTG
CGCCAATTTTGAATTCGATATTATATGTTTGCTCTAGTTTTTTTTTTTTC
TAAATGTTGAAACAGTTTTTCTTTATCTATGGGCAATGAGTTTTGATGTA
TTAGGTATATTTGTGTTTATAGAAACTTTTATTTTTGTGCTTATCCGAAT
TGTTGATTTAGTTTATGCATGGCGGAAAGGAGCATTAGAAAGGTCGTAAT
TCTTGAATATTCAAACAATAAGAAGTATTTATGGATTGGGTTTTAGTAGA
GTTTAGGGTATTTTTGAATCTACCAAATCTACTTGGATCAAGATTTCCCC
AGTCCAACCCAACTCATGAGAACTCTAAAGACCAACTAAATGCAACCTGC
AGTATTTAGGTTAGGTTGTAGAATTGGGTCATCCCTAATAAATAAATAAA
AGAGTTTACATTCAACTATTTTAAGGCNNNNNNNNNNNNNNNNNNNNNNN
NNNNNNNNNNGGCATGAGAAAGAGATGAGAAAATAAAAATTAAGTTTAGT
ACTTTGGGTGTCACAGATTATGTGT
>TI0AQRHB18YB04RM1 Orig: 343, Final: 343, Cuts: [1,343]
GCGCGCAACACATTTGAGGGAGAGATTCCGGACTCCATTGGGACTCTAAA
GGCCCTTCATATGCTCAACCTTTCCAACAACATTCTCACCGGTCATATCC
CATTATCCATTGGAAACCTAACTGAGCTCGAATCTTTGGACCTTTCTCAA
AACAAACTCTCAGGAGAGATTCCACAGCAATACTCACTTTCCTTGCATTC
TTTAATGTGTCTTATAATAACTTCATGGGATCAATACCACAAGGAAACCA
ATTTGAAACATTTCTAAGAAGTTCATTTAAAGGAAATCCAGGATTGCGCG
GAAACCAGTTGTCAAGAAAATGTAAAGGTCCTACAACCTCATT
>TI0AQRHB18YB11FM1 Orig: 688, Final: 688, Cuts: [1,688]
GGGCGATTCCTTGGATGCAGATGGAGGGTGCGTATATGGGAGACGGACAA
AAAACTAGGATCTGTAATCGAGTCATATCCCCAAAGCCCTCCTGAGACTA
CTTTTCAGTGTGGTAAGTGATCGAGCTGATTGATCCTATTACTAGACAGT
GGAAACAGCAGATTATCAATAACATTTTCCTACCGTTTGTAAGATTTTCG
TTATAGAGCGAACAAATGTGTATAACATTGTGTACATTTGCTTGAATAGT
GTACACTATTCATGCAAATGGTACAAGTAAATGTAAACCAATAGCTGTNN
NNNNNNNNNNNNNNNNNNNNNNNNNNNNNNNNNTGAGATGCTTTTGTTAG
ACCTCATCAAGAAGAGAGGCGTCCAAATTATTGTTGTGCCTGATGTAGCG
GTGGAGACCGTGGCGGACGGCGACCCGTGCGAGTTTGTCGTTGCCGACGT
TGGCGGAGCGTAGGTCTGTGAGCTGTCCTGGGCCGAGGCTAGGGTCTTCC
AGGTACAAGTATTTGCTCACGGCCAGTCCCAGCACCACGTCGCCTACGAA
CTCGAGCCGCTGGTACGACCTAAACGACTCGCCNNNNNNNNNNNNNNNNN
NNNNNNNNNNNNNNNAGTAGGCGGGGTGTGTGAGTGCCTCTACTAGAAGA
GCCTTGTCCTTGAAGCTGTAAGAGAGTATTTTTTCCAC
>TI0AQRHB18YC13FM1 Orig: 779, Final: 751, Cuts: [8,758]
TACATGATCAAGGGCGATTCATGAAATCACATCCTCCACTGGAATACTAT
CAAATGATTTTTTTGCATCAACTATACTTCCACAAGCAGAATAAAAATCT
ACCAAAGCATTAGCTATTAATATATTTGATTCTACCCATCCAAACTTAAC
AGTGAGGCAATTTTTACAGTGTTATGGTAACATTTAAATGCAGCAGGGAA
ACGTTTTTCTCTCATCAAGCGCATCATTTCCTAGTTCAATTGAAAACTAG
TAACATCAATATGCGACAAATGAAGGCTAAGTCACCCAAACAGCAGTTAT
AGCATTTTTTTATAAGTATTGATGCTTTTATAAAAAAAGATCACTCCATG
TACAAGATGAACACAAAGAAGCAAAAAGAATTACAAATAATCAATAATTT
TCAGCAATGAAATTGCAACTAGTGAACTTCAATGCACAGGACCAATCAAG
CAAAGATGTACCAAATAAATCGATGAGATTGTAGAAGAAAATTATAAAAG
TAAATTTGATGAAAATTAACATTTTAGAAGATAGCAAAAATGGATTGTAG
CAGGACCTGCACTTTGGTAGTTGAATAATCAGCAGAATGAGAGTGTAAAA
ATTTTGAAAGAACAGATTTATTCGCATTTCTTGAATGGGTGTCACCAGCT
TCTTCATCCCCAAACCAATCTGAATAGTCAGGGCAAAAGGAAGTGCCAAC
ACTCTGAAGAAGTGCTATTATTTGCTGCAGTAAAATTTTAAAGAGAGAGA
G
>TI0AQRHB18YC17FM1 Orig: 703, Final: 703, Cuts: [1,703]
GGNTACTGATCTAAGGGCGATTCTCGCTTTCTCTCTATAGAATGAAACTT
GTATCTTTGTGGATAGGGAAGGTCCTTGTCGATACGATGACGTTGAGAGC
ATCGGAGATCACCAGTCTTTCCAAGGTCATGCTCATGGCCTCTCAGGGTT
TGCACCAAGGGGTACACACATCATACATTTCCACTTCATTTACGTGTGCA
GAGATAAAAATGGAAATTTGAAATTTCAGTAAGCCGTTTAATTAAATTTA
GGGTTTGTTTTTGAATGAATTAGGATGGACCAATACTAAAACAAGCTCAG
AGTGTACCAAGGAGAGTTGATAATAAATTGGTGAAGCCGCAAGTTCCTGT
GGACAAGAACAGATTAGAACGATGGAAGGCAACTGGAGTTGTAGCATTGT
CTCAATGCAACTTGAATGTACCAATCAATAACGGTTCTTCTTTATTATGG
ACTTGGTTTGCTCTTAGTAACTTCCACATTGCTGAATATCTCTTGGAATC
TAATTAATATTTCTAAATTTGTTATAAATAGAACTAAATTTAGATGGGTA
TCGGGCATCTGTGTTGTTGCCAATGAGTTCTAGCTCAACTGCCACCTCCT
CCTTGGCTTTGAGACTTACTGGATGTGTGTGTAACTTACCTACCAAAAAT
AAATTAAAAAAATCAGGCATCAGTGTTGTTGGATGTCGTTGTTGATTGAA
TAT
>TI0AQRHB18YD21RM1 Orig: 637, Final: 593, Cuts: [45,637]
TTGCTCGAATTCTTTCTCTATATATATATATAGTTTACATCCTTAGGTCA
GTCGAAAATCTGGACCGATCATATGAAAGATGTCATCAATCATACCTCTT
TCAGTTTCAATCAAATCTTTCACATAGGACGTAGGTGTAATGGACCATAC
TTTTTTGTTATAAACTTATAATACCGTTTTATAAAAAAATGATGTACATT
TCGTTAATGTTCTAGTAAAGAATACCAAATAAAATTGACAAAAAATTAAG
TAAAGCCCATTAAATAAATTTTCTTATTCATCTTTATTTATTTATTAATG
GACCATACTTATTCAACGTTCAAATTTATAATTTGGGGTATATATTTTTA
GACTGTGGCGTGGACTGTGATCTTGCACCTAGCATTTCAGAGCATTGGAA
TTGTGTACGGGGACATAGGCACATCACCACTATATGTGTTTGCAAGCACC
TTCCCAAATGGCATCAAGCATAATGACGACATTTTGGGTGTTCTTTCTAT
CATCTTTTACACCCTCACCTTGATCCCTTTGGTTAAATATGTTTTCATTG
TCTTAAGGGCCAATGACAATGGTGATGGTAAGATTTTTGACCA
>TI0AQRHB18YD23RM1 Orig: 590, Final: 546, Cuts: [45,590]
TTGCTCGAATTCTTCTTATTTATAACGACAATTATATGTCTCTTGATTAA
GGATATTTAAGATTTTTTACATATGAATCTTTTCATACTTCAATGTTGGG
ATTAATTACTGGTGCTAATTTGATACAAATTTATATATTTTGAGACACCC
AATTTGATTTTCCTATGGAATTTGGGAAACAGAGGAAAAGGGAGAGTTGG
TAGAAATGCAGTTGAAGTTATTCTCAAATTTTGATTCAATATCGATCAAT
AAACAAAATCAAGATCTTNNNNNNNNNNNNNNNNNNNNNNNNNNNNNTGC
TTCAATATTTTTCTCCAGATTTCTCCATACAAGTCGATTTTGTTATTGAA
AATAAAGGGAAGGTTGAAGAGGAGAAAGCATACATCTCTTGTGCCCCCTC
CATAGAGCAAGCCTATAAGATAATTTTTAATTGAAGAGAAATGTGATCTC
CGTAGAGTTAGGGATGTCAAGCATAAACATTAAGATGTCTTAGGCTTTAG
TATTAACAGATCAAGATTCTTTAGACTTTTTAGGAAATTCTCCCAA
>TI0AQRHB18YD24FM1 Orig: 637, Final: 636, Cuts: [2,637]
TTAACGAAACTAAGGGCGATTCAGTTGATTCTGTTTCGCCTCTTCCTCGG
AGAAAGACGATCAAACAATTCCCCATTATGGGCCTTGCGGATCGGATCAT
CAATATAATATACCCATATAAACGCCAGATATTTGATATCTTTCTCTTTG
AATGAGATCTCAATTCCAGCGACGGTTTCATTATTAGATATCTTACAACT
GGAATCCCTCTTTTTTCCGATCCAGTTCCTCCACCACCGCGAACCCCAGT
TAGATTCAGGCATGATACACTTTTTAGTTATTGGGAGAGCCCAAGTACTC
TCTTTCGGATCCAGGAAAAGGCTCTCAGAGATCTTTTTTCCTTTTGGAAG
ATACAGGAGCGAAACAATCAACCTATTGATATTGGAAGAGCCAAAAGAGT
CTTCCAATGTATCTTTTCTGGGTCCAATGAAATTCATAGGTATAGGAAGA
AGTCCTGTCAAATAGATATTTTTTCTTTCGACCATCTTTCGATTGTTAAT
ACGATATATAAGGACCACTACTACAAATAGTACTACACCCTTGATCGTGA
AATATCGATTGCTTGTTGAACCCTGTGAATTGCGTGAAAGTAAGATACTC
CAAATTCGGGAGTCCAAGAGTTTTATAAAACGTTCT
>TI0AQRHB18YE01FM1 Orig: 741, Final: 741, Cuts: [1,741]
AATCGATATGGCGATTCAGGACAACAGGAAGGTCTTGAATTGCTTAAAAC
AGCCATTGCTAAAGCTGGTTATACAAGCCAAGTTAGTTTTTCTTTCATTT
TATTTATTGTTCTATTGAGTCTTCAATATACCTAGGGATTTAAGGGACTA
AAATTTTCCTTTATTTAATTAGGTTGTCATCGGAATGGATGTTGCTGCAT
CTGAATTTTATGGAGAAGATAAAAGATATGACCTGAACTTTAAGGAAGAG
GTGAGTTTGTGTCACTCTCTAGGACCCTAGGTGAATGCAATGTTTGAAGG
ATATCATATCAGTGCATATGAATCAGAGCAAGACCTGCAGCAGCTTGGCT
TACATTATCTATTTACTTATTTCTATTGTTTGTCTGTGCAGAAAAATGAT
GGCTCCCAAAAGATCCCCGGTGATGCTTTAAAAGATCTGTACAAGTCGTT
TGTGTCTGAGTATCCTATTGTATCAATTGAAGATCCATTTGACCAAGATG
ACTGGGAGCACTACGGAAAGATGACCAGTGAAGTTGGAGAGAAAGTACAA
ATTGTGGGAGATGATCTCTTGGTCACCAATCCTAAGGTTAGCCATTAGCA
TGCTTTACTGATTCAGTGATTTGACTTAAACTGTGTTTTTTCCCCTTGTA
AATATTTCTTGATAACTTATAGATTAAGTGCACCAACTGCAAGAACTTTA
CTAACTGGTGGAACTCTAAATTACAAAACAATTAATGTGCA
>TI0AQRHB18YE02RM1 Orig: 576, Final: 532, Cuts: [45,576]
TTGCTCGAATTCTCCCAATGGGACTCTCAACTTGTAACAGATTTAGTATT
TCGTTTAACAGTTTGTAAATAAAACTAGGATATTGTAGCTCCATGATTCT
TACTGTCATTAAGTTCTCCACAATTGATGATTTTAACTGTCACTGTTGGA
CTCCCATCTTCATCACCCACGTTTTCAATTTTTGTGAGTAATTCATGTCC
ATGAACAAGCTTCCCAAAGACAACGTGCTTCCTGTCAATATAAGAATAGG
CTGCTGAACATACCAAAGAGTGTACACACAAGAAATAACTTAAAGAAGTA
TCATGAATTTTAAATTTTAACACAGGTCGCCGTTCGGTTCAGCTTATGTT
CATCCTAAAAGAGAATGTACAGCTTTCAAAGCTTCATTTTTTTTCTATAG
GTATAGTTGCACTTTTGCCTAACTTATATTTTGATGTAAGGCATATATAG
GAGTCTATTTTCATCATTTGNNNNNNNNNNNNNNNNNNNNNNNNNNNNCG
TATTTTTCGGATTTGGGAATTTATTTCCATGA
>TI0AQRHB18YE04FM1 Orig: 737, Final: 737, Cuts: [1,737]
TTACAGATCTAAGGGCGATTCAGAATTTTGATTGCTTGCCCACAAATGCT
GTTAAGAATCTATTAAAGCATTGTTTTTGAATCTTATACCTAATTAATAA
GTCTAGTTGAAAAATTTTCAATAAACTCTTGGGTAATTGATTTCTCATTT
AATTGATATTATGATTTAGGTCTTTTCAAAATCTTATGATTTATGTCTTT
TGAAGATCCATCCTCCTTATCATACTAATCACTGTTTTTAACCCAGTTGA
TTGCTTTCTGCAGGATGCATTTGTTTTGTGGGACACATATGGGTTCCCAT
TAGATTTGACCCAGGTTCCTGAAGTGCTTTGCTTTTCCCCGCCTTCTTGT
TTAGTTGCATATAATTACTTTTGGAAGTTAATAATCTTTTGTCTATCAGT
TGATGGCAGAAGAAAGGGGCTTACTGGTTGATGTTGACGGTTTCAATAAT
GCCATGGATGAGGCAAGAGAAAGATCAAGGAATGCTCAAAATAAGGTTTG
AAGAGTTTTCTTTCTTATCTCTTTATACATATGCCCTTAACTATATACTG
AGTTTTTTGGCTTAATCTTACATGGATCTTGGGAAAAATAAATATTGATG
ATTTGGCAAACTGGATAATGCCAAAGGAATGTATGGCAAAAAAATGATAA
TACAGGTTATATTCAGTTCTCATTTTGTTCTAATATTTATTTCTTGGCAG
CAAGCTGGTGGTGCTATTATTATGGATGCTGAAGCTA
>TI0AQRHB18YE05FM1 Orig: 758, Final: 758, Cuts: [1,758]
ATCCAATTCAAACCCATGTCTAAGTATCTGTCCATGTACCCGCTAGCCCA
TTTCAAGAGCCAGCAAGCCACTGCAAGCTTTTAGCATATACGAAAAAGTA
AAGCAATCCGGACTCACCCCAGCCATTTGCATCCTCGAATACATTTCAAT
CACATCACCAAACATATTGTGCATTGAATAACCTCTAATAATCGCATTCC
ACAAAAACACATCTGGGTCAGGAAATTCATCAAACACCTTACGTGCATAA
CGAATTTCTCCAAGATTACAGCTCACATTGATCAACTTAGTAATCAAAAA
CCCACAATCCTGCAATCCAGAGGCCAGTAAGTGGGCATGGATTTGATTCA
AATGGGTCTTGTGGGTGGAATTATCAATAAAAGACACATAGAAGGAGTTG
AAATCGAAGGTGAAGTGGACGTTGGCATTGTTTAGATGGAAAGGTGATAC
AGAATAGCGGTTGAGAAATGTTAATAGTAACGCGGGAAATTCAAATGATT
TTGCCGTTGAAGGGTACAACGGTCGGATGTTGGCGGTTAGGGAAAAGAGA
TCTGAGGAAAAAAAACATGGGTGAGAGTGAGAGAGTTTCCTTGTCAGTGT
CACACTCGTACATTTATTCATAATCATAGCCATATGGCAAAATTGGCGTT
ACAAGTTTACACAGCAATTTATTATATAAGTACATCACTTTTTGGTTTGC
TCTCAAGAAAATAAAATAATCACTTACTGGTTTTGGGAATAGTTTTAAAA
TATATATA
>TI0AQRHB18YF08RM1 Orig: 687, Final: 629, Cuts: [59,687]
AGGTGTTGTTCTTATTCGAATCGAATATTTTCCGTATTTTCCTTTAAGGT
ATTTACTTACTAAACCCACNNNNNNNNNNNNNNNNNNNNNGAGCTGAATT
CAATGAATCTAAGACTTCTAATTCTTTGGAATCGCAGAGAAACGATCTAA
GAGCACCGTGCAAAGAAGAAGAAGACAAAATGACGATTAAGCAGGCGGTT
AGGATCTCCGACAGGAAGATCCTAGTAAAAGACCGAACAATCCTAACAGG
AGTACCGGACAATGTGATAGCAACGTCCGGTTCGGAGACCGGTCCGGTCG
AGGGCGTGTTCGTTGGTGCTGTTTTCGACAAGGAAAACAGTAGGCACGTG
GTGTCTCTAGGAACGCTACGTGAGGTCCGGTTCATGTCGTGCTTTCGGTT
CAAGTTATGGTGGATGGCCCAGAAGATGGGCGATAAAGGAAGAGACATTC
CGTTAGAGACTCAGTTCCTATTGGTCGAGACCAAAGATGGGTCCCACCTC
GACGAAAACGAGGAGAACCCGGTTGTCTACACGGTTTTCCTTCCTTTGAT
CGAAGGCTCGTTCCGTGCGGTTTTACAAGGCAATGATCGCGACGAGTTGG
AGCTTTGTTTGGAGAGCGGTGACGTGGAC
>TI0AQRHB18YF15FM1 Orig: 719, Final: 719, Cuts: [1,719]
CAAAGTTCAGTTTCATATGATTTTGATGTTTCAAAGGTTATTGAGTCATT
GGTATTGACACAACCTTCCATAGTGCTTCATTCTCCTGATGGTTTTGAAG
TTGTTGGACCTGCAACAGCTATTGAGCACAAGGCATATATTGAGGTTAAT
GAAATGGGAACAGAAGCAGCCGCTGTCACCTTTAATTGTGTTGCAGGTTG
TGCTCAATTTCAAAAACCACCGCCGCCCTTGACATTCAAGGCTGATCATC
CATTCATGTTCATGATCATGGAAGACAAGTCTAGTATACCCCTTTTTGTT
GGAGCTGTGGTTAATCCTCTCTTGGAAACATGATGTTGTTTTCTTTGTTT
TTCCTTATTTGTCATTGGGATGATATAGTTTAATACTTTCTCATATATGA
ATTGTTTTTAACTTTTANNNNNNNNNNNNNNNNNNNNNNNNNNNNNNTTT
CAATGTTATAAGCTTAAATCTTAGTGTGGAAGGTAGAGTGGTAGACATAA
CGTTAAAAAAATCCTACTCACATTTATGTTATATCTACCTGCAGGCAAAT
AACCCATGCTTTGCATAATATGTCTCTAATAAACAAAGTTGAAACAAAGT
TTTTTTCTATCCGTTTATATAACCTTTCAAGAGAACTTCATAATTGTATC
TGACTTTACAAGAATTTCTATTAGCAAATATGTGTGTGCGAGCGTGCATA
TGTTGAAAAGTCAGTTAAT
>TI0AQRHB18YF24FM1 Orig: 591, Final: 591, Cuts: [1,591]
TAGGGCGATTCCGATTTGGATTTTACCATTTTATATCCAAATTTCCAACC
CCCATAATACACCTTTTACTGCCTTCTTTCTTCTCTAAAAGCTACCAAAA
TTTTCCTTTTTGATCCCACCACCGGTACCATGGGAGATGAGAGGAAGCAA
ACCCCAGAAACTGTACCGGTTTCGGTTCAAACTCTGCCCGAGAGAAAGAA
AAATAAGCTCCCTAACTTTCTCTTATCCGTCAGACTCAAATATGTGAAAC
TTGGGTACCACTACTTAATCTCCAATGCCATGTACCTCTTGCTTGTACCA
CTTCTTGGCATGGCTTCGGCTCATCTTTCTATGCTCACTGTTCAAGATGT
TTTGCAGTTATGGGACAACCTAATAAAGTTCAATCTTGTTTCGGTGACTA
TAGGCTCATGCGTAATGGTTTTCCTTGCCACCTTTTACTTCACCAGCCGT
CCAAGAAAAGTTTACCTAGTAAACTTTGCGTGTTACAAGCCTGAAGAGGC
TCGAATATGTAGGAGGGAGATTTTCATTGAAAGATCTACTTTAACTGGGA
CTTTCACGGAGGAGAACTTGGCTTTTCAAAAGAAGATTCTG
>TI0AQRHB18YG09FM1 Orig: 646, Final: 646, Cuts: [1,646]
TGTTGAAATTTAAGACAAGTGGATCCAAGTTTCAAATCATCTTGTCTTTT
CCCTCCATGTGCAGCAAGGGTTTGAACTGTGAGATATTTATGTTTTTTCG
ATTAGACTTGACAATGGAGTGGGTCTGTCCAAGCGAAGCGACTTTCTCAA
TGAATATAAATGTGGATAACATTTTGACAGAGACTAGGTGTGGCCATACT
ATTTAGTTTGACAATTCCGCATTCTATTATTGATGCACAATTATTGCACA
AATGATCTTGATCATGATCACCTATAAAATACAGAAGAGTTTATCAAAGG
GCACCGGGGTGGTGAAGCCTTGGGCTCTCGAGTGCTTAAATCCGAGATTA
AGCTTTCTTTACAAAAGGGAAGGAAAATATTTCGTTTTAGGATATTGGCT
TATGTGTACCTTTCTCCTTTTTAGGGATGTTTTCAGGTGGTTACTAATTA
ATGGAGAACCATTTCCTTAAGTTTTGCAATTGTGGTAAATGGGTTGTAAT
TGTCGGGGCCCCCCCTTTGCTGCCCCCATGGGGATGGTCTACAGGGTTCA
TAACTACTTCTCTTACTACAGAACGCATACCTAGCCAACATTTAGATCAG
GCTCAACTCAAACGTTTTTGGTTCACACTAACATTACTCACTTGTT
>TI0AQRHB18YG16RM1 Orig: 733, Final: 689, Cuts: [45,733]
TTGCTCGAATTCTTTGCCCCACCAAAATTTTGTTGTCATTCCTTGGAACT
CCAAAACCAAGAAACTCCTCGCACATTTGCCTCCAATTCCCATCCACCAC
AGCAGTCGGCCCAACCAAGACCTCACCGTCTATAGGAAGTTCAAAAATGA
CCTCCACATCTTCTAGGGTGATTGACAGCTCACCATGTGGAAGATGGAAC
GTATGAGTCTTTGGCTGCCATCGCTCAACTAAGGCCGATATTAGGCAATG
ACCTATCTCTCTGGAAAGGGCCCTAAACAATCCTTCTAGCCCCACCAACT
TAATAATGTCAATCACCTGATTATTTTGCATCGTTATGTTTGACATCTCC
TTAGCATGACCACGGCACGTAAGTGGGCCGAGGTCCTGCAAAATCGATAA
AAATTATAGCGGTTGTTAGAACTAGATATACAACTTTGAAAAAACTTGCT
AAAAGTCAAAGACAACATAAAAATTAAAGCGGTTGTTAGAACTAGATATT
TCATCTCGCCATTCCAAATGTCCTTTGATCGATGATTTCATTGTCGCGTC
AACAATGAGGGATCTTCTGAACCAGGGCGCACGATCTCTGGCTCCTCATC
CATCCGAAGCTCCATACTGCAAAGAGTGCTACTGTGAGATCATACATAGT
GGCAGACGTACATTATGATCATCACAAATTAAGCATTAC
>TI0AQRHB18YG20RM1 Orig: 698, Final: 642, Cuts: [57,698]
TTGATCTCCCATACATCGATTATTATACTCTATTAGTTATGATGATTTGA
ATTGTAGGTAAAACTTCTTATGAGAGTTCATCATAAAAACTTGACTACCC
TTGTCGGGTATTGCTACGAAGGAACCAACATGGGACTCGTTTACGAGTAC
ATGGCCAACAGAGACTTAGAAACACAATTGTCAGGTTTGGTCATAGTTAA
AACTAGCTTATAATAATATCATGGAGAGGCAACCCAACGATCGTATTGAT
TTGATTTTGAAAACTGGAAGGCTAAATTGACTCAACTAATAGTTTACGGA
ACAATTGGATTTGGCTAATGGTGAAAGGGTCAAATTAATAATTTAAGCCA
AATTTTATATTGAAGCAACATAAAAATAATTTTCCCTCAAAAACTTTTCT
TAAACAACATGATTAAGGTTATTATTTGAACTGCACAACTAAGTTAAGGC
GTATTATTTACGGATGCAGGTCATAAAACAAATATCTTGAGTTGGCAAGC
AAGACTTCAAATAGCAATTGACGCAGCTGAAGGTTTGCAATAAGCTGNNN
NNNNNNNNNNNNNNNNNNNTGTTTAATCTTTTCATTCTTTTTCTATAATT
AATAATGGATTGTAAAACAGGTTTGGAGTATTTGCATCATGG
>TI0AQRHB18YG23FM1 Orig: 315, Final: 315, Cuts: [1,315]
ACGAGGATGAGCCAAGGCGCCAAGACTTGGATCAATATTTGCCTCAACTG
GAGCTCATTGGCAAAGATATCATCCCTACTTTGATCAGGAAAAACGCTGA
AATGGGACGCCCTGTCTCGTGCCTAATCAACAACCCTTTTATCCCTTGGG
TTTCTGATGTTGCTGAGAGTCTTGGCCTTCCTTCAGCTATGCTTTGGGTC
CAATCTTGCGCTTGCTTCTGCGCCTATTACCACTACTACCACGGTTTAGT
TCCTTTCCCTTCTGAAGCTGAACCCTTTATTGATATCCAATTGCCATGTA
TGCCACTTTTGAAAT
>TI0AQRHB18YH01FM1 Orig: 638, Final: 638, Cuts: [1,638]
CTGATACAAGGGCGATTCAACTCATGAAGTGGATCCTTCTCTTAGTCGTG
GAGTCTCCCTATAATAAACTTTTGTTTATTTTGTCGATCTCTTTGCAAAC
TTTGGAGGGCATTTTGGGGCTGTGCATGATATGCGTGGGAATGGCAGTGG
TGATACCCGTGATAAGGGTAAGGCGACCAGCAAGGGATAGGGCCGTAGTT
TTATAATTGGCTAGTCTCAAGCGGAGCNNNNNNNNNNNNNNNNNNNNNNN
NNNNNNNNNNNNNNNNNNNNNNNNNNNNNNNNNNNNNNNNNNNNNNNNNN
NNNNNNNNNNNNNNNNNNNNNNNNNNNNNNNNNNNNNNNNNNNNNNNNNN
NNNNNNNNNNNNNNNNNNNNNNNNNNNNNNNNNNNNNNNNNNNNNNNNNN
NNNNNNNNNNNNNNNNNNNNNNNNNNNNNNNNNNNNNNNNNNNNNNNNNN
NNNNNNNNNNNNNNNNNNNNNNNNNNNNNNNNNNNNNNNNNNNNNNNNNN
NNNNNNNNNNNNNNNNNNNNNNNNNNNNNNNNNNNNNNNNNNNNNNNNNN
NNNNNNNNNNNNNNNNNNNNNNNNNNNNNNNNNNNNNNNNNNNNNNNNNN
NNNNNNNNNNNNNNNNNNNNNNNNNNNNNNNNNNNNNN
>TI0AQRHB18YH02FM1 Orig: 712, Final: 618, Cuts: [1,618]
GATTTTCACTATTGAATACTTTCACCTCTATCCCAAGTTCTCTTCCACAT
ATTGCCATACATTAGAGAATCAAAGATAGTACACTTGGAAGACTTAGCTG
AAGGCCTTGAGAATGGGGCAGCAGCTCTCCTAGGACTCTTTAGTGGCCGC
AATGTTGGAAAACAAGTACTTGTAGTTGCTCGTGAATAAGAGCAAGTTTG
GTACAGTAAATGAATTGGAATAAAATCCTATGCATGTATTTGACAATTAG
TTAATTTTGTATCACAATCTCATATATATACATTTAGAGAAGATTAATAA
ATGAGATGTTATTTTTTAAGGATTTTTTATGTTTATAATTATATGCAAAG
AGGGGTTTGTATTTATTGAGATATATTAATTCTTAATATTATTCTACATA
TATTAAGGAATAGTTATTATTGTTATTCTCTTGGAGAGATATAACTATTC
ATTGGTTTAATAGCATTCACACTAGCTCCAAAGGAGTTTTTTGACTGAAA
TAATGATAGAAGTATATTAATCAAAAGAAATACAAAAGAAAGCCTGGCCC
AGGAGTTTTACAGTACTGAAATTGGCCCAAAGAACAATGGACCTATTACT
CCAGAAGCACCAGAACTT
>TI0AQRHB18YH11RM1 Orig: 755, Final: 698, Cuts: [58,755]
ATCCTTCTACCTTATAAATGCTTATTTGCTTTTAAGGTCCAAGATTGTCT
AGCACTTTTTTGTCTCTTGTTATAATGACTCTACTTCCTGAATCAAACCA
ATTACAATCTCCAAGTAAATTTTCTATCTCTTTTGATTGATCCACATCAT
CAAGAATTAAAAGAACTTTCTTACTACAAAGCCTTTCTTTTATCATAGTG
ATTCCTTCGGGTACACTATTCACCTTATCATTTCTACCTCGTAAGATCTT
AGAAAGAAGTGTCTCTTGTAATTGGATAATGCCAACATTTGTGTTTGATT
TTTCTCTAACACTTTCCAGAAAGCAGCTTTTTTCAAAACGTTCAACAATT
CTATTATAAATAGTTATTGCGATTGTAGTCTTACCCACTCCACCAAGACC
ATGAATTCCTACCATGCAAACACCTTTGGATTCAATATCTAAAAGCAATT
CTACGGCTTCCGCTCGAGAATCTACTCCAACTAGATATTTCGCAACAGAT
AATTGCATTTGATTTGATTTAATACTTGATATCTCTTTAATAATTCTTTG
GATAAATTCATATTCATATTCATTGCAACTGCAAAATCACAAAGCATTAA
AAACAAATAATGAGTTTGAGTCACGATAAATATAAAAATGCAGATCCACT
AAGTTAAGTATATTCTATTTTGTGCATTAAAATTGACATACTTTTAAT
>TI0AQRHB18YH19FM1 Orig: 670, Final: 670, Cuts: [1,670]
TAGCCAAATTAATTCATTACAAAAGTGAAAATGCAGATTGAATTCCCCTT
TTTTGATGCATAGAAAACTCATGTACGTCAATTTGATAAAATGGCCATGT
TCTCCTCGTAAGTTGCTTCTTTAAAGACAGATCGTAAAAACAAAGCAATA
TCCATGGAGATTTTCTATTTTGTAGATATTATGATAGTTATAATAGAACT
TGAGATTGGTATCCCCATGGTAGCTATTGGACTTTCAATGTACAATTTCA
CACATTCTATTGAATATCATGTAATTCCATTAACCTTTATTGATTACTGA
CCCATTTCCTTTCATGGAGAGCCTGCTCTGGCCAAGAGTCAAGCTCTTCA
GTCACCTTTAATGCAAACATAAAGCCTTTACAACCTCCTTCCAGATTGCA
GCTGTTCTGTCTGCTCTTGCTTCTGAACACCCAAAATCCTAGTGGGTTTT
CCTGAAAATAAGTCAGAATCGGGTTGAATTAGATGACTAATTCAAGAAAT
AACTATGTCCACATAAAGAACTTAACTCATTTTGATAAAATGAGACATCA
AAAGGCATCTTCTGGCATGAATTCCTCAATAAACCAAAAAAAGAAAAGAA
AAGAAAGAATGTACTCCTTACTAAAAAGTAAAAACATCTCAGAATGAGTC
ATGCAAAAAGAAATTGGAAT
>TI0AQRHB18YI03FM1 Orig: 755, Final: 755, Cuts: [1,755]
GGTTACTGATACTAAGGGCGATTCTTTTGATTAGTTTATTATAATTATGT
TTGTATAAGAAGTTAAATAGGAGTCGATTTCTTTTACAGACGTTCATAAT
GTTTATATATGCATAGAGATGACATGATTAGGGTTTTACAAATATCAAAG
ATCGATTGTGAGAGAGATGGAGAGGTCCAGGTTTAATTTACCGCAAGACT
TGTTGGAAGAGATTTTGTCAAGGCTTCCAGTGAAATCTTTGATACGTTTC
AAGTGTGTAAAAAAATCATGGTCTAATCTTCTTCAAAACCGAAATTTCAT
TGCAAAACAGCACTACAACCGTTGTTCTCAAACGCATCCAAGTCTTCTCG
CTGAGAGCTTGGACTATACTATCTGGGGATCACCTATCACCCCAAGGTAT
TTCTTATCATTGCACACTCATCCCGATGATGATGAAGAGAGGACGACCAT
GGTTGCTATGACCACCCGCTTACCCCGCATGTGTGTTTGCATCAACGGCA
TAATTTGTCTCGCTGGTTCTTTCGTTGGCTTCAATGGCTTTGTGTTATGG
AATCCAGCAATTAGACAATATAAGCTCGTTTCCTATCCCAATTTTCCTTT
TCCAGCTGCCAATTGTTTTGATTGTTTTGCATTTGGTTATGATCACATAT
CTGACGACTACAAGGCGGTTAGTATTTGCGCCCGTTACTGGAATACGGGC
AATTCATTCATATATATGGACTCGTGTGTTCATGTGTACACCCTAAGTAC
TGATT
>TI0AQRHB18YI06RM1 Orig: 650, Final: 593, Cuts: [58,650]
ACAAAATGTCTGATACATCAGATTCTATATTGTTGTTAAAGAGATTGATA
GTTGTAATGATTGAACTCCAACTCCAAAACCAACTTGGAGGTTTGCCTAA
AATTCCTGACATGACATGTCCAAAAAGTTTAGGGATCTTTGTGATTGTAG
CCATGAAGGAAAATTAGGACCAGTCTTGATTAAGCCCATGGAGGTATATT
CAAGTTGGAAGGGGGGAATCCAAATGGAATTGACATTAAAGAACAAATGT
GTTTCAAAAATATGGAGAATCTTTAATTTTGAGAGTTTTTGGAAAAGCCC
TTCACCTACTAGGCCTGTTAGGAAAATGTTTCTGATGGCTAACGTCCCTA
AATTTGAGAGAAGCCCAAGACTCTTTGGAATGGTGCCATTCAACTGATTT
TGGTTGAGGAATAATTTTCTCATATGAGATAAATTCCTAATGGATGAAGG
GATAGGACCATTGAAAGAATTAAACTTGAGGTCGAGATCTTTTAGATGCT
TACGTTGGCCAAACGACTCTGAAATTTTTCCTGTTAGTTGATTGGAATAC
AAGTATAGATATTCTAATTTCTCTAAATTGAAAAAGCTAGGTG
>TI0AQRHB18YI23FM1 Orig: 672, Final: 672, Cuts: [1,672]
GGNTTACAGATCAAGGGCGATTCTTTCTTCATTTAGATGCATCCATTTCA
TTGTTGCTTCGAGGTGCAACCAGCACTTTGGCCTGTTCTTCCAATGTAAA
GTTAACCCACTTGAAATTTGGGTCAATATAGTTCTTGTACAGCTCCAGAA
CCTCATTATGACTCACAACACCAGGGTTTGTGAAGTTCCAAATGCCCCTG
CGGTTCCTTTTGGCCAACTCAATTGACATGGGCAGCAGCTCATCCAACAC
AGTCATGCTGTTTGGAATGTCAACTACTTTCTCATATTGTGTAATCTTTC
GGACAAAGTTCCGGGGGTGGCTCAGATTGGAGGATATTGGCATTCGGGCT
CTGAGGGTGCAAACATTGTCATATTCATTCAAAAGATCTTCAGCCTGGCA
ACAAAATGAAAAATAAAAACATTACTATATATCAAGAAATTCTCAAAATG
GAATGGCTATCAAAATGGACAGTGAAAGAACTTACCACAGCTTTGGATTT
GGAATAGAAAGAACCAGTGTAATTAGGCTTCTCTTCCTCCTTAAACCCAA
TTCCTGACCCCATTGGATGTTCTGCATCAAATTCAAAAATACAGCCACTT
CCATAATTGATCATTAGGAGGCCATGTTCTCTGCAGACATCTGCCAAGTT
TAATGTACCAACCACATTGGTC
>TI0AQRHB18YJ14FM1 Orig: 718, Final: 718, Cuts: [1,718]
GAACGCTTTCCAGAGGGAGTTCCGCGTCTTTTCGATTTAATTAAACTTTC
AGAGGAAAGAATGAAACCTGCTTTCTTTGCAGCACTGGGAAACACTGTTG
TAGCTAAGGATCTTGACCAAGCCGTTTCCAGTTTCTTTATAAATGATTGG
ATTATTCTTCTATTTCAAAGTCGTAAAAAAATGCAGTGTTAAAGTATTGC
TAACTTGTTTCTAAAAGCAAGCTGGTGTTTTGATAGTTTGGTATTGTGCC
TAAAAAGTTCGTTTTAGCAGCTTGTGCTTGGTTTATCTGGAATAGTTGCC
ATGGAGTAATTAAAGTTGTCAGTTTATAAGTTTTTAATTTCTTTTTTTCT
CTGTGTGTGTGCGCGCACGCACTTTCCTAAAGAAAATTTTGTGCAATCTA
CCTTGTGACAGATCCTTTTCAACTGGAATCCAAGACAAATGACAAGGAAA
TTTTAGATGCTTTACTGCTGATAGAATCTTAAGTGGAATATGTCACAATG
TAAGCAAACATATTCTAAGAGATAAGAAATCATTTTTTTAGGCATTGAGC
ATCTTAACACTGCCATACATTGTATTAGAAACGTAAATCTGTTTATACCA
AAAGGAATTATCATTAATGCCTAATTTGCATTGATCCCTTGATGAGGTTA
AATCCTCAAGTTCCGTCTGTGCGTGGTTTCCATCTTATTGAGGGTAAAAT
AACCAATATTGGTGCAAG
>TI0AQRHB18YJ20RM1 Orig: 416, Final: 416, Cuts: [1,416]
CCCCTTTCTCGAATTCCATCCCATCTCTTCACATATTTCATCACCCTTTG
TGATGCTGAAGGTAGAAATGCAGTGCCTCTTGTAGAACCTGGTTGTCTTC
TTGGAGACTGCCATTTCTTTGGTTGTCTGTTCAATCATCTTCTCAACACT
AGGGAGCTTGAATTTCTCATCTACTAGACGAGCTAGCCATATGGAACGCA
GCTCCGACGTATGAAGGTTTGTAACACTCTCAAGGTAACCCACAAATGCC
ATGTTCGGAACTAATGGATGGATTGTGCCCCTGCAATTAAAAAGAAGATA
ATTGCATCATTATTAAAAGGTCATATCTAGTGCATAAAACTTTTATATTT
GCGGGGTTTGGAAGAGCGGATTGAAGTATATTTTGACCATGTAACAGTTT
AGAAGCAATGATTACA
>TI0AQRHB18YJ24FM1 Orig: 287, Final: 287, Cuts: [1,287]
CCCATACAGCATCTCTTTCTTTTATCACCGGTTCTACCAATTGATATGTT
TCCACAAATAATTGAAATTCAATTTCCTGATTTCTATCTTCCATTTTTGG
AAACTTATAAAGTTCTTCTGTTAAGCCCTGATCAATGAACCTACAAAACC
CTTCAAATTGTATTTGATTAAACCCAGGTATTGTATACATTCCCTCATTT
CTACCCCCAAGCATTTTAATTTCCCTTTTTCTATATAGAAAAAAAACCAT
TCATTATTTGCTCATCCTTCATGGAATCATATGGATC
>TI0AQRHB18YJ24RM1 Orig: 285, Final: 228, Cuts: [58,285]
TTGGGAACTTCTATAGTAAATGGAATACCTTTAATTGTGATCAATCAAAT
ATTGCAAAGCCCCGGTATCTATTACCGGTCAGAATTGGACAATACCGGAA
TTTCTGTTTATACAGGCACCATAATATCAGATTGGGGGGGGAGATTAGAA
TTAGAGATTGATCGAAAGGCAAGGATATGGGCTCGTGTGAGTAGGAAACA
AAAAATATCTATTCCAGTTCTATCATCA
>TI0AQRHB18YK02FM1 Orig: 621, Final: 621, Cuts: [1,621]
TCTTTTATTTGCTTTAATAGGCGCAATTGCTGTGGCTCGTCAATAATATA
TCTTTCGAANNNNNNNNNNNNNNNNNNNNNGAAAAGCATTAATATAATAA
GAAAAGTCCAAATTAAACTTTGTTCTATGTTATCACATCAATTTCCCCCC
ACTTCCATTTTATTTGAAGATTTCTTGTCTAAAAATGAAATTCTTTTATT
CGATCTATTACCAATACTAAAATATTCCCTTGTTCCATACTTTTTGATAT
TATAATTAATTGAACCCATTAAATTGTTTTTATCTTGAAATGAATCGAAA
TTGATAAGGAGTTGTTCAATGATGCTCGAACATGTACTTGTTGTGAGTGC
CTATTTATTTTCTATCGGTATCTATGGCTTGATCACAAGTCGAAATATGG
TTAGAGCCCTTATGTGTCTTGAACTTATACTAAATGCAGTTAATATAAAT
TTTGTAACATTTTCTGATTTTTTTGATAGTCGCCAATTAAAAGGAAATAT
TTTTTCAATTTTTGTTATAGCTATTGCAGCCGCTGAAGCAGCTATTGGAC
CAGCTATTGTTTCCTCAATTTATCGTAACAGAAAATCAACTCGTATCCAT
CAATCGAATTTGTTGAATAAG
>TI0AQRHB18YK02RM1 Orig: 552, Final: 509, Cuts: [44,552]
TTTGCTCGAATTCCAATTTGTTGACTGTTACTTATCAAATCCTTTTCTAT
AATCTGGTTTGATCTGGTAGTCCAAATAATCCCGTACCATGACGTATCTG
AAATAGTAGCCATTAATAGACAAAAAAGAATTGTACAAATCAGCAAAGTA
ACCCCATCCCCAACAGTCCAAAGATTCAAATCTTTGTAATATTCTGAACC
ATTCATAAACATCACAGCAAATATGATTAAAACATTTATAGCTCCCACGT
AAATAAGTAGCTGTGCGGCAGCTACCAAATGGGAATTTGATAGAATATAG
AATAAGGATATACAAACAAGAACCAGTCCCAACGAAAAGGCAGAATAAAT
TGTGTTGGTAAGTAATACGACTCCTATACCTCCTAATATAAGACCTGACC
CCAAAAAGACTAAAAGAAAATCATGTATCGGTCCAGGCAAACCCATTATA
TGTAAAGAGATAAATAAATCGAAATTTTTTTCATGACCTTATTGACCCCA
CCAGGAACA
>TI0AQRHB18YK11FM1 Orig: 738, Final: 738, Cuts: [1,738]
ACCCAAGAACCACTGCGGACTCTCTCAGAGAAGTCCTTGATCTTGTCCAG
AACACTCCAGACCTCTGGGACCACATTCTTTCCATCACTCTTTATAACTG
CATCCCTTGAAGCACGGAGAGCTACATGAAGCACTGACCTATTCTCTGTA
CTGTTTATCTGAAGGCGCCAACAAAATGATGAAAAACGAATCACATCAAT
TTTCTTTCTTACTTTGATTTAGATGGAACTGCTATTTATTTAAAACATCA
AATTTCCAAATTTAGAATTTAATGCAGAAGAATAAAATAAAAATTAAGCA
AGCACTACTGTCTGTACAGAAAATGATGTTAAACTTAAAATGGATGTCCA
AACCAGTAGGCTCCATAAGTTATTAAGTTCCTATGAGAAGTATCAATGAC
TTGACCAAGGAAGATTATTCAACTTACATGCTCCCCATTGTACATGCGGT
TAATCTTTTCTTTAAGTTTTGCTTCCTGCATTTGGACAAGGATAACAACN
NNNNNNNNNNNNNNNNNNNNGACTGTATTCACATCCCACATACTAAATAC
AAAAAAGACACACCTCTGCCAACTTGAAGAGCTTATCCACGGTTTCATTA
GTGGCACGCTGCCGCGAGTAGTCCAACAAAACCCCATCAAACTCACTATA
AATAATACACACAGCAAAAAAAAAGTAAAGTTATTAATGCCATTATATCG
ACATCAACCAAGCCTGAGTCCTAAAACTTTGTAATCAG
>TI0AQRHB18YK23RM1 Orig: 620, Final: 562, Cuts: [59,620]
ACAATTATACGGAATGTCAGAACCACTTTCCTTTGGTTTGAGAAATGCAG
GATTTCAAGTTAGTAAGTACATGCCATTTGGCCCTGTGGAGATAGTTATA
CCATACCTTCTAAGGAGGGCTGAAGAAAATAGAGGGCTTTTATCAGCTTC
ATCCCTTGACAGGCAACTCATGAGGTAAATTTTAGTACTCTATAAAATTT
TATGGCCAAAAAGTTGGATATATAAATTGATTATGATGTTAATTACGGTG
AGTTTGANNNNNNNNNNNNNNNNNNNNNNGCATGCAGGAAAGAATTGAAG
AGGAGACTAAAAGCAGCAGTTATTTAAGGTGCACAAGATGGCTTTGAACA
AGATCGAGCTCAACTTGTCGCCAATTTTGTACAAATTTCAAATATTGTTA
TCATGGACGTTGACTTATTTGCATTAATGAAATTCGCATTGTATGATATC
TCTAGTGTGTGTTTCTAGTTATATTTGGCTGACACTTCTCAATAGCAATC
TCGTGTGTGTTTCTAGTTATAATTTGTTATCATGAAATTCGTATTGTATG
ATATAACAATTC
>TI0AQRHB18YL05FM1 Orig: 672, Final: 672, Cuts: [1,672]
GGNTTACTGATACAAGGGCGATTCAAGATGTTGATCAGGTGTGTTGTGAT
GGTTGTAATGTTTGGGTGCATGTCGATTGTGAGAATATTTCCAGTAGGCT
TTTCAAGGTGTGCTTCCTTTACGTGTTTTATGAATTGTGATGTTAATTTA
TGTTCCTGTCATATATGTGTTTACTCACTGACTTATGTATGGTTTAAAGG
ATCTGGAGAACGTAGATGTGGGGGGTAAAAGGCTAATAGGCCCATATCGT
TGTTTACATTAGGTCAGGGGCCGAACTCAAGGAAAAATACCTCCTCGGCA
ATGGAAAATCTTCCTCGGATGAATATGGCCGAGGGTAAAAGAGGCAACAT
GTGATCAGTAGCAACACTCCATATTGTTCCACAGGACAGGAAAGGCAATA
AAGTAGGAAAAGACAATTGAGAGAAGAAGGACGTCTAAGGGAAAAGCTGT
TACGATTGTATTCAATGCCTCATGCCTGACAGAGCCATACTTCTCTGTAC
CTACAACCACTCCCAACAAATGAAGAGAGAAGCTGATGGGACAGGTACCC
ACCCTAGGGATCCTATTCAAAAAGGAGGAAACGACTATAAAAGGAAGTAA
AGAGAAGCAGGAAAGGGGAGGCCCTAAGAGGCGAGGGAGGTTAAGAGAGG
CTCCTCGGATCATACCAAGGAC
>TI0AQRHB18YL06FM1 Orig: 721, Final: 720, Cuts: [2,721]
TTAAGCGACACTAAGGGCGATTCAACTGCAATGGTGCTAGGAAGACGCAC
AAGATTCTTACAATCTTTGAGACACATAAAGTAAGGGTTTTCAAACCATC
AATTGATGAAGGCCCTTTTTTGATAGCTGTTCCAGACAAATCAAGACGAT
TGAGACATTTGAGATTCCCTAGGTTCTCCGGCAAGTTGTGAAAATTTGAG
CACCCACAAAGACTGAGGCATTCAAGCAAATTCAAACTACAAATGGTGCT
AGGAAGACACACAAGATTCTTACAATCTTTGAGAAACAATAAATTAAGGG
TTGTCAAACCACCAATTGATGAAGGTAGCTCTTTTATAGCTGTTCCACTC
AAGTGAAGGTTCTTGAGACCTTTGAGATTCCCTAGGTTCTCCGGCAAGTT
GTCAAAATTTGAGCACCCAGTAAGATCAAGCGCTTCAAGTGAATTCAAAC
TGCAAATGGTGCTAGGAAGACGCACAAGATTCTTACAATCTTTGAGAAAC
AATAAATTAAGGGTTGTCAAACCACCAATTGATGAAGGTAGCTCTTTTAT
AGCTGTTCCACTCAAATCAAGCTCCTTGAGACCTTTCAGATTCCCTAGGT
TCTCCGGTACGTTGTCAAAATTTGAGCACCCACAAAGAACAAGCCATATA
AGCGAATTCAAACAACAAATGGTACTAGGAAGACACACAAGATTCTTACA
ATAGACACACAAGATTCTTA
>TI0AQRHB18YL11RM1 Orig: 747, Final: 703, Cuts: [45,747]
TTGCTCGAATTCTGAAAGATTATACTTTTAATTTGTTTGTACTTTGCTTT
GTTGTTTTTCCTATGCAGGTATAGCATACTTACACAGTTCCAAAGTGAAC
AAGCCCGCTCTTGTTCACCAAAACATTTCAGCTGAGAAGGTGCTCATTGA
TCAGCGATTCAACCCTTTGCTCTCAGAGTCCGGCCTACACAAGCTTCTAA
CCAATGATGTTGTCTTCTCAGCACTCAAGGGAAGTGCTGCAATGGGTTAT
CTAGCTCCTGAATACACAAATACCGGTAGATTCACGGAGAAAAGTGATGT
ATATGCATTTGGGGTTCTCGTTTTCCAAGTCCTCTCAGGAAAGCGGAAAG
TCACTAACTCAATACGACTTGGTGCAGAGTCTGGCAGAGTTCAAGATTTT
ATCGACCCAAACCTTCATGACCGGTTCTTTGAATATGAAGCAACCAAGCT
TGCAAGAATTGCTTTGCTTTGCACACTCGAGTCCTCAATGGAGAGGCCAT
CCATGGAAGCTGTTGTTCAAGAATTGGGCAACTGTAGCAGTTGCCTTTGA
TTTCCCTGACTTAATTAATTAATTCGACCATTGCTAGCGGAATTTTGAAT
TTTCAAATGGTAGGCTTAGAGATAACTCACTAACTGCTCACTGGTGATGA
AACTAGGTCCTTGTAATGCTATGTCCTTTGGTAAGGACTAAGCTTTGTTG
TTA
>TI0AQRHB18YL16FM1 Orig: 759, Final: 759, Cuts: [1,759]
TTACCGAATCTAAGGGCGATTCGTAGGTTCATTCCTACTGGATGCACGCC
AATGGGACCCTCCANNNNNNNNNNNNNNNNNNNNNNNNNNNNNNNNNNNN
NNCATCATCCATACATTACGAATTAGTGTGGTATATTCATATCATAACAT
ATGAACAGTAAGAACTAGCATTCTTATTGAGACTAAAACTCATAGGGAAG
AAAATAGATTTATGAATGGAATCAAATATGCAGTATTTACAGACAAAAGT
ATTCGGTTATTGGGTAAAAATCAATATACTTCTAATGTCGAATCGGGATC
AACTAGGACAGAAATAAAGCATTGGGTCGAACGCTTCTTTGGTGTCAAGG
TAATAGCTATGAATAGTCATCGACTCCCGGGAAAGGGTAGAAGAATGGGA
CCTATTATGGGACATACAATGCATTACAGACGTATGATCATTACGCTTCA
ACCGGGTTATTCTATTCCACCTCTTAGAAAGAAAAGAACTTAAATCAAAA
TACTTAATAGCATGGCGATACATTTATACAAAACTTCTACCCCGAGCACA
CGCAATGGAGCCGTAGACAGTCAAGTGAAATCCAATCCACGAAATAATTT
GATCTATGGACAGCATCATTGTAGTAAAGGTCGTAATGCCAGAGGAATCA
TTACCGCAGGGCATAGAGGGGGAGGTCATAAGCGTCTATACCGTAAAATA
GATTTTCGACGGAATGAAAAAGACATATATGGTAGAATCGTAACCATAGA
ATACGACCC
>TI0AQRHB18YL18RM1 Orig: 642, Final: 598, Cuts: [45,642]
TTGCTCGAATTCTCACTATTTCTTAGATTCATGGACCCACCTTAATACAG
TGGGATCTTTCATTCACATTTTTTTCCATCAAGAACGTTTTATAAAACTC
TTGGACTCCCGAATTTGGAGTATCTTACTTTCACGCAATTCACAGGGTTC
AACAAGCAATCGATATTTCACGATCAAGGGTGTAGTACTATTTGTAGTAG
TGGTCCTTATATATCGTATTAACAATCGAAAGATGGTCGAAAGAAAAAAT
ATCTATTTGACAGGACTTCTTCCTATACCTATGAATTTCATTGGACCCAG
AAATGATACATTGGAAGACTCTTTTGGCTCTTCCAATATCAATAGGTTGA
TTGTTTCGCTCCTGTATCTTCCAAAAGGAAAAAAGATCTCTGAGAGCCTT
TTCCTGGATCCGAAAGAGAGTACTTGGGCTCTCCCAATAACTAAAAAGTG
TATCATGCCTGAATCTAACTGGGGTTCGCGGTGGTGGAGGAACTGGATCG
GAAAAAAGAGGGATTCCAGTTGTAAGATATCTAATAATGAAACCGTCGCT
GGAATTGAGATCTCATTCAAAGAGAAAGATATCAAATATCTGGAGCTT
>TI0AQRHB18YN01RM1 Orig: 748, Final: 691, Cuts: [58,748]
AAGACTAGAGCTTTGAATTCATTTCCACAATGATCCATGTAAGAGCAACA
TGTTATTATTTTAACAAGATTTCGATGCCGAATGCTTCGTAATGCATTGC
ATTCAGCCATGAAACTTTTGGAAGCTCCCCTCTGTTGAAGGTTAAGGACC
TTTATAGCAACTAGAGTTTCATTCCCATTAAGAGCTCCTTTATATACATA
GCCAAAACTGCCAGATCCAATTAAATTATTTGAAGAAAATCCATTAGTTG
CCTGATAGAGTTCTTTGTATGTAACATTACGGGATTCTAGTGCCTGATAG
AGTTCTCTGTTTATAAAATTACTGGGGACCATTGTTGAAACCATAGATAA
TGAATCCTTTTTTGATTTTTTTTTCCAGTAGAGACCAAGATAGGATGAAA
GCAAGCAAATAAATAGAACAATGGGAATAATAATAATTGCCACTCTGAAG
CCAATGGACTTCCGTGGTTTCATGACTTTTACAGGACATTTTGGCAACTT
CAAGTTTGGTATACCACCACAAAGTCTAGCATTTCCAATCAATGATATTG
CATTTGTGTTTTTAAAAACTCCTTCAGTTGGTACCTCACCCTCAAAATTA
TTAAACGATAGATTCAAACTTTCTAAAAAACGAAGCTTCTCGAAACTCTG
TGGAATGGGTCCTGATAGGTTATTTTGTGAAACATCTAGAT
>TI0AQRHB18YN17FM1 Orig: 587, Final: 587, Cuts: [1,587]
AAAAGGGTAATGGAGAGGGTCCAATGTTGGGAAGTCTTTGCTCCAATTAC
TTTGGTGATAATCTCTGCTTTTGTTAAAACTGGAGAATTTCAGTCAAAGT
CTTTTCTGATAAATTGTGGTACAAATTTTAGTGTTAATGTGGATGGTAGG
AGATGGGTTGGTGACTTGGTCCCTGATGGCAATCTCAACCTCAGTTCTCC
CAGCATTGCTGCATCCACTGCTGCGTTAAGCGACAGTTCAAATTTTGGAC
CTCTCTACAAAACTGCTCGGTTTTTTACAGATAGTTTGAATTACACTTTT
GAAGGAATTCAAGGGAACTATTTCGTTAGGCTCCATTTCTGTCCATTCTC
ATTTGGGAATTACAATGTAAATGAGTCTGCATTTGATGTTGTTGCAAATG
GTCTAAAATTGGTCTCAAAATTCAATGTTCCCAGTGAGATATCACATAAG
AATTCAAACTCGCAGAGTTCAGGAAGCAATTCAAGTTCATTCTTTTTGAT
TAAGGAGTACATTTTACCCATCAATATGGATGTGCTTGTGGTAGAGTTCT
TGCCAGTAAAAGGATCATTAGGGTTCATAAATGCCAT
>TI0AQRHB18YN18RM1 Orig: 649, Final: 605, Cuts: [45,649]
TTTCTCGAATTCTTTCTAGGCCAAGATGAGGATTAGTGCAGGTTCTTGGG
TGATTGCTTCTGCGCTGCTGCTGTTTACAAAAGTGGGGCGTGTTGGAAGA
GAAAATTCCTCTCTCAAATGGGAGGATGGATTCTAGTTTTGAAGGAAAAG
CTCTGATCAAAATAAGAAAGGACAATTCTACTTTGAAGCCTTTAGGTGCA
GATTTGAAGAAGAAAGATCAATCAACTGTGATACTCATTGTGTCAGTGCT
CCTTAGTAGCTCAGTGTTTCTGAACTTACTCTTCCTGTTGGCTGCCTTTC
TGCTTGTTTTTCGTTTCAAATCTTGGAAACCAAAGGCCCTTAAACCATAC
CCAGTCATGCCAGGCATGAATTTGCAAAGTTACACTAATGAGGAACTAAC
AGAAGCCACAAATGGGTTCAGGGAAGAGCTGGGGAGGGGTGCCTTTGCAA
AACTTTATAAAGGAGTTCTAGAATATGAGGACAGAAAACTAGTTGCAGTT
AAAAGGATGAATGATATGGTGAAAGAAGGCGATCTGGAGTTCAAAGCTGA
AGTGAGTGCTATTGGCAGAACAAACCACAGAAATTTGGTCCAACTGCTAG
GATTT
>TI0AQRHB18YO01RM1 Orig: 654, Final: 598, Cuts: [57,654]
TCTCACTTGTTCAACATCAGCAGCTGTGCCTAGAGGATTAAATATGACAG
GGCCCTTACCTTTCACAATGTCAAAAGGTATATTCATCCCAGATAGAGGG
GTAAGAATGTCCGAGAATAAAATGACCTATCACAATCAGTGTGAAAGAAA
TCTAATAAGAGATAACAACCAATTAAATCAAAGAGAAAAAAGAAGTATAA
CATGAAATTGCTTAGATAGAAAGAAATGTTGGAATGATTTCCAGAAAGGA
ATCTTACCCCATCAGGCTTAAAAACTTTCCATGGTTGTAGTGAAATCTCC
ACAACTAGATCAACATTTTCTGATCTTTCACGAAATGAAGGATACTTCTC
ACAGATAATTTGGTAGCTCTATCACAAGAAATTGTCAATAAATGAGGTCC
AAGTTATGTAGGGGGTACTAAAGTCATATATGCATTGCAGTGCTATAGGG
AATGCAAGATTAACCTTCTCTCAGCAGTGAAAGATATAAAAGAAACAGAT
ACTACAAAAAAATTATGGAAATTTCAAAATACAGCCGATCTGGTAAAGCA
GAACATTGTGAAAATTAGTGATCTACAGATCAGACATAGCAGTCAACT
>TI0AQRHB18YO09FM1 Orig: 615, Final: 606, Cuts: [1,606]
TTAGAAACTTTAAATTGACACATTGTTAAGTAGGCACTGCTTGGTTTGTT
TTCTACATATAGTTTGTTTTCCCTTCAATTTTTCGTGATAAAAAAAGAAT
GATTAAAGACCTTTTTCATATTTGATTGCAGGATTTGTAGAGGTTAAAGC
TGCTTGTTGTGGGCTGGGGACCCTTAATGCTAAGATTTTTTGCCTGCCAA
TTGCAAAATATTGCTCCAACAGAAGTGACTATGTCTTCTTTGACAAAGTC
CATCCTACAGAGGCAGCTCATCGCATCATTGTGGATCGAATATTTGATGG
TTCTTTGCAATACGCATTTCCAATGAATGTGAAGCAGCTAGTGGCCATTT
AAGCTCACCAATACAGACGGTTCTTATATTTGTTAGATGTTACCTTCTAA
TGATTGTGCCCCTTTTAGAGGGTCTCAACATTAAAAAGCTACACAAAAAT
TCTTCATATATGGTTAGGATTAGTAGTGATTGGCTTTGAAGGAAGTGACT
TACATTTAAGTATATGTGCATCAAGATAGTCGACCATATTAATGATATGT
TACAAAAATCATTCAGTTTATTTACAGTTTAGGTGCAACTTAAAAAAAAT
TAAATT
>TI0AQRHB18YO11FM1 Orig: 766, Final: 766, Cuts: [1,766]
GAGGGGNNTTTTAGATCTTGGGCGATTCAGCTTGTGTCTCTCGTCTTTCC
CACTAAATTTGCAGTTCTGGCTTCTTCTTTATCTCTCACATGCTCCAAAT
TGAAGATAGTTAATCCTCCTCTGAGCTGGCTTAAGCATCCTAGTTCTTCA
ATTCGATGACCAGTTTCCTGACCGATGAAAAAGAAAGGCAATGTTTGAAG
GCAAGTCAACTGCCCCATATTGATTGGCATTTGTTTTATGTACCGATGGC
TAATATTAATGTGTCTCAAGTTAGTCAAATTTCTTAGATTTTTTGGAAGC
TTTCTTAGATAAGGACACTCCTTGATTACTAGAGTTTGTAAGTTGTAGAG
CTTGGTAATAGAATTGGGTAATGCTTCAATTTCGGTATCCTCGATGTGAA
GAAGCCTTAAATGTCTAAACTCACAAATTGACTTGAAATTCTTTTCCCTA
TATGTCGCAGATAATGTCAGACCACGTACAAATTTTAAGTCCAATAACCG
GTCTCCAAGATAAGAACCAAAACAAAAAACTGTGCGCAATCTGCCCATGC
CATCTCTAGATAGTGGGATTGTTGGTGTTGCCCTGTCTTCAGACATAAGA
GATAAACGTCGAATATGACACTTGTCAATGTCACCCCCCCCATTGCCCCC
TAAATGCAAGGTTTCCCATTTTGAAATTGAGAGGGCAAGATCATGTACAA
GATCATGCATCTTACAACTTATTATATCACCAAAATCATCCCTTATTATA
TCTTGGAATAAGGAAT
>TI0AQRHB18YO13FM1 Orig: 523, Final: 523, Cuts: [1,523]
TAAAACGTGGTTTGTGTGTGTATGGGTTTATGATATCAGAAGAGATGGTG
GTGCCAACAGAGGCAAGACTTTGCGAGTCAAAGAGCCACAGGTTCCATGG
TGGATGCTTCAGTCACCACAACTGTGCTATGGTATGCAGGAATGAAGGTT
TCCCTGGTGGCAAATGCAGAGGATTCCGTCGCCGTTGTTTCTGCACTAGA
AATTGTTAATCGGTACAACTAATTAAACGAGATCTGCACAAGCATCTGAT
ATTGTAGTCACCAATAATAGCTATATTTAGTTGCAGCTCTATAAGTTGTG
TACATGTTTGTGTGTTGGTGGTGATGTACAAATAAATTGTTCTCTTCCAT
TTGGGGAGAATCTATCATGTTAGCTTTTAGCCGGTTGAATAAAGTATCAT
CCAGTGATGACTTGCATGCCCAAGGTAATAGCACTCACAATTTATTTCAA
ACATGTGTTTGCTTTATTAACTCACAATTTCTTTTTTCTCNNNNNNNNNN
NNNNNNNNNNNNNNNNNNNNNNG
>TI0AQRHB18YO19RM1 Orig: 584, Final: 527, Cuts: [58,584]
AAAAAATAAATTATACATATAAAAAAGTTACTATTAAATCCACCAAACAA
AAAAGGATTAGGATCAAACAACAAAATCCCAAAGCTTTAGGATTGCAAAT
CCTCTTATACAAGAAAGAAAACAAGCAAACTAGAACAAAAGATGTGCTAA
TAAAAAATTTGTTAATTTATAACCAAGAATCAGAATAATCATATTGTCAT
TATCTGAGCACACAAACATACTCAGATAAATTCAAAGAGAACCCCATAAC
AATGTTCAAAAAAGAAATAAATTAGAAGAGAGAGAAACATACTCAAGCTT
CCCAATAGGAAAGACCCGGCGGCTTCCCATCTGATTGGATCTGACCCCAA
TGAATGCCCCATTCACCAATGCACCTCCTGTGGCTGCTGTCACCACAATG
TTTTCATGCACTTCATGCAACACTTTGCTCCCCAACACCACCAAATTCCC
ATCAGCCACACTTATCCCCGCCCCAACGGTCATCTTCTCTCTCTTTTTTC
AACAACAACAATCAAGTCTTAATTAGT
>TI0AQRHB18YO20RM1 Orig: 532, Final: 476, Cuts: [57,532]
TTTGGAAATTTTCACTGCAATATCAACAATTTAAAATTTAGATTAGAAAA
TTACCATATCCTAAATGTATCTAATAGTAGGTACTGAGAATTTCTGAATT
TTTAAATACTATAGTGTTTAAGAGAATTTCCAGCACTAAAATGAGTTTTT
GTTTACTTAATAATATTATGTAGATATGTGTATAAAGAATTTTGTATAAG
AATTTGTACAAAGCATAAATACAGAACACACTACATCTTTTGTACTCTTC
ATCAAACTCCCATTTGTCTCTGTCCATTAGCTATCAGGTAATATAAAACA
GGTAAGAATCATGGGATAAAGAAATAAGTGCACTTCATTAGTGTTATCAC
CTCAGTTCTTCCTTTAAGGATAGGCTTCCCCATAAGAATTTCTGCAAATA
CACAGCCCACACTCCAGAGATCCACTGATACTCTGTAATTTGTAGCCCCC
ATCAAAAGTTCGGGAGGACGATACCA
>TI0AQRHB18YO21RM1 Orig: 601, Final: 544, Cuts: [58,601]
CAAATTCCACTTTGAAATTCAAACCAAGCAACAAGTGTTGGACAATGGCT
TTTGTTGAAGCATCATTCCACAACATTTGATCAGACTCAAGAATCCCTTG
CCCAATTCTTAGATTTCTAAAATAAGAAGTATCAAACCTATTAGGGCTAT
GAGTGTCCAGTGCAACTCGCTTTGAAACATCTCCATATTGTGGGCAGAGT
TCTCGGAGTTGAGGAAGAAATGCAAGGTTGATGGATGGGTCAACAACACC
ATTTCTTACTTTAGTGAAATTGTACATTCTGTATTGAAAGAACTAGCAAG
CTGAAGTTCCTATGGTGTGTCCTCCTATTAGAAAGAGAAAAAAAAGGTTA
CCTTTGGTTATGTAAAAGTATTTGATGAAATTTATNNNNNNNNNNNNNNN
NNNNNNNNNNNNNNNNNNNNNNNNNNNNNNNNNNNNNNNNNNNNNNNNNN
NNNNNNNNNNNNNNNCTTTGTAATAAGGGTCCATAGTGTGATCACTGCGC
ACCTTGATGCGGTTGTCACTTTACAAGTATAAATACTTGTGGGG
>TI0AQRHB18YO22RM1 Orig: 650, Final: 605, Cuts: [46,650]
TTCTCGAATTCTTTGCTTTACTGGCGTCTGGGGCCAAGGATCTTGACTGA
GAAATTCCAATGGCTGCCAAGGTGAGAGTATAGTAAACCTGTAATTTAGG
ATACAAAAGATTTTATCAAGGGATAAATCGATGAAGAATTTTACCTCTGA
AGTAATAATAAGTTAGTTAGAATTTGAATGCCTGACTTGGTGGACAAGCC
AGAAGATCTTACACGAAAAACTTCGGAGAATGTTGCTTTGCCATCCTTAA
CAAATTGTGCTCCAGCATAATAGCAGCATGCATAGACTGAACCCATTAAG
AAGAATGATAGCCCAAAACCTATCCCGCTGATTAACCCCTGCCTTTTTCC
TGCCCTAGTAGGGCCTTCGCATTTCTTATTGTACAATTCCATCATCTTCT
GTTCAGCACAGAAAGAAGCAACTGTTCTTATACTCCCTACTGCGTCATTT
GCAACTTGACTTGCTTCTTCATACATTTTCTGTGACCATTTAAAATCTCA
GTATTGTTCAAAGGGACTATTTGAATGCATATGTTGTTCCTTTCAGATGT
TTAAACCATTAACTTGACTAGGGATAGGGATTTCTTAAATGTTCTTTTTA
TAGTT
>TI0AQRHB18YP02FM1 Orig: 746, Final: 684, Cuts: [63,746]
AGGNGATGAAGTCTAGGGTTTCCTACATACCTTTGTTGGTAAAANNNNNN
NNNNNNNNNNNNNNNNCTTTTCCTTATTTCTATTTTCCACACTAGTCATC
CTAGATCAACTATACAGTTAGTTATCCCACAAATCTTTTCTCCGAACAAG
AGGCAAGCTCAATTGAGAATATACTAACACATATAATGCTTTACATGGTA
CAATCCAAATCAACCTAAGTTATGCTTAGACATATATCCACACTCTCACA
CATGAAATTTTGGTTGTAAAAGCAAGCTAAAGGATGAGGCCTTACTAACA
TACATTCATACATACATAATGATCATACTTATGTTACAAATTACTACAAT
AAAAAAGAGAGGAAACAAACCATTATGATAAAAGTNNNNNNNNNNNNNNN
NNNNNNNNNNNNNNNNNNNNNNNNNNNNNNNNNNNNNNNNNNCGGTGAGC
ATGAGAATGGACTCTTGGGGGAAGTGAAACTTATTGATCAAGAGGTATCG
CATGCATTTAGCGTCATTGATGCAACCTTTGAGCTCGTGCCGTGAGTACC
TATATAATATCCCCACGATCACTGCCTTCTTTCTCCCATGCGCATTGAGG
GGAGGCCCTGGAGGCATGTGGTTGTACAACGATGGAGGAGGAGGAGGCAC
GTTGCATAAGGGCAAAGTTGAAAAAGGAGGAGGA
>TI0AQRHB18YP03FM1 Orig: 387, Final: 387, Cuts: [1,387]
CATCTCTCCTGGGTCTTCTTGTCATTGTTCTGATCCTGGTTGGTTTAGAA
TGTGTTTTGCAAACATGTCTCATGATTCATTGAAGGTTGCAATAACACGT
ATCAAGGACTTTGTTGAATCCATCACCTCTAGCAGAGAAAATTGCAACCA
CCAGCTAACTGTTCTTGATTCAAGAAGAAAATCAGTTTCCAAGTGGGTTT
TACCATTATCACCATATGACAATAATGAACCAGCCGACGTTAGTCCTATG
CCAACAAGTAAAATCCGTCTTGTGGTTTAGTGTTATTACTCGGCTTTTTG
TATGGGAAGAACCATTTTTTTTTTTAAGAGAATCGGGAAGAACTTTGTTC
AAAGCCACTTTCCCTATTTATTCTAAGGGAAAAAAGA
>TI0AQRHB18YP10FM1 Orig: 448, Final: 448, Cuts: [1,448]
AACCTTACGTCTTGGCAAAACCTACTTTTTAAGTAGCGGGTGGAGGTGTT
AGAATTGTCTTATTGACTATGTTGTCAACCTTTTCTCTGCAGATAATAGT
TTTAGAAGATACAAAAGAATATATCAGTTATGCACCCAAGGAAGAGACCA
AAGCACAAGATAGACGACCTTTTGATCTTCTGGTATGTCAACTTGGATGG
TCAAGGACAACATTCAAATGATATTGATATTTGTAGCATCCAAGAACTTT
CACTTGACAATTACAATTTATTAGTTCTTTTGAGGCAGGTCATTTTCAAC
CCAAAGCTTAAGAAGAAGAGCAACCGGACTGCACTATTTTTTGAAGGGTG
CCTGAGGTAAAATACAGACAGATAATGTGTAATGTTTTTTTTTTTTCTTT
TAAACTTACGGTATAGTTTTCTGTTCCTTTGGGATCCTGTGTGATGCA
>TI0AQRHB18YP14FM1 Orig: 698, Final: 698, Cuts: [1,698]
TTAAACGATCGTAAGGGCGATTCTTCAGACGGTGGCCCTCATCAACCACA
AGAACTTCCCAAGGAACTCCACGCCCATTAGAGGAATCAGCAAGAATCAT
TTCGTATGTAGTTAAAACATCATTAAACTTATAGGCAGCTGTTTTCTTAT
TCAACTCACTAGGATCACTAGCATGCCACTCATATTGGCGAATAATGGCT
CTTGCTTTTGCACACCCATGATACTCCACAACATTCAAGTTGGGAGCCCA
TAATGAAAACTCAGCAAGCCAGTTAGGCATTGTGGAAAGTGGAACCAATA
CTAAACAAGGCAGAGTAGCTTTAAACTCAACATACAGAGATGAAATAAAA
GCACAAGCAGAAATTGTTTTCCCAAGCCCCATTTCATCAGCAAGTATCAC
ATTTTTGGATTTATACCAGCATTTTCGCAACCAATTGAGTGCTTCTAGCT
GATGGGGAAATAATGAACCTCTTAGTTCCTTCGGTTGCTCTGTGAGAGTA
ACTACTTCATTTTGCTGACAATCACCCTTCCCCCTTAGTGAAGCATCCTT
CGGAGAATCTTTTTCCAATGTATGGCATTCAAATTGATTAAACAGATCAA
TCAGGTGCAAAGATTTTTGAAGAACAGGTTCATCTAATCTTTCCCAAGTG
CATTCATCATAAGGGAGACCAGTCCATTTTACAAAAGCTTCACCAGTA
>TI0AQRHB18YP18RM1 Orig: 621, Final: 564, Cuts: [58,621]
AATTCAAAATATGCATGAAATAATGCTAAACATATATTCAAACTATGTAA
ATTCTAATATAAATCTGTGCTCCCTTGTAACTTGTATCAATTAAATGAAA
TATGTAGCCCTTTGGTTTTTTTTGTTGTGGACATAGGTCTTAGTGACCGA
GTTAATCCCTTCCGTTCTTCATTTTAATCTTCTCCCATGATATTTCAAAT
CTTTGCACCTACTGCCTTTGGAATTTGAACAGTTTAATAGCTACAGCAAA
GATGAATGCAAAGAGTGTTCCAAACCCAACAATGACAACTGCAACCACCC
CCAGGAAATCATGATTGAAACCGAAATAGTCTCTTACAAACTGTGATGCA
ACCAACCCATACATGGTCCAAGCTGGTGGACATGCCCATGAGTACCATCT
CCACCAAATAGGGATCCTCTATTGTTGACAAGGTACGAAAATAAAAGAAC
AAGGAAAAAATATTAGTAATATGTAATATCTGACATCTGTAAAGGAGAGA
GGAGGAATAAAAAATAGGAATACAATTGAAATAAGGTGGAAAAACTTACA
GGTCGTGGGACTAT
>TI0AQRHB18YP20FM1 Orig: 662, Final: 662, Cuts: [1,662]
TTTAACGACTCTTACGGCGATTCACTCTTGACTGTAGAAAGCAGAGATAT
TATCAGGTATTAGAATACGGTAATCTCTTCAAGTATTTGAAATATGGTAT
CATCAGAAGCAAATGGCTTAAAGAACAAACATTATGAATACAAGTTACCT
CAGGAGTCTGGCCAAAACATTGAAGAAGTGCTTGATACTCTTTTAGTTCT
CCAGCTGGTGTGAATGTAGCATGTGCATTTATGTAATTCACATCTTCCCT
AGATACCCCAGACTGAGCTAATGCCTTTTCTACGCAAAGGATAACACCAG
CCCCTATTTTTCGAGGGATATTAGTTAAGAATTTTAGCACCCAATTTTAT
GGAAGGATACAAGGTACAAAAGTGTTGAAGAAGTCAGGATTTGCGTTTGG
TTCCTTGCCCAAAATATTTAACAAAATGGTAACCAATTAAGAAGGTATTC
TACTTAGATAAAAGAAAATATCACTGTTAAATTGAGGGGAAGAAATATGC
ATGAGTAAAAGAAGAATTCAGTGCAATCCTGGATGTATTAACAGGGGATA
TGGTGCCAGTCTACCAGAGAGTATAGCTTAGTGGAGTTTTGACAATTATG
CAACTGATTTTCAGGTTTTATTGTCTTTCTGTGCCACAACCTTTGCTATC
AAGATTGTGGAC
>TI0AQRHB18YP23FM1 Orig: 761, Final: 760, Cuts: [2,761]
TAACTAATCTTAGGGCGATTCTTATCCTTTGGGAATATGAACAATAGGCA
AAACACCTCTTTAAATGAGAAGGGAGACGATTGTAGCTCAATTTAAGAAT
GGAAAAAATTTCAGGAATATCCCAGATCTTGCTATTTAACACATCTTCCC
ACTCATAAGGATCGTGTCTATTGTGTAAAAGGCCGCCAAATGCTTTTGCT
GCAAAAGGTGCTCTCATGCACCTATCTACAATTTTTTTCCCACATTTTTC
AAGTTCTGGATACTCACTAAAATCTGATGCCCCTAACGCGTGGTGGGTAA
ATACACTTAAACAAGCATCACGTGACAACTCTTTCAACTCGTAGGCTGGA
GTAGTTCCCATTTTGGATGAAACATAGTAACTTTGAGTTGTGACCACAAT
TTTACTTCCTGGAGCCCCAGATTCAAAAGGCTTGCGTAGGATAGTCCAGT
TGTCGTAGCTTTCACACCAAACATCATCCAACACGAGCAAGAACTTCTTC
CTGTGTAATTCCACCTTCAGTTTGCCTTGAAGTGAATTTAAAGTACTATT
ATCTTCCCTAGATTCAGAAGTAAAAGAGTGTAGAATTTCTTTTGTCAACC
TTAGATTGTCAAAATCTTCAGACACGAAAACCCATGATTTCAACTCAAAA
TGACGGCTCACTTTATCGTCTTCGTAGACTAGCTGGGCAAGAGTCGTCTT
CCCCAACCCACCCATACCAACTATGGGAATCACAGAGAGTTGAGCATCAT
ATTCGAGCAA
>TI0AQRHB18YP23RM1 Orig: 620, Final: 562, Cuts: [59,620]
AAAATTCGTTAGTGCAAATTTTACGACTTATCTCATGAATTAGCATCTAA
AGATTCCTCCAACATGCTATTAGAATTGCAGAATGGTTCTACCTTTATCA
GATGTTTAAGTAGCAGGCCTGAAGCTCAACATCTTTCTTTTCTGCCTCCT
GTAAATTTATTTTTATGGATACAAATGAGTGATAGGCCAATATTATTTGA
TATTTCATGTTTGGTCTCAGAAGCTAATAAACTTTTTATTGGATTAAATT
TTTTTGTTTTATTGAAAGGCTACAGATGGATAATTTTATGGATCTCTTTA
CGTTACCTAATTTCAGAATGTATTATTTATCTTTCTAGATTGTTGGTTTG
GTTGGTACTCGTATATGCATATGGAGGCGAAATGGGAAAAGAAGTATATT
TCCGTCAAATGAAGGCACGTTTGTGAAGGGTTTATGCATGCGGTATGTGG
AATTTTCTCGTTATCTTGATTTATGAATAGCTATAATTATTACGATGCAA
CCAGCATATTACATGCATGGTATGGATACCTATAATAATAAAGGGATGTC
ATGACAGAGGGA
>TI0AQRHB19YA18RM1 Orig: 450, Final: 393, Cuts: [58,450]
CCCCAATAGTTCACAAAGTGAACTTCATGCTTTAACTGATCAAATTCAAG
CAAAATGATATTCGAATACTAAAAATGGAATAGCAAATAAAAAAAAAAAC
CCAAAAATTTGGCCAAAATAAAAAAACTTCCTCCATTAGTTACTAACTTC
TCTTTATCTTCCTCTCAACAAGGCCTTCTCGGCAGTGTTCACCTCTTCCA
AAATCCTTGCCTTCCGCTTTGCCGGAATAGGTGCTGTTGGGCCAAAACTA
ATATAATGTCCCGAAACAGCATTGAGAGCTGAATATATGTCCCGGAATGA
AGCCCTGCCAAGCAAAGATTTCTCCCTCCTATACTTAGCCACCCAATAAT
TTGAAGTCTCTCTTAGCTCAGCCACTGCAGAAGCCACATTAGG
>TI0AQRHB19YA19FM1 Orig: 603, Final: 603, Cuts: [1,603]
TTTCCAGATACTTATGGCGATTCATTGCATCTACAAGCTTCATAGAACCA
TGTTTGACTACAAAGAGTGACATAAGTATCAAAAAAGACTTCAAAAACTT
TACTGCTCGCCATTTTTGGATCTGTCCAAAAAGGATAGCCCAAATATTAC
GAATGTTGGGTTCAATTACATTGTATTCAAGACTCTCAATAACAGTGTTG
AGCACATAGAAGCCCTGCTCGGCTGTACTAGTCGATGAGATAAGTGTGTT
GAATATTTCAAGAACCTTGATAAGCCTCCCCTCTTGCTTAAGCTCATGAG
GTGCCTTTTGAAGGAAGGCCTGAAGCAGACGCACAAGTGCTGGGACATTT
GAAGCTTTTTTCCATGACTCAGGTGATAGGAGAATCTCAAAAATCTGCAT
GTAGCTTGGTGGAATGGGTGGTCTATTCAATTCAACAAGCTGAGCCAGCA
GTTGAAATGCATAAGGAAAGAATTCAGTTACATCATTGGCTAATATCAGC
TGGAGGGAAGGGAAGAGGCCTGCTTCAAAAGCTGATATAAGAGAGGGGTC
CCTCTCACACGTCCGCTTGACAAGAATGGCCACAGACTCAAACAGATAGT
GAT
>TI0AQRHB19YB01FM1 Orig: 682, Final: 682, Cuts: [1,682]
AGAGATCTATAGGGCGATTCTGCTAATGCAAAAGAGAACTAGGTATTTTC
TTATATTGCGACCTTGGAAATGATTTTTTCAGTCTTCCTCCGTAAGGTAG
TTACTGGTTACATCTTAAGAATTTACCTTATATCAACTTGAGAGAAATAT
GAATAGTAAATTGAAAATAATAGCAAATCTCCATAGAAAAGTTGAACNNN
NNNNNNNNNNNNNNNNNNNNCTATTCAAGAAAATTTCATCCATATGAGGT
AATAGCTAGATATTAAATTGAATATTTACATAGAAGCTCTTTGGTTTCCC
AACTGCTTACCTGAAACTGGGATGCACTTTACAAGCCAACCAATTGGCCA
TGACAAAGCTGCAAGTCCAATGCAAACACCCCATTGCCCCCAATCCAGTC
TCTCAGTATTGGCAAATCTCTTCAGAAACTCCACCATCACTAGTTGAAGA
ACTATGGTGATCCCAACAATTGCTATAAACAGCTTGTTCTTAAGTATCCC
TTTGAATATATTCTTCTTCTCCAATTTTCTTGCGTTAAATTCATTGAAGA
CTTGGCAGAGGACAAATGTATTGAAAATGAGGGTTCTCTTAATGCTCTCC
TTTACACTGAAGATGGAATTTCCCTTAAATTGTAAAACCAATAAGATGGT
TACCTGATATACAGCTTGTGCCATGAGGTTCC
>TI0AQRHB19YC11FM1 Orig: 577, Final: 577, Cuts: [1,577]
TCGTGATCTATAAAAATACCCGGTTCTAAGCCAAGTCGAACAAGGATATC
TTTTAAAATGCCTGCCAGAGTCCATCCCACATAATCCAGAACCCATTGAA
ACCATTCTTCAGGATGTACAGGAGCACATAGTTCCTGGTTTAACACATTG
GCAAAGCCCTAACTTCTTTGCTTACTTCCAATGCACTAGTAGCATTGCAG
GGTTTCTAGGCGAGATGCTTAGCACCGGCTTCAATGTGGTCGGATTCAGT
TGGATTGCATCACCAGCAGCTACTGAACTAGAGACAATAGTCGTGGATTG
GCTTGGAGAGATGCTTGAGCTGCCAAAGTCTTTCCTTTTCTCTGGCAATG
GCTGGGGTGTGCTACAAGGGACTACTTGTGAGGCCGTTTTGTGCACAATT
GTCGCTGCAAGGGATCAAATGCTAAGCCAAATTGGGAAAGAGAACCTCAT
AAAGTTGGTGGTTTATGCTTCTGACCAGACACATAGTGCAATCCAAAAGG
CAGCAAAAATAGCAGGGATCCCTCCAATGAATTTCAGAGCCATCAAGACT
TCTAAGTCAACATCATAATGCACTATC
>TI0AQRHB19YC22RM1 Orig: 573, Final: 529, Cuts: [45,573]
TTTGCTCGAATTCTCTGTTTTTTCCTTTGAAGGATATCCACCATTTTCTT
ATGTATGGGCAGATTGTGATGATAGTAACCTTGAATGGTTATGCTCACAT
TCATAAGTTACATTAAGCATTGAAGGATCTTCCAGGGATCTCTCAACATG
CTTTCTTGCTGGGCAACCCTTCATGTTGCTGCACCTATAGTATCCCCTGC
AATACAAAGCATTCTTGGTAAGGTTAAATATATTGAAAAACAGAATCTAT
AGGTAAATATTCTTCATAAGTCTGATAGCAGGATTAATAAGTTAATATAG
TGAATTAATACAAATCTCGGCAAAGGGACCGAGCAAAGAGGGTAATTTTC
CAATAACCAAACCATAAAGGACATGGATCTTCTATATTTTGACTAAACTA
ACAATACAAACAGTGTAAAACTAACTAGACACTCTACAGGGAATATGTTG
CTTCTTACTTGGAAGTTGGGGCCACATGAGAAGTACTGTTTGATTTATAT
TCTTTTAGTCAGGGGCAGTATTTAATAAA
>TI0AQRHB19YD01RM1 Orig: 146, Final: 146, Cuts: [1,146]
GATGGTGTAAGTGAGAAGCATGGGGCTGAAATCACCCGGGTCGGGGCGAG
AGACGGAGACGATGGTGGCCTCCGGCAACTCGTCGAAAATCGGAGTTGCG
TCGGCGCGTGGAGAGATAAGCGACGACCCCATGGAACCGGACGGCT
>TI0AQRHB19YD06FM2 Orig: 810, Final: 806, Cuts: [5,810]
GGGGTAATCTAAGGGCGATTCTCCAAATCAAATTCGCTTGTTGCCCGGGT
ATACAAAGCTAGATACTTTCCTTTTAAGATGTGCTCAACTCAAAGAAGGA
TAGCAACCCTTCTTATGCTTGGAGAAGCATTCACAACAGCTTGGAGGTAC
TAAGGAAGGGTACTAGATGGAGGGTAGGAAATGGCCGAAGAATTCATATA
TGGGAAGATAAATGGCTCCCCACTCCGACTACTTATAAGGTGATTTCTCC
CTCTAAAGACTTTGGTGATTTCCCAATGGTCTCGTCTCTCATCGATGAGG
ACACAAAATGGTGGAAAGCAAATACTATCAAGGCTCTTTTCCTCCCTTTT
GAAGCAAATTCAATACTAAAAATCCCTTTGTGCTACAATCTGCCGGATGA
TGAGCTAATATGGGTGGGAAATAAAAGGGGTTCCTTCATGGTTAAAAGTG
CTTACTACATTGCTGCTAAGATTGTTGACTCTAGTGAGGAGGGAGAAAGC
TCAATCATGGATGCTAGATCCCAACTTTGGAAAAAGATGTGGCAGCTAAA
GATTCCAGCAAAAGTTCATATTTTCGCTTGGCGGACATGCATGAATGCCC
TTCCCACAATGCAAAATTTGAAGCTTAGAGGTGTGAATACTGCTTGCTTT
TTCCCTCTTTGTGACAAAGTCCCTGAAACCCTCTCTCATGCCTTACTTCA
TTATGAGCATGCAAAACAAAACTGGGCTTGTTGGCAAAACTACCCCATGG
ACTTATCATTGAAATCTCAGGATATTCTAGGGATTGCCCTCAACTTGCTA
GATAAA
>TI0AQRHB19YD08FM2 Orig: 800, Final: 794, Cuts: [7,800]
CNGGGTAATCTAAGGGCGATTCATTTTCTTCCCCTCTTTTCCTTAGTTTT
TTGGCTGAGTCCAAAGAGATTAATGGCATTTTTATCTCCCTATGTGTAAT
ATTTCAATTTTAGAACGCTTTAGGGAAATTCATTAATTTTCTACTAGCAT
CATATACTCTAGCCTTTGTAATAAAGTTGTTAAAATCGAGATCTTATAAT
CGGTAAAAGGGTTTTTAATTTGCGTAGGATTAAAAAATTAACATTATACT
CTAAAATTGAAAATTTACCAATAATAATGATGTATATTTCTAATTATATA
TATTTTTAACATTATTCAACATTGTTTCCTTCAATTAATGCAATAATGGA
TGTAGAACACAAACATAATATAATAGAGTGGAAATCATAATATGTTGTTT
CTTGTTCTTTAGAAAATGAGATTTTAATCACTAAATAATAAATAGAACAC
CAATAAGCCACGAGGCACGATGGTGATAAATCTTGCTTAACTGGAACAAC
TTTGTGGTACTATATCTTATGTAATATAATGTGAGCGCCAAATTGAGGTT
GAAGAGTTATGATTGAGCAAGGAGCATGAGCATAGGATGAAGACGTCTCA
AATGAGAAGTTCTGCAAAATGAGTGACAAGGCCATCTTGGTCTCTACTAG
AGCAAAGTTTTGACCCACACATATCCTCGGACCCCCACCAAATGGGAAGA
ATGATACTTGGCCCTTTGTTGCCTTTGAAATGCCTTCTGAAAATCTCTCC
AGGTTAAACTGTTTTGCATTCTCACCCCACAGTTCATAATCATG
>TI0AQRHB19YD17FM1 Orig: 301, Final: 301, Cuts: [1,301]
GTCAGATCATACAAGAAGCAAATTACCTGAATTGGCATAACCGCCTTCAC
ATTATTAGGTGGCATTTGCGAGGGGGCTTCTTTATCTTCATCAAGACTCT
AGACTCAGAATTATCCATAGAGATCTCAAAGCTAGCAATATTCTACTAGA
TGATACCATGAACCCAAAAATCTCGGACTTTGGCTTGGCTAGAACATTTG
GGGGAGATCAAACCGAGGCCAAGACCAAAAGAATTGCTGGAACGCAGTAA
GTATACTTAACTTCTTATAGGTTTTATACTAGATATTTTTAAATTTCTTT
C
>TI0AQRHB19YD21FM1 Orig: 319, Final: 319, Cuts: [1,319]
TACCACATATTAATACCCACACATGCACATTCACACTGACACTCACTATT
TTTTAACTTCAAAATAAAAAAATTTTACCCATAACCCCAACCCAATAAAT
AAAAAACCCATCTTTATATAAACCTCCCAACTCCATTTCTAACCAAAAAA
ATGAACAACAACATCGAAATTCACTTTACAGAATTCAAATATCTAAACCA
GAAATAAAGAGAGTGACCTCGAGGGCGTGTTTGTAACGCCTGAGCTTGCG
GAGCTGACGGACGATGCGGTTGAGATCGTACTTGCGAACAGTGTGGCCTT
CTTCTTTCGATTTCCGAAG
>TI0AQRHB19YE15RM1 Orig: 545, Final: 501, Cuts: [45,545]
TTTGCTCGAATTCATTCTGCTAATAGTGTCGGGTATTGGACCATTGAATT
GGTTGCCTTGTAAGTTCAAATTGGTAAGGTTTCCCAAGTTTGAAATTGTA
GAAGGTATTGAACCACTCAGCGAATTCCAGCTGATATTCAATATTGATAA
TTTCTGGAGTTGAGTAATTTCAATTGGGATTCCTCCAATCAGCTTGTTGG
ATTGAAGCTTCATAACTTGAAGATGGCTAAGATTACCCAACTGTATCGGC
AATGTTCCAGTCAGGTTATTCACTGCCAAACTCAACAGTGCCAAATTCGG
GCAAGAACCCAAATCCGGAGGTACTAACCCAGTCAAGCTATTATTTTCCA
GCTCCAAGTACACCAAATTCTGAAGTGTTCCAAATGTTGATGAAGGGATT
GTCTCATTAAGATAATTGCTTCCCAATCTCAGCCTGATCAACTTTGCAGA
TATCTTTGAAGGTATAGGTCCGGTCAACAAATTATAAGACAAATCTATAG
T
>TI0AQRHB19YF10FM2 Orig: 675, Final: 670, Cuts: [6,675]
GGGCAATCTAAGGGCGATTCCTTATTATTAAGTGGTTCTTGTTGTGTCTT
TAATTGAGGAAATCATGGTTGTTTTAGTTGTAAGAAATTGGTGGCGGCAA
GGAAGCAAATGTCAATTTTTCAAGCGCCCAATGTCCTTGTAATCCAGCTC
AAGGTGTTATTATTTTGTAATTGTTGTTTAAGTTTGTAGTTTTTCTGTCA
TTACCATAGAGAATTTTTGGCCTTACCCGTCGCCGCCGCTGCTGCCGCCT
TGGAGCTAACTTGGAGCCTTCGATGAACTTATGTCTGATTCCTTCGTGGG
TTTTCAGTTTTGGTTTGGGATTTTAGAAATAGATGAGACGGTGTAGTTTA
TGTTTAGATTTTTTGTGTTTTAGCATTGTGGAAAACGCCACCGTTTTTAC
TGTGACAGGTAAGCTTTTATTATTAGTTGAAACTGTGACGTTTTGGGGCT
TATTTGGCAAAAAAAAAAAAACACATCAGCAATATGACATGGCAGTTAAC
AGTAGAAACTAACCGGGGGGGTGATTTGCTAACGGAACAAAACGTTGGGG
TGTAAAATTAAAGTTCCAAAACGTTGGGGTGTAAAATCCAATCACCCCCA
AACGTTAGGGGTGTACTTTGCAATTTACCCTATTTTAAATTATGTCACAT
CATCGATAGGTGACTTTCAT
>TI0AQRHB19YF16FM2 Orig: 700, Final: 695, Cuts: [6,700]
GGGTATCTATGGGCGATTCAAGATTCNNNNNNNNNNNNNNNNNNNNNNNN
CAAGCTTGGGGATAGCCAAGATGGTGATGATGGAGAGTGGGAGAAGAAGA
TGAGCAAGAAAGATAATCTCATGGATAAACAATTTAGGAATCCTAGTGAG
ATCACATGGGATACAGTTAACAAGAAATTCAAGGAGGTTGTGGCTGCTCG
GGGTAGGAAAGGAACTGGAAGATTTGAGCAGGTTGAGCAGCTTACTTTTT
TGACCAAGGTTGCCAAGACCCCTGCTCAAAAACTGGAAATTCTATTCAGT
GTTGTCTCAGCGCAATTTGATGTCAATCCGGGACTTAATGGCCATATGCC
TATAAATGTATGGAAGAAATGTGTGCAGAACATGCTTGTGATATTGGACA
TTCTTGTTCAGTATCCCAACATAGTGGTGGATGATATGGTGGAACCGGAT
GAGAATGAAACCCAGAAGGGACTAGAATATAATGGCACTATCCGGGTTTG
GGGAAACCTGGTTGCCTTCGTTGAAAAGATAGATGCTGAGTTTTTCAAGA
GCTTACAATGCATTGATCCCCACACTCGTGAGTATGTTGAGAGACTCAGG
GATGAGCCTATGTTTTCGGTTCTTGCTCAAAATGTGCAGGATTATTTAGA
ACGGGTTGGGGACCTCAAAGCTGCTGCAAAGGTTGCGTTAAAGCG
>TI0AQRHB19YG14RM1 Orig: 546, Final: 502, Cuts: [45,546]
TTTCTCGAATTCTACTAGTAAGATATCTAATGAAATCGTTCCTTTAAGGG
AGATCTCATTCAAAGAGAGATATCAAATATTTGGAGTTTCTTTTTGTATT
TTATATTGATGATCCGATCCGCATGGCCCATGGTTGGGATTTGTTTGAAT
AATTAGCATAATACATCATCAAAATCAATATGTCAATCCAAAATAATCAG
GAAAAAGGAAAATAAAAACATTTCAATTTACAACACGATGGCAAATGATA
CTTGCCACTTACCATACAAGGACCGCTGCTTCCTTCTTTTGGATTTGTGG
ACAAGCATGGACCAAGTTTCAAGCCTTTTAGAACCTTTGATATTTTCTTG
AGATAGCTCGTCAAGTCCCAACCATTTGAAAGGGAAAGAAAATAATCGCT
TATTGAGCCCACAAGAGATGCATTACTGCTTTCTATCTTCATTGATTGAG
GACAATCCAGTAAAACACAACCAGAAGATGACCCTTTTCCAGAATCTATT
TC
>TI0AQRHB19YG18RM1 Orig: 519, Final: 462, Cuts: [58,519]
TGAAGAGCTTAGCTACTTGAAAAATCTCCTTGTGTTAAAGTTGGCAAGAA
ACTACCTTTATGGTGCAATTCCATCAGCCATAGGTAACCTTTCTTCACTC
ATCAATTTAAACTTAGGCACCAACACTCTTAGTGGTGCAATACCAAGTGA
CTTAGGCCGCCTTCAAAATTTGAAGGAACTTGATCTTAATATTAACAATT
TTTCTGGCACAGTTCCACCATCAATATACAACATATCCTCCCTAGTTTCT
TTGGCCTTAGCTTCAAACAACCTATGGGGTGAAATTCCTGGAGATGTTGG
AATTAAACTCCCAAACCTTTTAGTTTTCAACTTCTGCATTAACAAGTTCA
CAGGAAAAATTCCATGGTCTTTGTACAATCTAACCAATATAAAAATTATC
CACGTAGCAGACAACCTTTTGGAAGGAACAATACCACCAGATCTAGGAAA
TCTTCCATTCCT
>TI0AQRHB19YH06RM2 Orig: 765, Final: 708, Cuts: [58,765]
ACCCACTATGAGTCAAAAACCCACCTATTCCTTTGAGGGTTAGGACCTCC
TCTTGTGGGGTCCAACTCACTATGTACCCTCTCTCTTTTGTCCCCTCCAC
CAGCTCTATTGGAACCTCATTCCTATCATGCTCTCCAACAACTGAGTCGG
ATCGTAAGACCCACAAGAATCTTTTTTTGCAATTCACCAAACCAAACCAA
AACTCAATGTGCTCATCCTTTGTCATAGTACTAATGCTTCCAAAGCTCAC
ATAAATTACAGACTTCAATGGTTGAGCGTCAAGCCATGTCATGCAACTCC
TATCCACTTCAAAGAGGCTGTTTGAAGATTGAGATTGGGACTTTTATCTT
TTGGCTTCAAGTTGAAACTTTAGAAGCGAGTGGAGGGGTCCAATGGTGTA
AACTTTAGAACAATGAGTTCGTATGTGGGAGAGTGCAGGTCCTTCTAGGT
CTTCAAATGTGTTAAGTATGAGGGCATGTGCTTGAGGGCTTCATTGAGTC
TCGGTTACAAAGATAGGGAGATTGAAGTGGTTAAGGTCTATGCCTCGACA
AAAACTTGGGAGGTCTCGGTAACGGAGAAAACTTTCCATGCCTGGCACAG
TTGTTATCAAGTGGTCCATGTCCTCATTACCTAGAATTTATTTTAGCACA
TATACACCCACACATTAGTATGATATCAACTTGAGTGATCTTAGAAACAC
TAAGAATT
>TI0AQRHB19YH20RM2 Orig: 768, Final: 663, Cuts: [58,720]
AACAGGTAATCTAAAGATATTTTAGATAACCTTTTTGTCCAGAATTATAA
TATTTCACTTGCATGCAACCTTTTCATTCTGACAATGTTATTTCCAGGCA
AATGCTGGGTGAGTCTTTGAGCAATTTGACTGTAAAAGAGCTCAAGAACT
TGGAGAATAAATTAGAGAGAGGAATTAGCAAAATTAGATCCAAAAAGGTA
TCTCTTCCATGTTTTCACTTACAAATATATGAATTTTTTTTACTAATAAC
AAGTAACTGAATTTGTTTATTGCATTAGTTTAAGTCACCACTAACAATCA
ACTTCGCTTTTATTTCCTTTTTTCTTCTTATTGAATCCAGAATTAGCTCT
TGTTTGCAGAAATTGAGTATATGCAGAAAAGGGTAACCACTCCTTCTCTT
TGACCAATTCTTCTTTTTGAAGTTATCTACTCTCTATCTTAGTAGTCCAA
AATTTTTGAAGATGTTTGTTGAGGCTGGGAATACTAGCATAATGCTTATC
TTTTAAGTAGGTCTGCCTGTTATATGTCTTAATAAATTTATATGATTGGT
GTGAGGCAACAGATTTTCAATATAGTATTGACAGCCTCAATTGTTATTAT
CAATCAAGGATGTGCTACAATAAACGCNNNNNNNNNNNNNNNNNNNNNNN
NATTTTACTAATG
>TI0AQRHB19YI15RM1 Orig: 349, Final: 305, Cuts: [45,349]
TTTCTCGAATTCTTGCATGGCGATTTGTCTTTGGAACTTCCCTTTCTCGG
CGTCGACGTTGAAGATGCCATCGCCAAGAAGGTCGTAGACAGTTCGACGG
GAATCTTCGCCTTTTCCGTAGTTATTGAAGTTGGTCATGAGGATGTGTTG
GACCACGGCGGGGTTGCTGGAGATTACGTGGCCGGTGGCGAAGGATTGGC
GGAGAACGAAGGTGTTGGAGGGTGAGTCTTGGATGATACCTGTGAGCCAT
GGGAGTAGGCGGTCTCGATTGGCGAGGAGGGCGAAAAAAGAACCCACTAG
AGGGA
>TI0AQRHB19YI19RM1 Orig: 529, Final: 485, Cuts: [45,529]
TTTCTCGAATTCTCTCGAGCGACTCTATCTTCATGATAATCCTTTTGAAG
GTGGCATTCCAAAATCCCTTGGAGATATATGTACTTTACATTTATTGTAT
TTGTCGTCCAACAATCTCAATGGACAAGTTCTTGAATTCTTCCACAACTT
GCAAGGATGCACAAAAGATTCATTAGAGAGCTTACATTTAGGTGGGAATC
AAATTAAGGGGCCAATGCCTAAATTTGCAAAATTTCCATCATTGAGAGAG
TTAGATCTTTCTAACAATAAATTTTATGGGTCTGTGGCTGAAAAAATAGA
AACTCTATATAAGTTAGAGTTTTTGGATCTTCGTTCAAATATGTTTTAAG
GCGTTATCTCTGAAGCCCTACTTTCAAATTTTCCGAATTTGTATTATTTA
CAATTATCTTCTAAATCTTTCACTTCAAATTTCAGCTTTGATTGGATTCC
CCCTTTCCAATTGAATGACTTATATTTGAGATCTT
>TI0AQRHB19YI23FM1 Orig: 640, Final: 640, Cuts: [1,640]
TCTTTATAGAATGAAAGGTCAAGATGTTCATACTGTATTCACTCCTTTAA
GGGCAGATCTTATTTAGACGTCCCTTGTTTTAGGTGCATCACACATTTGC
TACAGCTGGATCTGATGGTGCCTTTAATTTTTGGGACAAGGACAGTAAAC
AGAGACTAAAGGTATGTCCCAGATCTACTATATATAAAATTTCTTTTTGG
ACAAGGTTCACTGAACTATGCTTCTTGGTGTAACAATTTAGAAAAAATAG
TATAGTTTTTTTCTTCAATCGCTTAATCAACTAGAAACTTGTTTTGGCAC
TTAATGGTATGACAAATTTCATCTAACAGACACACATAGAGAATCTCAAA
TGTGTCTGGATACATAGGGCAAAAATGGCTAAATAGCCTTAATTTTTAAA
CTTTGTAGCCAAACAGCCCCCTTTTCAAATTATGTAGCAAAATACTCTTG
TTTTGGAACTCAACATTGCTGATGTTGAGTTTTGCTTGGAATTCGATATT
TGCAATGTCAAGTTCTGTGCGTATTTTGCCACTTAATTTTTTTTTTGAAA
ATTTTACGTAGACTTAAAAATATGCATAGAACTCGACATTGCTAATATCT
AGTTCTACTTAGAATTCGACATCAGCAATATCGAGTTCCA
>TI0AQRHB19YJ04FM2 Orig: 591, Final: 591, Cuts: [1,591]
CTATGGGCGATTCTAATGCCCACGCAATCAGGTCAGCCCCTGATGAAGAC
ATTTTCATCACGATCGTTCGTGGTCTAGGGCGGGCACGTATGGTTAAGCG
GGTGATCATATTGGTTAACTTGGTTACTCAGTTTGGAAAGAAACCTTCTT
TGAGGATTTTCAATTCCGTACCTGATGTTCTTGTCAAGGAAGATATTGAT
TTGGCTCAAGAGTTTTATTGGAAGAAGATGATGGGGAGCGGTGTTGAAGG
CGATGAATACACTTTCGGGATCTTAATGAAGGGGCTTTGCTTGACTAGCT
GGATTGGTGATGGTTTCAAATTGTTGCAAGTGATGAAGTCTAGGGAAATC
ATACCAAATACTGTGATTTATAACACATTACTTCATGCACTTTGCAGCAA
TGGGAAAGTTGGGAGAGCAAGGAGCTTGATGAATGAGATATGGAGGAGCC
TAATGATGTGACTTTTTATATGTTAATATCTGCCTATTGTAAAGAAGAGA
ATTTGGTTCAAGCTCTTGTTCTCTTAGAGAAGTGCTTCAATCTGGGGTTT
GTGCCTGATGTTGTAACACGGACTAACGTAGGGACTAAGGT
>TI0AQRHB19YJ06FM2 Orig: 826, Final: 826, Cuts: [1,826]
CTGGGGGGTAATCTAAGGGCGATTCTTATGAAGTTGAATTACCAAATTAT
TGCAAGAGGATCTTGTTTCTCTTTCTTTTCTTCTCTAGTTTTTTCTATAT
TTGTCCATTCTAAATTTCTCTTTACTTGGACTAATATCAAGTGATGATTG
TTTAAAGCTGTTTATTTAATACTTTCCTGGCCACTTAATTAATAATAGTT
CTTGTGCAAAACAGGTGTATATGTTGACATGGTGGAGGAGAGAATCATAG
ATCCTCTCAAAGTGGTCAGAACGGCTTTAGTCGATGCTGCCAGGTAAAGA
TCATAGTTGGTCAAGCAAAAAATTTATGCATATCTAATATGTTTCCTACC
TTAACCTAACCACCACCATGTGCTTCTGTGTTACAGTATCTCATTGCTAC
TGACAACAAGTGAGGCAACTGTATTTGACCATCCAAATGAGAAAAACAAA
TCTCCGAGCCGCATGCCAAATATGGATCAGATGTCCTATTAGAGGACCAA
TCTCAAAACCAGTTTTTAATTATTGCATATTTTTGTATCCATATTTGGGC
CTTTTGTCATTCATTTGTTAAATCTGCCAATATATGAATTTGGAAGCCCA
AACCTTTCTTTTAGGAGTTTATACCCCATATAGAAAATGAGTTACTAAAT
CACGATACAAAATTCATTTGAATGAAATTCTTATTTGCTGAATGATTTAG
GGTACTTTCAACTGTGTAACAAGAGCATTATTAGAATATGCCCAAAAAAA
GACAAACAGGGAAAAAAGAAAGAAGGAATTGTGTTATATTGAAGTTTGTT
ATGACCAATTTTCACACTTGCCTAAA
>TI0AQRHB19YJ12RM2 Orig: 781, Final: 735, Cuts: [47,781]
TTTCGAATTCTAGTATATTATTATTCTTTAACACTTTTACCCTTATTTGT
TTTCCCNNNNNNNNNNNNNNNNNNNNNNNNNNNNNNNNNNNNNNNNNNNC
TTAACTTAGATTAGTCTCTTGCATTGNNNNNNNNNNNNNNNNNNNNNNTG
TCAATAGTTCATAGGGATTGAATCATCGAGGAGCCATTAGACCCTTTGTG
TGTGAGTGGCTTTAATCTTGCATCCCTAACCGAAATCCTAACTGCATCAT
TGGTTGTCTATTGTCGTGTTAATCGAGTAGAAATTGTGGCAAATACATTA
GTACCACCTTAATTAAAAGTGCCTACATGATTTTTACCTTCACAACAGCG
TCNNNNNNNNNNNNNNNNNNNNNNNNNNNNNNNNNNNNNNNNGTGTTTTG
ATATTTTGATAGTGGATATATAGCAAAAGAGAAGAAACCATTTCTAGGAA
AATATATTGATTAATACAAGAATGATATAAATGTTGAATGCCTTACAGCA
GAAGGAAAACTAAAAAAACATGTTCTTGATGAAAAGGGTTGCATGACTAC
CTCATAGAGAGATCTACCATTTCCAAAAATGAAATCGATGGACCCTTGGA
TGAAACATTCTCTGAAATAATGCCTCCCACTTTCATCATAAAGAGTGTCT
TGGGCTCCATAAAATCCACATCCATAAAATGCAGCCATATCGCCTGCAAT
TCTGAGTGCCACGGCTTGCGCTCCAACCATTCCAG
>TI0AQRHB19YJ18FM2 Orig: 601, Final: 601, Cuts: [1,601]
TATCTTTTTTNNGGGAATCTATGGGCGATTCTTTACAATAAATGTAGGAC
AGAAAGTAATATATAACTAAATTCATGAAATCCATTTTGCCTGTACAATT
TATGATGTTCACTATATGCATATATAACATTCTAATTCACTGATAAAACA
AATTCAATATGGATCATGACCTAGTCGAAGCTCCAAATCCAATTCATCAG
CTTCGCTAACTGCCCTCTTCATTCCATCATCTTCTACATGCATGGGGCCA
ATTTGCAGGCTCAAATTTACACCGAAAAGGTCCTGGTTCATACTCAAGGA
CTGGGACCTTGAAGCAATAAAATCACTTTGATGGAAATTAGTATGTGGGT
GTCTAGGGCTAGATGCCGATGATGGATGAAAATAAATATGACAATTCCTT
TGTCTTTGAGCCTCTAAAACTTTGAAATACTCGGATGGTTCGTGTGATAC
TGGTGAAATATATCTAGAGGGGATGCAATCCTCGTTGGATTTGTTTGAGT
GTGAAGAAGAGCTTGTGAGTTGCTTGGCCTTGGCTCGATCTTTCCGGTGT
ATGTTCATATGCCCTCCCAAGGCCTGAGCATTGGTGAAGCCTCGCTTGCA
G
>TI0AQRHB19YK15RM1 Orig: 108, Final: 108, Cuts: [1,108]
TATCATCACCAACCACCTCTTGTTCAACCAAAAGCACATCAATATTCCTA
GGGACTGGAATCTTCCACCAAGCAAGGAGCTTTAATAATGTAGACTTGCC
CATTCCAT
>TI0AQRHB19YL01RM1 Orig: 607, Final: 547, Cuts: [61,607]
AGCATGAAGCTTTTCCTTTATCATATTGATTCCACGGGCTACACTCACCA
CCTTCAATTGTTTGTCCCTTAAGATATTAAAAAGGAGTTTCTCTTGTAGT
TGGATCATGCCATTATTTGTTTCAGAATTTTCTCTAACATCTTCTAGAAA
GCAACTTCCTTCAAAATGCTCAAAAAATTTGTTATAAACAGCTCTTGCAA
TAGTTGTCTTGCCTATTCCCCCAAGACCATGAATCCCTACCATTCGAACA
TCATTTACCTTAATATCTAAAAGTGATTCCATGGCCTTGACACGAGAATT
TACTCCAATAGGGTATTTAGCAACAAATAATTGTTCATCATTTGATTTGG
TATTCAATATATGTGCAATAATTTGTTGGATGAGTTTGTATTCAGGGCCG
CTGCCAATCACAAAGCATACAAGACATTAAATGAGTTGGACTAGTTGAAA
ATATAAATATGAAAATAAAAGAATCAAGATGTCTAGTTTTGTGCATTACA
TCCTACACTTGACATATGATCAATTGAATTAAAGGATATAATTCAAC
>TI0AQRHB19YL18FM2 Orig: 808, Final: 798, Cuts: [11,808]
GGGGTAATCTTGGGCGATTCCCACCAGCAAGTCCAAAGCACCACTATGTG
CTAGAGACCCTTCAATCCTTAACCTATCCATAGATGGTTGTGGATTCATT
AAGGTCTGCCTAGACCAACCACCACCATGACCATATCGGTATCCGTGTCC
GGGTGAAGAGGACCAAGCAAAAGAGGGCTTATGAATCATAGACTCCATTC
TAACACCAAGAGGTGATGATGATGATCTATTAAAAGATCCATAAAGAGGG
TTTGTGGAAAGGTTTGAATAGGGATAGTAAGGAAAGTGATGTGGATGTCC
AAAAGCACCCATATTATCCATACCTTGACGTCGTTTAGCCAATGCACGCT
CTCGTTTGTGTGCGTTTTGATGACCACCTAAGGCTTGTGACGTAGGGAAC
TTTCTCTGGCAAAAGTTGCATGAGAATCTCCTTGACTCATCTGGACTTTT
TTCAGGGCTTTTTTCATCGGATATAGGCTCGATTGGTACCAGAGAAGAGC
TAGAATTCATGGAATCGAAAAGATTGAGTTCTTTCTTCATTGACCCTCGA
TTCAAATCATCACTAGAAAGCTTCAAATCGAGTAAGACATGAGAACTACC
CGATCCCGAAGAGGGTGGCTGATCAGCATGATCAAAGGCTTTGGAAAATT
TTTCTTTCATTTTCATGATCATGATCTTATTGGACTCATCGACACCTAAT
TCTTTTTTGTGTGAAGGAGGACCTTCAGAAGTGGCTGAGATGCTAGAGGC
CTCAGAGGCACAAGGCTCATGATGAGAATTACCGTGTGCTTTCATGGC
>TI0AQRHB19YL22RM2 Orig: 758, Final: 714, Cuts: [45,758]
CATTTCGAATTCTTCCAGACAACCTATTTACACCGACACCAACCATAGTA
AGTTTCGTCAATTGGCCAAAAGAAGTAGGGATACTCCCACCCAAGTTATT
ATAAGTTGCACTAAATGTTTCTAGAGAGGATAAGTTGCCGAAAGAAGGTG
GGATTCTTCTTGTCAAATTATTTATTTCAAAAGAAACGAGTTGGAGTTTT
GGCAAAGTGCCAAGAGTTGCAGGGATTTCCCCATCCAAAAGGTTGTGACC
GAAATTAATGTAATTGAGGTTGGTGCAATGGGATAAATTTCTTGGAATTT
TGCCGCTAAGTGAGTTATTGTACAAGCATAGGATTTGCGATTGCGTAAAC
GGTCTTTTTCTAAAGGAATTTCAGTATGAAAGTTGTTGTTTGAGAGTATT
AGATTCTTCAAAAAACTTAAATTACCAACATGTGGTGATATAGAGCCTAC
TAGTTTCGAAGATCGCAGGTCCAACACTGTGGCCCTCTGATGTCGACGAC
CACAGGTAACCCCTTGCCATTGACAAAAGTGTGTGCTGTCATTCCAAGAG
CTCATAACCTGGAGAGGGTCATCAGTGATCTTGGCTTTGAACGCAAGCAA
TGCTAACCGGTCTGTCTCATTATTCCCACCAACAACAGAGGTGACTAACA
AGCCAGACCACAAGACAAGAAGGATAAAAGCATGCATGTAAAAAGATGAG
GAAGATGGAGCTGA
>TI0AQRHB19YN04FM2 Orig: 753, Final: 753, Cuts: [1,753]
CAATCTAAGGGCGATTCCTTAAATGTAGATGGGAAGTTCATTTAAAAAGG
CTATATTTGAAGAACACCCTCTTGAAGGGCTTGTTGGTTGGGCTCAAACG
GCAAAAAAGAACCTGTGTTTGAGAAAGGCTGCTAATGGCTCAACTACTAC
TACCACTACTCAGGGTTCTACTACTCATGCATCCAGCCAAATGAGTCCAA
AAGAAACTACTCCTTTGGCAATTCAGATGAGTGAAGTATCTGCAATGGAA
GAAGGCAATGCAGGAGAGATTGCAGCTGCAACTCTCTACGGTGGCCATAG
ATAAGGGCATCATAGTCTCACTCAAAACTCTTGTAGTTAGCCGGGTGTTT
TTTACTTGTTGAAGTTAAGGTGAATTTAGAAATAGTTGTGTTTTGATATA
TGCTACATATTTATTAAAATTGTTCAAATGCATACTATATAGTTGGTTTA
TTGATTTTATTTCTTGTATAGTAATGATGATGATGTGTAAAATGATGATA
TAATTTTGATGTAAGCAGTTAAGTACTAAGTTCAATAGAATTGTTTGCTA
GCAATCAGAACTAAATAACTTGATAATATATCATGTAGAATTATTTTCTA
AAGAAAAGTCATTAGTAGTTATTTCATGTGAAAATCTCTCTACATTATAT
TCAAATAGTCTATTCATAATGGATTATTCAAAAAATGGCACTCAGCTAAC
AAAACAGACTAATAACAAACACAACCAGATATCAAGTGCTTAAAAAACAA
CAA
>TI0AQRHB19YN05RM1 Orig: 540, Final: 540, Cuts: [1,540]
CTAGCTCGAATTCTTCCAAAATAATTGAGAAAAATATTAGCCCTTTTTGA
AAAGTAAAGAGTTTGAATTAATTGTAATTGCATTTTAAATCATTTAGTAA
AATTAATTTGATACCAGTTGAGAGCCTGTATATTGGGTAAAAGTCACGTA
TTAGTATCTTCCATAAGCATGGAACAAATTTCTCCAAATGGATGTACATC
AATGGGTTAATAAATATTATGTTACTTGTAGATTTTCAAGTCTTTAAATA
TAGGTGCNNNNNNNNNNNNNNNNNNNNNNNNNNNNNNNNNNNNNNNNNNN
NCAAGAAGAAATGATATTATTTTGTTTATTGTTGGCTTTGCATATTGTGT
GACCAACGCTAACAAGCATAATATCGAAAAATTAGGGAAGGAAATGATTG
AGTATTGTGGAGGTTTACCGTTGGCTATCACGGTACTTGGAGGCTTTTTA
GTGGCAAAGCAAACACCAAATGAGTGGGAGGATGTGCTTAAACATATTAA
ATCATATATTTTTAAAGAGGATGACTTACGAGTCAATAAG
>TI0AQRHB19YN19FM1 Orig: 597, Final: 597, Cuts: [1,597]
ATGACCAAGGGCGATTCAGTGTAAATATAATATGCACGCATACTTGTGNN
NNNNNNNNNNNNNNNNNNNNNNNNNNNNNNNNNNNNNNNNNNNNNNNNNN
NNNNNNNNNNNNNNNNNNNNNNNNNNNNNNNNNNNNNNNNNNNNNNNNNN
NNNNNNNNNNNNNGAACTTATAATTCTAAAAGTAATAAATTGAAAGCTAA
AGTTTCAAAAAGTAACGCGTAAAACTTTTAGATTTAATTTGTTACACCTT
GTATTATATGATTTAAAATGTAATACTATTANNNNNNNNNNNNNNNNNNN
NNNNNTATAAACTTATATCTCTCTCTCTCTCTCTAATTTGTTCAACAATG
GGGTGTGAATGTGTGATATAAAGCGGCGGTATGTTGGGGAAATGGGGAAC
CGGTGAAGGTGGAAGAGATACAAGTAGAGCCACCAAAATCATCTGAAGTT
CGCGTCAAGATCCTATATGCTAGTGTGTGTCACACAGACCTCTTATACAC
CAAAGGGTTCCCAATTGTTAGTATTCATTTCCTTCCCAATTGTTACTGTC
CTATCATTTACTTTCAACTTGTATTCTTTGGGCTAAAGGGATATGCT
>TI0AQRHB19YN21RM1 Orig: 598, Final: 542, Cuts: [57,598]
TTCTTGAAAATTGGGGGGCCTACATAAACCTTCAAGCTTCAAAATCACAA
TGTCACCAACTCAGTTTTCTGAGCTAGTAGTGGGGGTTGCATGAATCCAC
TGACTCCAAAGTGGCAACAGGATTTTAGGTGCCCAAAACAGAAAAACACT
ACTCCAGGTCCCATCAGAAACCTTCTGTGAGCGCAAAAACTCGACCTGCT
AAAGGTGAAGGCAAAGCAGATACAGCTTGTTGAATTTCCTGACAAATCAA
AGTACCAAATTAACAATATAATTACCATTAAGGACATTATAAGATACAAC
TGCACCATCCCATAGAATAGACCCACAATGATTTATGAAGTTTATCACAC
ACACTACTGCTCTGTTCAACTTTTTAAATGTAAGAAGGCTTAATAGCAGG
ATGACGACTCTTTTTAGTCAATATCACCACCTATGCCCATGCTTCTGTGC
TATATGGCAACCAATGAGTTAATTCACTACTTGGTAGTGGGGGATTCATC
AAATAGAAGAGATAATATCTTGCTGATAGAACTGATTTGCTG
>TI0AQRHB19YN24FM2 Orig: 573, Final: 573, Cuts: [1,573]
ACCCTTTATGATTAGCTATTATACTCCAATGGAAACAAGCTTGACCTTTA
AGGTCTATTGCAATTTTCCAATGGCATAGTAGTGCTGATTCCTAAGTTCA
TTTTCCAATGGGTGTTGTTGGCCCTGGTAATATCATCAAATTTCATTAAA
TTAGCAAAAATGCCTCATAAAGCAAACCACAAGGAAGGTAACTTCAACGA
AATTTTCTTTGGGGAGGTCTGGGAGATGTTTCTAAACGTCACTTGGTGAA
TTGATCCAAGGTATGCTCTCCTATCCAGTCTGGGGGTCTAGCAATTCGAA
ACTTGAGATACTTTAATGTAGCATTATTGGGAAAATGGTTGTAAAGATTT
GGGTTTTTTTTTTAAGCGCTATGGAGAAGGGTTATAAGGGCTAAATATGG
AGCTGAGGCAGGATATTGGTGCTCTAATTCTGTTCCAGGCTCCTATGGGG
TGAGTTTATGGAAAACTATCAGTAGTGGTTGGTCTACTTTTTCTCGCTAC
ATTCAGTTTCAGATTGGAGATGGGACTAGAGTGAAATTTTGGCATGATGT
CTGGTGAGGGGATAATCCTTTGA
>TI0AQRHB19YO14FM1 Orig: 775, Final: 775, Cuts: [1,775]
ACGACTCGAAGGGCGATTCTCGATCTTGAGCCCTGCCAATGCGTAAACAA
GTTCCAAACATTGAATGCACTGTTATAGTCTCATGCAAGTAGTATTAAAA
CATTTTGACCATCTTTCATAGCATTTTGGAATATATAACATGCTAACTAC
TAACACAAAAGTATAGTAGGCTATCATAACTATAGCTATTCATTCATGAA
TCCTCGATTGTATTACTCTTATGCCTCGTTTTATATCATTGTTGATTGCT
CATCAGTAACTGGGAGTTCTGAGCTTTGTGCATTTCATTGTTATAGACTT
ATAGTCCATATATTCCAAATATATATCCTTGCTCTCTTCAACAACTACCT
TTGCTCTTAAACCATTATTTAGATCTAAGACATAATTGACAAACAACATA
TATTCCTCTATGCAGATTACAGTGATTTGTAGCTTCAGAAACATTAGCAG
TTCAACTCTTAAGGAAAGAAGAAGTAACATTTACAACATATAAAAGCCAC
AAAACTTACCATTCACAATTGACCATTTTCCTTTCTCACATTTAACAGGA
AAAGAGTAAATAATATCCTTTGGGATCCCATAAGAACCATCAGAATACAC
TCCCATGGAAACCCACGTTCCCTGAATTACAAAGCCAAAGGAAAATTTAC
AAAAGATAATAATAATTAANNNNNNNNNNNNNNNNNNNNNNNTATGAAAG
CAAATAAGTTCTGCATGATCAAATGCCTATTGAGATGAAAGATAATCAAC
CTTGGGAGTCCCGAGAACCCCATCA
>TI0AQRHB19YO14RM1 Orig: 652, Final: 595, Cuts: [58,652]
AGGAAAATGGGTTTCCATGGGAGTGTATTTTGATGGTTCTTATGCAATCC
CAAAGGATATTATTTACTCTTTTCCTGTTAAATGTGAGAAAGGGAAATGG
TCAATTGTGCAGGGTAAGTTCTGTGGCTTCTATATGTTGTAAATGTTACA
TCTTCTTTCCTTGAGAGTTGAACTTTTACTTCCAGTGTTTCAGAAGCTAG
AAATCACTAAAACTTGCATGGAGGAATATATGTTGTTTGTCAATTATTTC
TTAGATCTAAGTAATGGTTTTAGCAAACGTGTGTAGTTGTTAAAGAGAGA
AGGATATATTTTTTGAATACTATGGACTAAAACAATGAATGCACAGAGCT
CAGAGCTCCCATTCACCAATGAGCAATCAATGATGATTAAATCAATTCTT
CTATAAAAAATGATGATTAAAGCGAGGCTGAGTACTATAATTGAAGATTC
ATGAATGAGTATTTATAACTATGAGAACCTATTGCACTTTTGTGTCAACA
TTTTTTATTCCAAAATGTTTGTGAAATGGTCCAGATTTTATGTTATTACT
TGCTTCAGTGCCTCAATGTTGTAAAGGAGCCTTATAGCTCAACTA
>TI0AQRHB19YP17FM1 Orig: 718, Final: 708, Cuts: [1,708]
CTCTAAGGGCGATTCAGTATGAATCTTTTGTGAAGAGCATATGAGATTTT
AGAAATCAGAGTGTCTTTATCTTAATCTTCTTTGCTGCAACAGAAACAGA
ACATCACATTTTAGATTATGAAACAGATTTTTTTGTAAGACTTTAGATTT
CAAATCACATATTTTCAAATGCATGTAAGTCTAAATATATGCTAAGCCTA
ATCTAAATTTTAATGCTTTTTCTGCATTTTGTAGTTTGCTGGCGCTGCAC
AATCTCTGGGAGCTGGGGCAATACTAGTGAACCCCTGGAACATTACGGAA
GTTGCAGCTTCTATTGCCCAAGCTTTGAATATGCCAGCTGATGAAAGAGA
GAAGCGACATAAACATAACTTTGCGCATGTGACCAGCCACACTGCTCAAG
AATGGGCTGAAACTTTTGTGAGGTATACCTGCGTTACTGTTGTAACATTC
TTGTGATGTGACACTGACAGTTTCTAAGTATATTTGTTTGCTGTGATGAC
TTAATTATTTGTTTGAAATAATATGCTATTTATTGCAACACAACCCTGAC
AAACTTTGATTTTACTTCCAATTTTCCTATAAAAATGTTAAAAGTTACAT
TTGGTCAATGAGCTCTAGCTTGATTGGCTCCTCCTCCCCTTATAAGTTCT
AGGTGGAGGGTGTGGTTGTAAGTTCAAGCCCCATTGGGTGCATGTGTAAT
TTATCAAT
>TI0AQRHB2YA10FM1 Orig: 676, Final: 676, Cuts: [1,676]
TGGGCGATACTCTATGGCGATTCTAGTTTGGCGTGAATGCTTTTTGAAGA
TATTCCACTACATTCTTGTCTAGTTGGAAGGCCTTGATGAGAACATCAGG
ATTGATGGGAGGAACAGATCCAAAGACCGCGTTTGCTATGGTGATCACCC
CAGGATTTTGGCTGCTAAGACCAGCAAAGGCAAGAGCAGCAGTCTTCCCT
ATGTTGAATTGGAAGTGAATGAGACCAATTGGGAATACAAAGACATCTCC
CTTGTTTAGAACTTTGGTGAAGAGTTTGTTTGGGTTGGATGTAACAAATC
CAACTAAGAGAGTACCCTCAATGACTACCAAAAGCTCAGTGCCGCGAGGA
TGAGTGTGAGGTGGATTCAGGCCATATGGTGCAAAGTCAAGGCGAGCCAA
AGATATGCCTAGAGTGTTGAGGCCTGCTAATTTGTCGACGTTCACAAGAG
TGACATTTGATCCGACTTTGTTTTCGGTGTTTCCAGGAATATTAAGTCCA
GAGAAGAAAAAATCATTTGCTGAGACCATTGCAGGGTCCTTGCAAAATTT
TCCATTCACAAACACTACACAAAGAAAGAAAAGTTTGTTATCATCACAAG
TAAGACAGTTTCAATAACAATGGACAGTAACATGCATGTCATGTAGGTGG
GGGAGTATAGCAAAAGAAAACAGTAG
>TI0AQRHB2YB06FM1 Orig: 298, Final: 298, Cuts: [1,298]
GGACAGTGGAACATGATAAGTATCCATTATCAAAGAAAAAAGTACTGTTT
GAAATGTTAAGGAATTATTCCCAGTTTCGACCTCGGACTTTCACGGTAAG
TTACCTAGGACACTGCAATTTTATTGAATTTATTTTAGTCCTTTCTGGGT
TTTTCTTAGTATGTATCTATAATTTTTGAACCCATAGTATGTACTACCAC
GTGACTTCTAGAGGTAATCCAATTTTACTTCTTCTTTTTTCCCCACCCAG
TGCTGAGATATATAATTGTTTTTGACTGGTATGGATCTGTGCACTTAC
>TI0AQRHB2YB08FM1 Orig: 704, Final: 704, Cuts: [1,704]
GGGGGGGGGGGTTTCCTCTAAGGGCGATTCTGATCAGTATGTTCAATGCT
TGGTAAGTTCGGAAAACAAATAGTTAACAGATAAGTTAACATCAAATTCA
CGAATAAAAGGCATCCAATAGAACTTCCTTATGCTTTATGTTCCTCTGAA
ATATGCAAATTTCGGCACCATTTTCAAAATGAAAATCAAATAAGACTTTA
CAAATCAATCACACGAGACAGCTTCTGGATCCGGTTTAATGGGAAGTCTC
CTTGCTTAATAGTTGCTTGGTAAAGAGCATTCTTTGCATCTGGTCGATTG
GTCTAAAGAACAAAATGCGAGAGCTCCCTGTAACAGAGAAATAGAGAGAA
AAGGTTGATTAAAAACACATTTAAACACACCACTGTCTCAAAAGAAAATC
TCAAACCCTATTAAATAATATACTATACATAATGAACGAGAAAAATGCAT
TGGACACACTGCAACAACTGAATGTCTGTCTCCTAGTCTCCTTAGGCCAC
ACAGACAATCCAGTTGTCCATTTATTTTACACAATCACAAAAATTTCATA
GATCATGCTTTCACCATATGAACATAATAAGTATATTCAAATTACTAAGA
CAATCAAAATCTGTTACTAAAAATTCCAAAAGTGTACAAATACCACTCCA
ATTAAAATTCTATTGCTAGATGTTTTTCAAAATTAATTGAACTAAGTTTC
ATTA
>TI0AQRHB2YB11RM1 Orig: 731, Final: 675, Cuts: [57,731]
TCATCTTGCCCACTTCTGGTCAGAGGAACCCATATCTCAGACATTGGAAC
CGGAGGAGGCTCTTCACTGAAATACTTGTCATGGAGCAGTTCCATTGCTG
TAGCTCTGCTAGCTGGGTCATAACAGACAAGTTTTTTTACCAAAGAGATT
TCATCAGGGGTGCAGTTGGGCAGGCAGGCTTCTAAACCAATTGGATTTTC
TACCTTATTAAATGAAATTGTTCTATAATCAGGAAGTTTAGAACAACCTG
GCCAGACTTCCTCAGTTAAGTTTCCCAAAACACTAAAAATCCTGCTGAGT
TGATCAATATCTGCAGTTCCAGGAAAAATGGGCTCCAGAGTAAAAAGCTC
AGCAAATATGCAACCCAATGACCACAGATCAATCTCTAAACCATAGTCAG
TGGATCCAAAGAGTAGTTCAGGGGCTCTGAACCAACGAGTTCCAACACAG
GATGTAAGACAACCTTGTCCATCATCTCCACCACCCTCAGCCTCGTATGA
ATATGAATTCTTGAAAGGATCATCCTCTATGTCACTTGTTGTGCATGTTG
CAAGACAAGATGTATCTCCATCATGAACATTCGTTTCCTCATCAGTTTCA
TCTATATTTTTAGCCTTGAACTCATCTAACTGTCTAAAATATTCTTCTTT
ACTTATAGTGTCCTGGTCTTGAAAT
>TI0AQRHB2YB13RM1 Orig: 759, Final: 703, Cuts: [57,759]
TAGTTTTAACTACTCACAAGTGCATTCATAGCTTCAGCCTTCTTGTGATG
TTGAAAACCTGGACGCTTTTCACGAGAAACATAAACTAAACGTGGAAGCT
CATTACCCTCAGCATCAAGCCCTCCACTTTGGCCCAGGAAAACCTGCACA
TAATGAAATAGACAAAATCTTACTAAGATAATGATACTCCTGCAAGAGAG
AAGATACACTTTGACTCCACTTTACACCCTAATTGGAAAAAAGATGGGTG
GGGGGAAGAGAACGGTAATTCAAGGAAAAAATCTAAGCAGTTTGTTCTAT
GAACTTCAAGGAAAAGTTGTATCAAATAAGAAACACATTCAAACCATAAC
TGAATTCCAACAAGCAGTAGGTTGACAGTTTTAACCACAAGGGGTAGTAC
AATCAGCCAGGAACCACGCCTCATGAAGCAAAGGTCACTTGTTTGAACCT
CCCCTCCCCACTCCCCTTGGGGCCAAAATTTACATATTAAAAACAAGTAA
CTTGCAATGTTCAGCTTTAAAACAACATGAAGGAGAAGCTACCTGGATCA
TTCCTGGATGGTCTCTGGTGTTGTTTCCAGGCCATGGTGTACCATCTTGC
ATAATCCATCCTTCTTCAGGAATCTTCTGTGCCTTTGCAACAAGCCCGTT
AATACGGACTTTAAATTCTTCATATTCTCTCTGCATAATGAGACAAAGTA
ACA
>TI0AQRHB2YB18FM1 Orig: 677, Final: 677, Cuts: [1,677]
CGAATACTCTAAGGGCGATTCCTAAAAAATAATAACTATTAAATTTTAAC
CATATTGAAAAACTCGAATTTCCTTTCATAACTAAAGAAANNNNNNNNNN
NNNNNNNNNNNNNNNNNNNNNNNNNNNNNNNNCAAGGAAAAAACCCAAAA
AAATCATTAAATTTTCCCTATGAAGAAAAGGAAAAATATGAATGAAAAAA
AGTTATACCTTATTTTCCGTTAGTACTTCAGAAGCTTCCTCATAACACCA
TAGTCTGCTGCGTAATCCAGGTTTTTGTGGTGATTCTTGTCGAACAATCT
CTCTACCCATTTGTTGTAGCAAGTCATGCATCCATAATTTGTTAAATTGA
TCAATATTTATGAGACACTTATCAATAAGATTTTTAATACCAATAATGGG
GTATAGATTGCAAGAATTTAATATATCTACAACATAATCCTTGGAAAGAC
CCTTGAAGAAACATGCAAGATCGAGAAAAATATCTTGCTCCATTTCATCC
AATCCTTGATAACTTACATGGAGTACTTTTTGAATATCTTTGTCAGGAAT
CCTTTTGTATTTATCTAATGCAGTTTTCCATTCCATTTCACTTCTTCCAC
GCAAATTGGCACCAATTATTGATAAAGCTAATGGAAGGCCCTTGGCATAA
CATATAACTTGATCAGTAAGTTCTGAA
>TI0AQRHB2YB18RM1 Orig: 674, Final: 630, Cuts: [45,674]
CATTTCGAATTCTTCTAATTCTTGATGATGTGGATAAATTAGACCTTATA
GAAAGATTGATTGGAGGATGTGATTGGTTTGCTTCTGGAAGTCGAATAAT
TGTAACAACAAGAAATAAACATTTGTTACAAACTTTAAGAATACGTCATT
CGACTTACAAGGTTAAGGGATTAGATGATCATGAAGCTCTTGAACTATTT
AGTATGCATGCCTTTCATAAAAACAAACCCGAGGAAGATTATTCAAAACT
TACTGATCAGGTTATATATTATGCCAAGGGCCTTCCATTAGCTCTAACAA
TAATTGGTGCCAATTTGCGTGGAAGAAGTGAAATGGAATGGAAAATTGTA
TTAGATAAGTACAAAATGATTCCTGACAAAGATATTCAAAAAGTACTCCA
AGTAAGTTATCAAGGATTGGATGAAACGGAGCAAGATATTTTTCTCGATC
TTGCATGTTTCTTCAAGGGTCTTTACAAGGATTATGTTGTAGATATACTA
AATTCTTGCAATCTATACCCAGTTATTGGTATTAAAAATCTTATAGATAA
GTGTCTCATAACTGTTGATCAATTTAACAAATTATGGATGCACGACTTGC
TACAACAAATGGGTAGAGAGATTGTTCGAC
>TI0AQRHB2YB21RM1 Orig: 798, Final: 741, Cuts: [58,798]
TCAACCATTACTTGAGGCAACTTACTCACAGCTTCTTTTTTCCCACCTCT
TTTCAACACCTCAAAGATCTCCAAGCCCACATCTTCTAGGTAAAACTTTG
GCAAAACCGCTCTTCCAACTTTAAATCTCTCTTTCTTGATCCCAAAGAAG
CAAACCATGACCATAATTTTTAAGCCCATCTCTTTACTTACCAAACAAAT
CAAAGGGTATAAGAGAAAGAGAACAATAGCCCTTAAGGAGCCCCCAGCTT
CAAATGCCACAAGCATGAAGTATGGGAACAAGGATGGGGATTTTAGCAAA
ACTTCTTCCACATTGAAGATCAAAGTTTTGCTTGAGAGGTCTGATCTAAG
AGCAAGAAAAGGATACTTTTGATATTTTAAAAGCTGTGTTGTTGCATGGT
TGTTGCTAAGATTTCTATGGAAACTAACTTTTCCAAAGAGAATGCGATTG
AAAAATAAGAAAAGGGTTTTGAAGAAAAAGGCCTGAGACATAGTGGTGAG
TCTGGTGACAGTACTAGCAGGTGTAACTTGGACATGGAGTTGTAATAAGA
ACAAAGGTATGAATTTATAGAAGTGCAAATGTAATAAAACCCTTAGTCTA
CAATATTATTACAACAATGGCACATTGTGTCTGCTATGAGATCCAGCTCT
ATAATTAAAAAGTGTTTTTGAATGGCCCATGTTGGTCCTATTTTTTTTCC
CCATCACGTACGTCGGTCGTAGCTTTTGCAAGCATAAAAGT
>TI0AQRHB2YB22FM1 Orig: 391, Final: 391, Cuts: [1,391]
TGAAATATACTATCAACCAACATTTATCAAATTTGAAAAAGAGCCAGAAG
AAATGGTTCGATCCTCGTAGTTTTATTTCTCGAACCGAGAGATCCATGAA
TCGGGATCCTAATGCATATAGATACAAATGGTCCAATGGGAGCAAGAATT
TCCAGGAACATTTGGAACATTTCATTTCTGAACAGAAGAGCCGTTTTCAT
TTTCAAGTAGTGTTCGATCGATTACGTATTAATCAATATTCGATTGATTG
GTCTGAGGTTATCGACAAAAAAGATTTGTCTAAGTCACTCCCTTTCTTTT
TGTCCAAGTTACTTCTTTTTTTGTCCAAGTTTCTTCTCTTTTTGTCTAAC
TCACTTCCTTTTTTCTTTGTGAGTTTCGGGAATATCCCCAT
>TI0AQRHB2YC02RM1 Orig: 748, Final: 704, Cuts: [45,748]
CAGTTCGAATTCTTGACGGTATCTAACCGGAACAACCTGCTCTTCTTGAA
TACCTCGATTCAGCCCCAAAGAATTTCCTGATGCTACAATAGAGTATTCG
TCTCGACTTGGTGATAAATAAAGCATCCGCACTTTTTTTGATCTCTCAGA
GATTTCATAAAATGGGCTTTCTAGGAACCCCCAATGACCAATTCTCGCAT
GAATTGCTAAGGATCCAATAAGTCCAACATTGATTCCTTCAGACGTGTCA
ATTGGGCAAATGCGCCCATAGTGACTAGGATGGATATCTCGTATCCGAAA
ACTAGCAGTTCGACCTGTCAATCCTCCAGGGCCCAAATAACTCAATTTTC
TCCCATGAACTATTTGCGTTAATGGATTAGTTCGATCCAAAACTTGAGAT
AGGGGGTGTAATCCGAAAAAAGATTCATAAGTGGTTGTTAATGGAGTTGA
AGTTACTAAATTCTGAGGAGTTGGTATCAATTTATGCCTAATTGCTCCGC
CTATAGTTCCTCTAATCATATTTTCTAAACGAAACAGAGCCACTCCGAAT
TGATCTTGTAAGAGATCCGCTACAGACCGAATACGTTTATTTTTCAAATG
ATTCATATCGTCAAGTGTACCCATTCCAAATTTCATTCCAATCAAATGAT
CCGCAGCTGCCAATATATCTCGCGGTAACAAAAATGGAATGTTCTGAGGT
ATAT
>TI0AQRHB2YC09RM1 Orig: 411, Final: 355, Cuts: [57,411]
TCTTTACTATAGAGTCAATCACTGCTGGGTACATTCAATGTATTTCATTT
GCACGTGTACTTATCCATAAGTATCATGTTTGCAGGTATGCTTGTATTCT
TCCATATGGGCATATATTATTCTCTACTATTATACATGAATTTGGAAAGA
AGGGGGACCTGGTGTCAGCTTTGACAGCATATGAAGCATCCAAGCAACAC
TTGACTGGTCCTAATATGTATGTCTACCGCACAATTATAGATGTTTGTGG
TCTCTGTGGTGACTTCAAGAAATCTAGGTACATATATGAGGTACTTTCTC
TGACTACTTATATGAGTGAATGCTTTATTTGGTTGAGTTTTTTTTATTCA
AAGAT
>TI0AQRHB2YC13RM1 Orig: 735, Final: 677, Cuts: [59,735]
TGAAGATCAAAGCATTTTGACAGATCTAGCAACTTTAAGTGACTTAGATT
TTTGGTTTCTCTCGGCAACTCCCTGATTCTAGAACCAAAAAAGCTAAGCA
TTTCTAGTTTCTTAAGTGCTCCAATTGCAGATACATCTTCGAATTTACAA
TAATCCAAATGCAGTGTCCGAAGGTTCTCAAGAACCCGGATTGATTGTGG
TAGTGACAGAAAGGACATACCTTGCATAGACAATACCTTCAGTTCCTTCA
TCCCTTTAAAAAGATTGGCTGGGAAAATCTGTGTAGTAAGTTTGCTACAT
GATAGCTGCAGAAGCTCAAGTTTCGGACACTCTATGTCTTCAGGATGATT
TTTCATTTCTCGAGACATAAGGGAAATTGCTTTATAATGTCCATAGTTAT
CTTTCTCTGGCCATTCTTCCATTTTATTATCACTTTCTACCAGAAAACCA
AGTTCCTCTGCCTTTGATATGGCAAAACCCCGTACAACATCATGCATTTT
GACACATTCTACCTTCCCACCATCCAACAGTAGAGACAATCTTTTAAGAT
TTTTAACAATTGCATGAACTCTATTTCTTGCTTCTGCCACATTATCAATC
CTTTCAAACAACCTTCGTCCCATTCCATATCTGACCAAATATTCAATGGG
AATATCATGATCTTCTGGAAATAAACA
>TI0AQRHB2YC15FM1 Orig: 679, Final: 679, Cuts: [1,679]
TGGGGCGATTCCTCTAAGGGGATTCGTTTGGGTGAGAATGTCTTCTTCAA
GGCTTTCCTTGATGTTGTCAAGACAAGGAGTTTACCCTGGAAGGACTATG
AAATGGATGCAATCCATTCTTTGCAGCTTATCTTGAGGAATGCATTTAAT
GATGTTGAAGCAACGGGTATAAGTAACAATGCAATTAACATGAAGCTTAG
TGACCTCAAAATTGAAGGGATGCAAGAACTGGAAGCAGTGACAAGTGAGA
TGGTCCGTTTAATTGAAACAGCCACAGTGCCAATTCTAGCAGTTGATGTT
GATGGGCTGATAAATGGGTGGAATACAAAGATTGCAGAGTTAACTAGTCT
TGCTGTTGATGAAGCAATTGGAAATCATTTTCTCACACTTGTAGAAGATT
CTTCAACTGATATAGTCAAAAGGATGTTGTCCTTGGCACTGCAGGGTATG
CTCCATCCAGAATTTTTTGTTTCTATTTTTTTTTCCCTATAATTTGAAGC
TGGGGTTGGGGGATTTGAACCCTAAACATCTTTGATAGAAACACCAAGAG
GTGTCAGTTGAGCTACAAGGCTTTTGGCTATCCAAATTTTCTATTTTAGC
TTCATAAAATTATTAACTCATACTAGTAATGTAGATATGCATAAGCATGA
GTTAGTGTGTGTGTTAATTAGTGTGTGGG
>TI0AQRHB2YC16RM1 Orig: 755, Final: 698, Cuts: [58,755]
ATTTGTTATCTTATATCATGAAAAAATTCAATGTATTATCTATAACTTAA
AGTGGGCTTAAATGCCAGAACAGGGTTATCATCCTCTTAACTAGAACTTC
TTAAACTGTAACCTTTTCACTTGACTGAGGGAATATAGTAAAACTACAAT
AAAGGCTACCACTAAGTTTCAGGATGACATCACCAGAAGGTAATGAATTA
TAATACCAAAAAAGGAAATTTGCAAGGAAGCACAAGATTAACATATCCAT
GAAAAGTTCAAAATTATATTTATTCTCCACACTACCAAAACCTGCTTACC
TGAACCGGACGCGTCTAAGTTCCCGACCACCGCTTGGCAGTGCTCTGATT
GTGATGTAGACTCCTGGTTCATCCTGTTCGATCCATTCGCCTTCCATATC
ACTGGCATTGCTCACAGAAAGCTCTCCAGAGCGATCTCCCTCTCTTGACG
AACTAGTCCTTGCAGAACCATCTATGGATGATGTCTCTGTCTTTGCCCCA
CTAATGCTGGAAAGTTTAGGTGTTGAAGCTAAACCGGATGTGTCATAGCA
ATGATGGGACTGCATGGGGTGGTGGTCAAGTGAATCTGAAGAAGAGTAAC
CCATTCCCCCTGGGCGTTGGAAGTGGCGAGGCGGGCGTTCTTTGCTCAGA
GGTGGAGTCATAGGGCTTGCCCTGGCAGATTCAATCCTTGAGTTCTGA
>TI0AQRHB2YC19FM1 Orig: 676, Final: 676, Cuts: [1,676]
TATGTTGTCTAATTTCCAAACATAACAGTTCCCAAGTGGATGTTCTATCT
CACCTTTGAGTGAGATGCTTTGTAACACATTGTGGGTGGAATTCAAGTCT
AGAGAGTTTGGTTTCAAGGGTGCCAATGGTAGTGTTTTCACAATGGACAG
ATCAAGGGACAAATGCGAAGTTGATTGAAGATGTGTTGAAGACAAATATG
AAGGTGACAATAAATAATGATGGGATTTTAGAAGGTGATGAGATTAAGAG
GTGCTTGGAATTGGTTGTGGGAGATGGAGAGAGGGAAAGAAATGAGGACT
GCCATGAAATGGAAGGAGTTGACTAAGGATGCTGCCAACGACAGTGTTTC
TTTGATTTGCTTTGTTTACCCCCCTAAACTTGAAATTGTTGCATTTGCAT
TGTGATGAATTAAGATTTGTAATTTTGAGGTTAATTTCTTATTCTATTAG
TTAATAATTTTTATATTCATGGGAATTGAATTAAGGACTTCACNNNNNNN
NNNNNNNNNNNNNNNNNNNNNNNNNNNNGTACAATTGCTTTTTTATGGGT
TAGATCAATGACGGTAGAAGATTTCCAAAGAACAGCGATAAAATTTGTTA
TTTTTAACATAATCCAATTGGTTATAGTTTAGTTTTAGTTCAAACTTTAA
AAGTGTAAATTTAACAATTAAAATTT
>TI0AQRHB2YD05RM1 Orig: 775, Final: 731, Cuts: [45,775]
CATTTCGAATTCGTACCTACTATAAATTTCCGAGGACACACAAACTTTGA
TAATAGATCTCGTCGTTAAAATAAGAGTAGTTAATAAAAGTGAATATAGA
TGCTTATTGTTTATTAGCGAGAGGCAAATCTTATGATAAAGAAGAATCCA
TATACCGAAATATATATGCGCTTTAAGTAAACATATATGTATGTCTGCTA
ATAAAGCGGAAAGAGTAATTGAAATTGATCAGATTTGTGGACGTTTATAC
GAAGAAAGACGTATGAGACTCGAACTTATGCCTTATCGAGTGGGTTATCC
AATTTTAAAATTGGTTTATTCTGCAGCAACAAATGCTATTCACAATGTCT
GTTTAAACGAAGCAAGTTTAATCATTAGCAAAGCGGAAGTCGTGAAGAGG
TACTACTGTGAAAAAATGAAAACCTCGAGCTCGAGGGCGTAGTTATCCGA
TAAAAAGACCCGTTTTTCATATAACTATTGGATTAAAAGATATATCTGTA
AAGGAAGTATAAAAAAGGAAGTATAAAGGAGCCAAATACGCCATATTATA
CTTCAAAGGCAACGTATGGAGAAATAAAAATAAGTAAGTACACGGATATG
ACGTGTCATGATATATATAGTATTGGGAGATTATGGGACAAAAAATAAAT
CCACTTGGTTTCAGACTTGGTGCAACCCAAGGTCATCATTCTCTTTGGTT
TGCACAACCACAAAATGATTCCGAAGGGCTA
>TI0AQRHB2YE07FM1 Orig: 231, Final: 231, Cuts: [1,231]
GGGAAGTAAACTGAGTTAAGGAACAGGGCATCTACGGATTGCTCGGAGTC
AATGGCGCAAGGAAAACAACATTGATGCGGATGCTGTGTACGATCATCCA
GCCATCGGAAGGAGAGATTCTATGGAATGGCAAGGAAATCTGGAAGCTTG
GTAGTGCTTATCGGGAGGTGCTTGGATATCTGCCACAGGAGTTTGGGTAT
TATCCCGATCTGAATGTGTATGATTATATGA
>TI0AQRHB2YE18FM1 Orig: 864, Final: 864, Cuts: [1,864]
TTGTGGGTTGCGATACTCTAAGGGGATTCCGATTCTCTCTCGTTTTCCCT
CAAAGTTAAGTTTGCTTCTTGGCACAGATTCTGTTTGCTCATGCCCATCT
TCAAATTCTTTGATTGTGCTGCTATTTGCTAAGTCTACTTGCCTCTATTT
TCAAGAGTTATATACCATGGCTATCAACATTGCCTTACAACTTTATGAAT
ATAGCCAACCCTTCACCTATATAGTCTGGTATGGCCTCCTAGAACCAGTA
TAATGCTCTTTGGTCATGACCAATATATGCATTTAACTGCTATAACACAA
TAAATCCATGCACATGGCTTCCACGTCTCTACAACCTTTCAGCAGTCCAT
AAATTGTTAAAACTATAACTTTCTTGATTACCTGAGTATGTCCTTGCTAT
TTAATTGTGGCCCACTTAGTGCTGGTGATATGCTGAAAGTATTACCATTG
CCACAAAACGATGGATGCCCAAGAGGCGTTGGCCTATCTGGAATTGCCGG
TACCTCAATATCTCCTTCCAACATTTTAAGTGCATCCAAAATGGTTGGCC
TCAAAGCAACCATCACATGAGCACACAAAATCCCAACCATCACATATCTC
TCCATTATGCTCTTTGGATTCGAATTCACAGAATCGTCATTCTTTGACAG
AGAAGCATCTAAAGCCTCTTCTACTTTTCCAGCTTTTATCAAAGACCAAG
CCCAATCTGTTATCAGAAACGCACGTGGTGATCCTGATGACAAATCAAGA
GCTTTTCTCCCACACATTATCTCCAAAACCACAACCCCAAAACTATAAAC
ATCACTCTTCTCAGTCAGCTGTCCATAGAGTGCATATTCCGGGGCCAAGT
ACCCGTGTGTTCCA
>TI0AQRHB2YF10RM1 Orig: 451, Final: 396, Cuts: [56,451]
TATGTTAAAAATGGGAAGCATAGGGGCACTAACAGGGTCAAGTGGTGAGA
TACGCAGGAACTGTAGGACTATCAATTAAATTTGGCTTATTGAAGTAACC
TCATTATGCAGAGGCATCATGGCATGTCTAATCTGTGCTACTACAGATGC
TTATCTTAATTTATGGAAATGGTAATGAAATAAATAACTAGTTATTTAGT
TGTCTGCTATCGCTTTGCAATCTAAAAACAGAAAGAAAGAGGTGACCTCT
GGTGCATGATATTTGGCTAACGTTAATTAAGTACCCATCACAACTTGATT
ATATCGTTTTTAAATCCATCCTTTTTCACTTACCAATTGCCACCATAAAA
CCCTAGGCTTTGCCATCACAAACTTTAGATTATGCCACAGAACTAA
>TI0AQRHB2YG06RM1 Orig: 599, Final: 599, Cuts: [1,599]
GACGGACTCATGAATCAACACCACTGTCAATTTCATTCCAATTTATTTAG
TAAATCATGACTCTGAGTCTCTGACCCAAAGAACCAGTGAACTTAAAAGC
ACAAATATATCAATTGTAAATACAACAAGGATGGCCTATTCTTAAAGNNN
NNNNNNNNNNNNNNNNNNNNNNNNNNNNNNNNNGAACTTCACCTCATAAA
ATCGCTTTGGTTTCGATAGCTTATATGCATACGTGAAACAAAAAGTTAAA
AGCTAGTTTATTTCCAAAAAACTGAAACTTAAATTATTTGAAATAAAGCT
GAGACAAAAAGTTGTGTATAACTCCCAAATAATACATAAAATAAGCAAAA
AATTAGTTTATAATCAAATGCCAAACAGATACACTAAAACAACTTAATCT
TTACAATTAAGCTTAGATAAGATGTCATTGATGATCCAGTTTGCCATATT
CTGGTATGCCTTTTGTGTCATATGAATTCCATCCCAACTGATACGTTCAT
CTGGATTGGGACAAACTGGTACATCAGGACCTCCACACATATTTTCCAAG
GTAAAGTTCATAAGCACCTCCAACACCACAGCAAGATTTTTGAATCAAA
>TI0AQRHB2YG14FM1 Orig: 819, Final: 815, Cuts: [1,815]
TGGCAGTTTCTCTATGGGCGATTCTTGAATGATGTGCTTCAACAAAATAA
TAATAAAGTGCACGGCCAGCTGATTTATGCACTGTGACATAGCCACCATA
TTGAGAGAAATTCGCAAGGGGTTGTCCAGGCAATCTCTCAATCCTATCTT
CCTCCTTCAACCCCACCTGAGGATGAACATTATCTTCATTGACATGATCA
ATCACCTTGAAAAGACTTGTGTCCACACCAAAGTTTTGCTTCAACCTGGA
CTTGTAAAGATAGACTAGTGTTTGCCCTTGCATCTTTTCATTAGTTTGAG
ACACAAAGCATGAAAGAATGAGCAAGGATAGAAGAATCCAACAAAAAAGC
TTACTTTCCATTGTGTTTGTTTCTCTCTACTTGGACATGATACATAAATA
TAAAGAAGTGATGAATGGAAAAAGATAATGGATTTGGATCTTAAGCTATA
GTTGTTTATATAATATAGTAGAAGAAAGATGGTTCCAAATGTGTACGTTT
CACCTTCTAGGATGAGTTAAAAACTTTGAGTAGTTATAATGGCGTTTCCG
CCAAGTGCGACTCTCATCCTAGATGGTACTCAAAAGATGCCTTTCGATGC
ATGACCTCTAGGAAGAAAAAACAAAAACACAAAGGTTAGTATAATATGCT
TAATTTGTTATTATTTATATAATGCCAATAATGANNNNNNNNNNNNNNNN
NNNNNNNNNNNNNNNNNNNNNNNNNNNTCTTGTGATACACNNNNNNNNNN
NNNNNNNNNNNNNNNNNNNNNNNNNNNNNNNNGAAATCAAACATAAAATA
GATTTCAAATTTTAG
>TI0AQRHB2YG22RM1 Orig: 693, Final: 637, Cuts: [57,693]
TCAACTGGAGGGAATGGTTATTAGAATGAACTTTTCAGAACTCAAAGAGG
CAACTAACAATTTTTGCACAGACAATGCCATTGGGTTGGGAAAGATCGGG
ATGATGTACAAGGCAATGCTTCCAAATGGTTCACCCCTTGCAGTTAAGAG
ATTACATGGTTGTCAATCATTTGACAAACAATTCATATGTGAGCTATTGG
CTTTGGGCAAATTGAGACACAATAACATAGTTCCCCTCTTGGGATTCTGC
AGAGAGGGGAAAGAAAAGCTCCTAGTGTACCAATATATATCGAATGGCAA
TCTTTATGATTGGCTATATGCAAGGGAAGGCAACAATAGAATCTTGGAAT
GGTCTTTGAGGATTCAAATTGCGATTGGGGTAGCAAGAGGCTTGGCATGG
CTTCACCACAAGTGGGATTTTCGAGTAGTACATCTTAACTTGAGTTCAAA
CTCTATTTTACTTGATAATAATTTTGTGCCTAAGATATCAAATTTTGGAG
GGGCAAAAATATCAAGTTCTGAAGGAATAATGTTCATTGATTCAAATGAC
ACTTACTCAAGTAATAGCTCTTTTGTAGACTTTGGGGTTTGGGATTTGGG
TTTTGTTAAAAAGGATGTGTATGACTTTGGAATTCTA
>TI0AQRHB2YH01FM1 Orig: 747, Final: 747, Cuts: [1,747]
TTGTGGGGTTGGCGATACTCTAAGGGCGATTCNNNNNNNNNNNNNNNNNN
NNNNNNNNNNCTTTTTAGTGATACTAAAACGTGGTTTGTGTGTGAATGGG
TTTATGATATCTGAAGAGATGGTGGTTTTATACAGAGGCAAGACTTTGCG
AGTCAAAGAGCCACAGGTTCCATGGTGCATGCTTCAGTCACCACAACTGT
GCTATGGTACGCAGGAATGAAGGTTTCCCTGGTGGCAAATGCAGAGGATT
CTGTCGCCGTTGTTTCTGCACTAGAAATTGTTAATCGGTGCAACTAATTA
AACGAGATCTGCACAAGCATCTGATATTGTAGTCACCAATAATAGCTATA
TTTAGTTGCAGCTCTATAAGTTGTGTTTGTGTGTTGGTGGTGATGTACAA
ATAAATTGTTCTCTTCCATTAGGGGAGAATCTATCATGTTAGCTTTTAGC
TTTTTGATCGGTTGAATAAAGTATCATCGAGTGATGACTTGCATGCTCAA
GGTAATAGCACTCACAATTTACTGGGGAGGAAAGGAAAATTCACTGGAAA
AATTGAGGGTGCTAACTCGANNNNNNNNNNNNNNNNNNNNNNNNNNNNNN
NNNNNNNNNNNNNNNNNNNNNNNNNNNNNNNNNNNNNNNNNNNNNNNNNN
NNNNNNNNNNNNNNNNNNNNNNNNNNNNNNNNNNNNNNNNNNNNNNNNNN
NNNNNNNNNNNNNNNNNGAGGCTACGGATGTGCCTAATAACTCCTAT
>TI0AQRHB2YH04FM1 Orig: 450, Final: 450, Cuts: [1,450]
GATAACTCATAGGGCGATTCCAAGCAAATGAATAAAGGGGGTAATGTAAT
TAAGTGCAGTAAGAGTAGTGGAAGAGATGATGATGACGACCTGACCAGGA
ACAAAGGGGGGAATGTAAGAGCCCTGGAAATCACGCATACGGCCCCTCAT
GAAAGGGTCACAAGATAGGTACAGATTCTTGACCAGAATAGCTCCTGACC
CTTTAGGAGCCCTGAGCTTAATCTTGCTAACCTTGATTTCCATATCTGTC
TCTTTTGGTGGTCTCTCTATGTACCCTTTGAATATAACTTGCTTGTTGTC
CACTTCCTCCATAGCAAATTAACAATGACTCAATATCTCCTCACACACCC
CAGACCTAGATGATGAAAGAGTAATATGGAATTGATGGAGAAACTGGGTT
TTGCTTTATGCTCAGTTTGTTGCAGTAGGCACTGTTGGAAAAGCTTCAAA
>TI0AQRHB2YH10RM1 Orig: 304, Final: 247, Cuts: [58,304]
TTGTCTACATAGATTGGCACGGCCTCTCTCCATCCAAAGGCTTGAACAAT
TGCACTTATAACTTTCACTTGAGATGTGTCAATTTGAGCTACTTGAAAAA
ATTATGGACTTCGACGGGAGGTAAGAGAAGGGCTTGTTGCTGAGAATGAT
ACAATGGGTACCTGAGCTTTCTCACCAAGATCAATCACAAAGTTGGCTTG
CATTGAGTTTTGCGGACCTATGATGGCTTGCACTTCTATATTTTTAA
>TI0AQRHB2YH11FM1 Orig: 806, Final: 806, Cuts: [1,806]
TTTGGCGTAACCTCTAAGGGCGATTCCCTCAAGTTCTGAGACAGCATATT
CAATGGCGGCACCAACTCCAGAGTATTTCATCTATACAATATCAAATATA
TTAGCATTTTAAAAAGTTGGTAATTTATTTAATGTTAAATTGAACAAGAA
TTTGCATGTTGAATTTAACAAAATTGATTATTAGGAAGGATTAAATGGGA
AACCTTGTCAAATGCAGGAACCATGTTAGCAATGTTGCGGACCATGAAGG
CTTCTCCAGGTTGAAAGTCCAGGATATGAGAGGGACACACCCTAGAGTCT
GAGCATGCAAATACCAAAAACTACACCAAAAATTAAGAATTTTAATCATT
CATAAATCATAGACATAAATTAAGTTTGTTTTTATTGTTTCTATTTTTAT
AATCACAAAAGAATTGCACATTAACTCTTTGATATCTTCTAACCAGGTTG
GAAAAGTAGTAATGATAAGTAGTGATGTCTAGATGGTACCTTAGGCCACT
GGCCTTCAGCAAGTTTCTCGTACAATTCAGGATGCTTGCTGCAAAGAGCA
AACCAAAGAAAATTATAAAAATTAAAAGAGTGGTTCAATTAATAGGTGCC
CTTAGGGCATCCATTAATGAACCATTTTAGAGAATTTTTTATAGGAAAAG
TGAAAAAGTAAATGATTTTTTAATACCTTTTTTAATTTACAATAAAAAGT
TTTCTAAAATGGTTCATTAATAGATGCTTTGAGAGCATTTGTTAGTAATA
TCTGTAAAAGAGAAATAGTAAGTTTATAATGATGAGTCATATTAATTATA
GCATTT
>TI0AQRHB2YH15FM1 Orig: 796, Final: 796, Cuts: [1,796]
TACCTCTAAGGGCGATTCATTATTTAATGTCATTTCTACTAGTTTAGATG
TAATATTATAGCATGCATACATTAGGAATTAATAGAAAAAGTACCCACAC
ATAATAGAAGGTCCTGTTTGAAAGACATGATCCAGTTGCGCATGTAAAGT
CAAATTAGATTGATGAGAAACATTAGAGTAAGAGTTCCCTTGCTATAAAC
TATAGCTGTTTAGTCTTGAACAAATGAGATGACATTTTACCGTCCCTTTT
CTAATGTGATAGTAATTTCATTGACTGAACATGGATCATGCTTTGTTGGT
AGAGTCTTTTCCATATAGAAACCTGGCTGACTAGGCTTAGGCAATGAAAT
CTCACTGCTTAACATTAGAATCACAGATGACACATCTGGTCTATCTTCTG
GTCTTTGTTGCACACATAACAATCCCACATGAATGCACCGTAGAATTTGA
TCAGATAGAGTGCACATGTCGCATAATGATTTATCGATTAATTCCATTGG
CTTATCTTCCATCCATAATCTCCAGGCCTTAAACAGGTCAAACCATATAT
ATATCAGTGTTTGATTTGGACTTCTATTTCATTTCTAATTAGGAATACTT
TTTATCCATGACTATTTTTCTGGATTATAAGAATAACCAGGGCATTGTAT
ATGATTGATAAAGCATGTCATTGGACAATTTGTTTACAGGGACTACATGA
CTTCAAATTGAAACTTCAGTCAACAAAGTAAATTAGTAGAGTAAAACTCT
TCACACTTACATAACCAAGAAGATTGAGGTGGTCGTCTGAGTGACA
>TI0AQRHB2YI12FM1 Orig: 685, Final: 685, Cuts: [1,685]
GGCGATTCTCTAAGGGCGATTCGATTGACCTCAAGTTTGCTTCCATCTGG
AAATGTCTGCCAATTAGGTATCAATTCGACAATGTAATCACTAACACAAA
GAAGCCAATCCATCTCCCTTCGCCACATTGCTTTCTTTTCAGGAGATAGA
GGTTCCAACCTCCAAAGTTGCCCAAATAGAGTGGCTACAAATTGCAAAAT
TGAGTCGAGAATGAGCAATAACCATCAGAAGGAGATTCAATGCAGTAGTT
ATATTTAAATCATAACCAACATCTCATAAAATTGCATTGCAAACCAATCA
ATGTAGTAAGAACTAGAAAACATTTAGAATGATGACATACCACAAAGATT
AGTAATAGCATTTGAAATAGCCAATGCTGTGCAAACCCCATTTCCACAAC
CGGACATATCTTCTCCAAGCAACAATTTTGAAAACCTTTCCTTCATCAGC
TCAATCTCTATCATGCCAAAAACCCAAATCAGATTATTTGCATTTAACAT
TTGTGTGTGTGTGTGGTTGTATGTGTCTTACTGTGAGAGAGAGTTAAAAC
CTGATATTGCTGAACCTTGTCTCTCTAAATTCCTTTCGTCCAAGCGGGGT
TTCTCTTCATCTGCATTAACATTAGTACTGGTGCAGCCTGGTACCTTCGG
CTTTCGGAACTGGCCAACCCAATGAAGGTGGTGGG
>TI0AQRHB2YJ04FM1 Orig: 408, Final: 408, Cuts: [1,408]
GGGGGGAGGATTATTCTATGGGCGATTCGGTATTATATGTTTGCTCTAGT
TTTTGTTGTTTTTGATGTTGAAACGGTTTTTCTTTATCCATGGGCAATGA
GTTTTGATGTATTGGGTATATCTGTATTTATAGAAGCTTTCATTTTCGTG
CTTATCCTAATTGTTGGTTCAGTTTATGCATGGCGAAAAGGAGCATTGGA
ATGGTCTTAGCTCTTGAATATTCAGACAATAAAAATAAAGATAAAGAAAG
TAAAAAAAAAACATTGAAACGGTTATGAATTCCATTGAGTTTCCCTTACT
TGATCGAACAGCCCCCCCAAAAAATTCAGTTATTTCAACTACATCAAATG
ATCTTTCAAATTGGTCAAGACTGTCCAGTTTGTGGCCGCTTCTATATGGT
ACCAGTTG
>TI0AQRHB2YJ12FM1 Orig: 453, Final: 453, Cuts: [1,453]
TTTCTCAGAGGGCGAATCTTTCTTCTGTATTGAAGATCATCAAAATAAGC
AAGAATACTTTTTTTACGAAAAATTCCATTTCCGGGTATTTCAATCGAAA
CACCGGAAAGAGGCATTAGCCCTTTTTCTCGTTCTGGAATCAATTGTAAT
GGAATGATGAATCTATTTCTTCGTCTCTTTGCCAATAAATAAAAATTTTC
GTAGAGAATAACAGGATATATTAAATTACAATGACCCCTTCGATTAAGTT
CTGAATAATCAGGAATCTCACTTTGTTTTTTTTTTTTACCAAAGATATCT
GAACTAAAGAATTTTTGTCTTACTTGATCATTATTTCCTGACAGACTAGA
AATAGATCTTCCTTCAGCAGAAAGAGAATGAACGCTAATTTTATCTTGAT
CCTTTTGAAGCGAAAAAGAGGCTACACTAGAGCGGCATGAACCTCCTGAT
ACT
>TI0AQRHB2YJ12RM1 Orig: 441, Final: 384, Cuts: [58,441]
GGCATTACGAAATATGGGACTACAGGGGGGCATTCCATCCTCAAAAATGA
GGATTTGATTGAGTATCGAGGAGTCAAAGAATTGAAGCCAAAATACCAAA
TGAAAATAGATCGATTTTTTTTCATTCCCGAGGAAGTACATATTTTGCCA
GAATCTTCTTCCATAATGGTACAGAACAATAGTCTCATTGGACTAGATAC
ACGAATCACTTTAAATACAAGAAGCCGAGCGGGCGGATTGGTCCGAGTGG
AGAGAAAAAAAAAATGGATTGAACTTAAAATCTTTTCTGGAGATATCCAT
TTTCCTGGAGAGATGGATAAGATATCCCGACACAATGATATCTTGCTCCC
GCTTGGAGCGACAAAAAAAAATGCTAAGGAATCA
>TI0AQRHB2YK09RM1 Orig: 683, Final: 626, Cuts: [58,683]
TTTGGCCTCGATGGATCTTCGGATGCTAGCCTTGACCCCGAGATGATGTT
TATTTGGATCGACTGCCTTGGCAGGATCCACAGCACTTCCAAACTCGGAC
GGGAGGAACCTCTGAAACCCACCAATATTTCATTGTATATAATAAGTTTC
TTGATTTCTCATTTAGTTCAACAATTACAAGCTCAACAGCTAATAGAAGA
AGTTAAATTGCATATTTGGTCATCAACTTTTGCTTTTTTGCTTTAACATG
TTTCAAAAAAGTCATTACCATCATTTGATAAAAGGAAATTGCTGAAATAA
TAAATGAATTAATGAAACTGAGGTCACTTTGAGGATGTTGGGCTTATGAC
ATGACATGAATTCCATTTCTCACATCTTCAATTTTCATTTATTTTATGGT
GATTAGTATCTTTTTGAAACAATTTTGAAAGTAAAGAGATTAAATAAAAC
ATTCTAAATTTAAAGGACGATTTGATAACAAAGGCCAAAGGTTGTTGAAA
ACTAAATAAGCAACTTTAGAAAAGAGGGAAAAAAAGTCGGAAAATATTAA
AAAGTTTTAGGAAAGATATGTGCCTTGCCTTGATATTTCCAGCTTCTTTG
ATGGCAGCAATAATATTCACCTGATC
>TI0AQRHB2YK13RM1 Orig: 761, Final: 704, Cuts: [58,761]
TCAATACCCTGCCCATGCCCTGCTTCACTTCGTTTCACAGCCACTCTTGT
ACCATTGTGAAGAGTTCCTTTGTAGACTTTCCCAAATCCACCCTCACCAA
TCAGAAGTTTTGCATTGAAGTTCTTAGTTGCAAACTGTATTTCAGCTAAA
GATATTCTCCAACTGAGGTTCAGATTCGAAGGTAGGGATGAATTAGCACT
TCCTTCAGTCAACCTGTTAAAACTTAGCCCTCCAAAAAGAAGCTTTGTCA
AAGTTTGGTCAGGCACTGATTTCCTGCATTTCAAACGCAATGCCACCACT
ATAATCACAATCATAAATGCTCCACTACCTACAGAACCAATGATCTTTAT
AACAGGGGAGAGTTTCTTGACTGGTTTACATTCATCCAATATGGAACCTG
ATGTCTTCACGAACTTCATAATCTCCAGCCCATTCAAAAACGCATTAAGA
ATGCGAGATTCATTCTCTGAAGGGCTTATACTAAAATTCATAAATCCAGA
ATCATCTGAATCAACCACATAATCAATGAAAAAGGGAACAGCGAACTCTC
CAGTTCGATTATAAGGATCAACCAATTCATCAAAGTTGCTATATATATAG
AGAGAGAAAATTATGTCATTAAGTGTTTTAATTACTATGTCACAGAAATG
GACCCGAACAAGTGAGAAGTGTTCTTACGGACAGGAAAACGCCAAGTTAA
ATTT
>TI0AQRHB2YL09FM1 Orig: 650, Final: 650, Cuts: [1,650]
TGGGGGGGGCGTTCCTCTGACGGCGATTCTTTGATAGTCTGTATTCGGTT
TGTGGGTATTTGAGTTGTGCCCGGAAGATGTTTGATGAAATGTCGAAGAG
GGATGTGGTTTCTTGGAACTCCATTATTATTGGGTATTTGAGAAGAGGGG
AACTTGATAAGGCGTTGGAATTGTTCAGGAGGATGAAGAAGAGGAATGTT
ATAACTTGGAATTCAATTATAGTGGGGTTCATTCAAGGTGGTCGGCCGAA
GGAGGCCTTGGAATTTTTCCATGAAATGCAGATGGTAAGGGATGAGATGG
TTAGACCGGACAAGATCACAATTGCTAGTGTCCTTTCAGCTTGTGCCTAT
CTTGGTGCAATTGATCATGGTAAATGGATGCATGGTTACTTGAGGAGAAG
TGGCCTAGAGTGTGATGTGGTAATTGTCACGGCATTGGTTGATATGTATG
GCAAATGCGGATGTGTGGAAAAAGCATATGAGGTCTTTAAGGATATGCCT
AAAAGGGATACCTTGGCATGGACAGCAATGATATCGGTGTTTGCTCTTCA
TGGGTTTTGTAAAGAGGCTTTTGATCTTTTTGAAGAGATGGAAACGCTTG
GGGTGAAGCCTAACCATGTGTCATTTGTTGGGCTATTGTCGGCTTGTGCT
>TI0AQRHB2YM05FM1 Orig: 672, Final: 672, Cuts: [1,672]
GGTGGCGTAACTCTATGGGGATTCTTTTGATATCCACAAAATAACCATTC
TTTTTAATCTCTTTAACATCAACAAATGTAGGTTGCAATCTTTGTACTGT
CAACATTGAGGTTAAACTTGCGGTATAACTTTGTGTCAGGATGAGTACCA
CGAAAATCCATATGATTAGCACAAATCTTGACCAATTATTTATGACTTTC
TCCCCTATAGGTACCATTAAATTATTAATAATATACACATGCATAATGAA
TATCTATGTTTTGAATTGAAACTAACTACAAAGGGAGAGAATAAAATCTT
GGAAAAAAATGCACAAAATTTATCAAGGTTTTCTCGTCAAACATAGAAAG
CCCTTTAGGTTATGAGTGTAACACTTAAGCCTATGTGGTATTATTTACAT
GTGTAAATTGTTAATTGTGTAACACTTAATCCCCTTGAAGTTTTTGAGTG
TACCATAAAAACCTCATGAGGTTTTTGAGTGTAACTCAAAACCATCATTT
AGTATTATTTTATGTGAAAATGCATTTCTAAATATGGACATGTGGGGTTA
AGAATTACATTCGAAATTTCAGGGGCTTTCCTGTTTTGTGAAGAAGCCAA
ATGGAGGATTTTATATACTTTTCCCTAAATTTTTTCTATAGGGTTGAAGA
AAACTTACTATGAGCAAGGGCA
>TI0AQRHB2YM07RM1 Orig: 684, Final: 627, Cuts: [58,684]
TTAGAGGAATGTTTCCAATAAAAATGGTTTGTTCTTGCATATCTCTACTG
TTTTTCCAAATTAATCCCGCGGATACATATAATTCAGAAGAATATGTGAG
CGATTCATATACAGCATCTCTTTCTTTTATCACCGGTTCTACCAATTGAT
ATGTTTCCACAAATAATTGAAATTCAATTTCTTGATTTCTATCTTCCATT
TTTGGAAACTTATAAAGTTCTTCTGTTAAGCCCTGATCAATGAACCTACA
AAACCCTTCAAATTGTATTTGATTAAACCCAGGTATTGTATACATTCCCT
CATTTCTACCCCCAAGCATTTTAATTTCCCTTTTTCTATATAGAAAAAAA
ACCATTCATTATTTGCTCATCCTTCATGGAATCATATGGATCGATCTAGC
AATGATCTAATTTATATTCTGTTTACTGAATCACATGAAATTTTACCTAA
CCTCATCTTCATATATGTAACGTATGAACGGAGGAATAAAAAGAGAATTG
TATACTCAAAGTAGAATTTGCAACAAAGAGAACAAATACAAATGGAAAGG
AATTGATAAATTATACTTAGGCTTTATTTTATGGAGGTTTTTATAGAATA
TCAAAATATCAAAATAAAAAGTGACTC
>TI0AQRHB2YM11FM1 Orig: 729, Final: 729, Cuts: [1,729]
GGTTGTGGGAGGTACCTCTAAGGGGATTCATTTGATTGATTCAAGGTGAG
AAAAAGAGAGACTTTACCAAATTAGAGTTGAAACCGGATCATGCTAATAG
GCCTTTGTGGGCTTGCGCGGATGGCCGTATTTTCCTCGAAACATTTTCGC
CTTTGTATAAACAAGCTTATGATTTTCTCATTGCTATAGCTGAACCCGTT
TGCAGGTATCAAATTTTGAGTGTAACACATCAATTTGTGTTTTATGTATT
GAGTAATTTTTTTTTTANNNNNNNNNNNNNNNNNNNNNNNNNGGTCTATA
TTTGTCAGATTATAGCAGTGTTGTGTGTGTGAATTTTGATTTATAGGCCC
GAGTCGATGCATGAGTACAACCTGACCCCTCATTCGTTGTATGCCGCGGT
GTCTGTTGGTCTTGAAACTGAAACTATCATAGCTGTTTTGAATAAACTGT
CAAAGACGAAGCTGCCTAAGGAAATGATTGATTTCATACATGCTTCCACG
GCCAATTATGGCAAAGTGAAGCTCGTGCTAAAGAAGAATAGGTACTTTGT
GGAATCTCCATTTCCTGAGGCAAGTGACTATGTTTTGAGCTTTTTTGGTT
ATTGGCAGTGTATAGAGATTTTCAAGTTGTGATGCTAATGGTTAGTGAAC
TCTTTGCAGGTATTGAAGAAGTTGCTTAAGGATGAAGCCATATCCAAAGC
AAGGATTAATGCTGAGGTTGGTTACTTGA
>TI0AQRHB2YM18FM1 Orig: 854, Final: 854, Cuts: [1,854]
GGGGGGATCATCTAAGGGGATTCCTTCAGCGCCTGTTGAATAATTTTGAT
GGATTCTGCCATTTCGCCAATTCGGACTAAATAACGAGCTAATGAATCCC
CTTCTTTTTGCCATTGTACTTCCCAATCAAATTCGTCGTAACACTCATAA
TGATCAATTTTACGAAGATCCCATTGTATTCCGGACGCTCGCAGCATTGG
TCCTGATAAACCCCAATTTATTACTTCGTCTCTACCAATAATGCCTACGC
CCTCAACTCGTTCTAAAAAAATAGGATTTCTTGTAATAAGTTTTTGATAT
TCAGTAACTCCTGTTAAAAAATAATCGCAGAAATCCAAACATTTATCTAT
CCATCCATAAGGTAGATCAGCCGCCACTCCTCCGATACGAAAATAATTAT
GCATCATTCTCATACCCGTAGCAGCTTCGAATAGATCATATACTAATTCT
CTTTCTCTGAAAATATAGAAGAAAGGAGTCTGTGCACCAATATCTGCCAT
GAAAGGGCCGAGCCATAACAAATGAGAAGCTATACGACTCAATTCCAACA
TAATTACTCTGATATAACTAGCTCTTTTCGGTACTTGAATATTTCCTAGC
CGTTCTGGCCCATTTACAGTTATTGCTTCTGTGAACATAGTAGCTAAATA
ATCCCAACGGGTTACATAAGGCAGATATTGTATAATAGTTCGGTTTTCCG
CAATTTTTTCCATCCCTCTGTGTAAATAACCCAATATTGGTTCACAGTCA
ATAACATCTTCGCCGTCCAGAGTAACGACGAGTCGAAGAACACCATGCAT
TGACGGGTGGTGGGGGCCCATATTGACTATCATGAGATCCTTTCTTGTAA
CTGG
>TI0AQRHB2YM23FM1 Orig: 813, Final: 813, Cuts: [1,813]
CCAGTACCTCTATGGGGATTCCAACAAGAATGCATAGGGAAATCAACCGA
GAGAATAGAAGATTATTGTGAGCTCATCTATTCCCATTGCAAGTGAGAGA
GAAACCTTGATTTAGTTATCAACCCCATGCCATTGCCTCCATCTGAGAAG
AGAACAACTCACTGAAAAATAAAAACAGGTTGAAAGTTGAACATACTGTG
AACCAATCATTGAAGAACCAGCATTACTAGAACAAGAATGCACAGTGATA
CCAGGAAAGAAAGCAACATGATATCGAGGACTCATTATATGATGAAATTT
CTACAATCAAACTTATCGTTGAATATGAAGAGTTCAGAGTCAATCTTGAA
AATTACAAGCAAGAGAAAATGGAAAACCAAGAAGGAGACTTGTCCATGAT
CAAGGCTTTGATTTCCATAAATCCAGAAGCTGCTTCTATTCAACCCTACA
CCCAAACTGAAGAATGTGAGTCAGTTACGAATAAAGTACCAAGTGAATGA
GATGAGATTCACATCCACTCTTGGAAGACATGCCTTTCATGCAACAGACA
ACAGTGGAAGAGAAGCAACTGCACAAACAGTTAGGAGGGATGCTACTGAT
AACATGATGAACAGTGATGAGAGAGATTTCCACCCCGTGGTATCTACTTT
CAAGATAATGAGGTATATATTTACAGATCATGAATCTAGCTTAAACTCAT
TTGATGTTTCAAGATCATGGATATGAAATTTGGTAAAACAGATTGTATAC
TTTGGAACCTCTGTATCAACAATTTTCAAATATGATCAACAAATTAAGAT
CATAAAGTGGGTG
>TI0AQRHB2YN07FM1 Orig: 513, Final: 513, Cuts: [1,513]
CGATCTTTTAGGTCCCTCCTTTGCCTCGACGGTTATGCCACGATGTCCTT
AAAGCCTCTACTTTAAGGATAGGCTCCTGCAACCATGACATGACAGAATT
TGCTTATTTTAATAAACATAATTTGATTTCTTTATAAAGTAAAAGAAAGG
GAATGGTTAATTCCACAAAAGAAGTCTTTTTTTTTTTCACGAGAAATTCC
TATTTATTTGTTACTGAAGAGCCCATAGACCAATTCCCCCTTTTATTTGG
GAGTATTGAATACACCCATAATTCTGAGCTTCATGTTCTTCCTACCAAGA
GACATGTCAGATCCAGGGCATACCAATTCACTTGAATGGTATGACAGTTT
CTCATTCTGAATCTTTTTAAATCAGAGTTTTGATCAAATCACACATCGCA
GTATACCAGTCCTTCTAATTCTTTAAGAGGTTTATCTAAAAGATTCGCGA
TATAACTAGGAAGACGCTTCAAATACCACACATGGGTTACTGGGCATGCC
AGTTTGAAATAGC
>TI0AQRHB2YN11RM1 Orig: 635, Final: 580, Cuts: [56,635]
TCACCAGCCGCCTTGTTGACGCCATTGCAGAGCTTCTGCCTCATGACGCA
ATGAAGATTCAGATACATCAGTATGCCCAATGCTATATTTTAGTGCCATT
ACGGGATAAGCTTTTCGTGGACAAGTCGGGAGATAGGGTGCATCTGATGT
TGTTGGAGTTCCCGCGGAACCTTTGTGATTCGCTATAGTATAGTTAGGGT
AGTGGTTGCCTGGCGTGGTTGTACAGAGAGTTGTGTCGGGCAAGCGATAA
AGGGGCATCGTAGATTGGTGGGGCTTTGCAATTGGTCCAGTATTGGGCAT
GGGCGAGGTTGCCATTCTTGTGCCCGAGGATACAGCCCCCACCTGAATGT
GATTATGGCCCATGGCCAAAAGCTCCACTTGCATTTAACTTCTTCTTTCT
GCAGCTTGTACATTATTGAATCTTGACTTATATCTACTTAAGCAATGTCT
AAAACAGTTCAAAGACCCTAAGATCTAATCCTAGACAAGTTTTTGTTCTC
TGCTTGCCAACATACAATAAATTTAGCTCCTATACATTTAAGTTGAAATA
TTTAGAACCTAACAATGCCAATTTCATCTA
>TI0AQRHB2YN12FM1 Orig: 510, Final: 510, Cuts: [1,510]
GGGGGATGANTCTATAGGGCGATTCTTTATCTTCATGAGGATTCTCGACT
TAGAATTATTCATAGGGACCTAAAAGCTAGCAATGTGTTGTTGGACTATG
AAATGAACCCTAAGATCTCAGACTTTGGAATGGCAAGGATCTTTGCAGGA
AATGAAGGCGCAACTAATACTACTACAATAGTGGGGACATAGTAAGTACA
CNNNNNNNNNNNNNNNNNNNNNNNNNNNNCCTTAGAGTCAATTGGATGTT
TAAAAATGATGTACTCTTTTTGAAAGAAATTCATACTATGCCATATAGTA
AATGAATGAAGGAGCTGAAAAGATTAGAGTTACAGGTATTAATCATGAGG
AATAAAAATGCTTTTCTAATTATTTCTTTTCTATATTTTGTTTAGTGGAT
ACATGGCTCTAGAATATGCTATGGGAGGAATATATTCTATTAAGTTTGAT
GTGTTTAGTTTTGGAGTACTCTTGCTTGAGATCATATCTGGGAAGGGAAA
TGCTGGCTTC
>TI0AQRHB2YN13RM1 Orig: 711, Final: 655, Cuts: [57,711]
TTTGTAGCTGTCCAAGTTCAAGTGGGATTTCACCTGTCAGATTGTTACAG
GATAAATCCAAACCTGACATGTACATAAGAATGTCACCCTTGTAAGAGCT
AAGCCTATATTTGGTAACAAAGTTAATTTCAACAGCTACGTAAGGCGCAG
GATCGCGACTACCATTGAAGAAAATACCAAATGCCCGTTGCGAATATCGT
GCTTCAAAAATACCAAAAGACAGTGTGTGTCCAAAACAATGAGGTATTGT
CCCGAAAAATAAGTTTCTTGAAAGATCCATTAAAGTTATATTGGTCAGTT
GACATAACTGTGTTGAAATATTGCCACTCAAATGATTTCCTCCCAGCAAC
AAAATTCTTAAGTTGGAAGTTTTACTGATGGCACTGGGAATGCTGCCTGA
CAATTTATTATCGCTGATATCCAATGTCCAAAGCTCCGACATATTGAGAA
ATGGTTCTGGTATTGATCCTGAAAAGTTGTTCTCTTCCAAATGTAAATGT
TTTAACCGAGTGCTTGACCACAAAGGTAAAGATCCATCAAGGAGGTTATG
AGAAAGGTCCAAAAACTCAGATGTAATTGTTTCACATGGAATTTGACCTT
CAAAATTATTATTTTGCATGAGAATACCACCATAATATGTTGAATTGCAT
ATCCA
>TI0AQRHB2YN16FM1 Orig: 369, Final: 369, Cuts: [1,369]
AAGGGCGATTCTTAGAGGAAGTTTCCATAAAAATGGTTTGTTCTTGCATA
TCTCTACTGTTTTTCCAAATTAATCCCGCGGATACATATAATTCAGAAGA
ATATTTTAGCGATTCATATACAGCATCTCTTTCTTTTATCACCGGTTCTA
CCAATTGATATGTTTCCACAAATAATTGAAATTCAATTTCTTGATTTCTA
TCTTCCATTTTTGGAAACTTATAAAGTTCTTCTGTTAAGCCCTGATCAAT
GAACCTACAAAACCCTTCAAATTGTATTTGATTAAACCCAGGTATTGTAT
ACATTCCCTCATTTCTACCCCCAAGCATTTTAATTTCCCTTTTTCTAAAT
AGAAAAAAAACCATTCAAT
>TI0AQRHB2YO06RM1 Orig: 659, Final: 615, Cuts: [45,659]
CATTTCGAATTCTTTGGTTTCAGTAGTCATATGTTTCTCAGACCTTTTAA
GAAAAAATAAAAAATATTTCTCAGAAGTCATTTTGTTTTCTTCCCAGGTC
CCTCTGAACAACATGTTTGGGTACTCAACGTCTCTTCGTTCAGTGACACA
GGTATAGCAGAACACTGGATTGTAAATGAAAATTTTCACTTTACTTGTTT
TCCAGTTGAATTGTCTAGAATTGTCTTGTTGACCTCTTTGTCCCTATCCG
TGCAGGGAAAGGGTGAATTTACAATGGAATACAAAGAGCATTCAGCTGTT
TCTAATGGCGTTCAGATGCAATTAGTTAGCACTTACAAGGGCACAATTTT
TAGTAGTTGGGAATTTTATTGAAGCATTTGCCTTATATTAATTGATAGGC
TAAATTTGTCTTGCTATAGNNNNNNNNNNNNNNNNNNNNNAGCTTTACAA
GGTTATTGTGATAACTTTGATCCTGTGGAGATCAATAAATTTTGAAAAGC
AGAAATAAATTTAGGTGCCCTTTTTTTGTTTGATCCTGTGTAATACACTA
ATAATACTACTCGACTTTCTAGTCGGACAAGCATGTATCATAATTCTTGA
CAGTGTATTGTTTCA
>TI0AQRHB2YO12FM1 Orig: 755, Final: 751, Cuts: [1,751]
GGGGCAGTTCCTCTAAGGGCGATTCTATATTCAATGCGAATGGAAGACCT
TATAAGCAATAGGTTCTGATTGCTGCTTTCCCAGTAATTCATTTTATATC
AAATGAATCATATTATATCTCTAATTGTTTTATTTGACTTTTAATCATTC
AGGGACAGAGACTTGTTGCTTGTTCCATATTCTTCAAGTGACGTATCTGT
TGTGCAGTGGCCTCCTTTTTTGCTTGCTAGTAAGGTATATTCTTTTCATG
TTACTTGTGTTAATTTTAATATTGAACACAACATTTTTGTTATTTACGCA
CTTTTTTTCTCACATGTGGTAGATTCCAATAGCATTAGACATGGCAAAAG
ATTTTAAAGGGAAGGATGATGCTGATTTGTTTCGGAAAATTACAAGTGAT
GATTATATGCATTCAGCAGTTATTGAATGCTATCAGACACTCAGAGATAT
TATATATGCCCTTCTGGAAGATGAATCAGATAAGATGTAAGTCAGAATCA
TTTGCATTACCGGCTTGAATGGTCTAAATAATCTTAGAGGCGACCTTGCA
AGACTCATGATGTCTTAATTTTTATTGTGAATCAGGATTCTAAGGAATAT
ATGTTATGAAGTAGAACAGAGTATAGAGCGGGGCAGATTTATAAATCGTT
TCAAGATGAGTGAGCTGCCTCAGCTCAGTGAGAAGTTGGAGAAATTTCTA
AAGCTCTTGGTAACATTCATCCTTTTAGTTTCCCTATTGTTTTAATTGTT
G
>TI0AQRHB2YO13FM1 Orig: 645, Final: 645, Cuts: [1,645]
GGGGGATAANTCTAANGGCGATTCAAATCCCTATTGTGTTGTTCTTCACT
CTCTCTGCTTGCACCGTAATGGGTATTCATCAGATTCCTTCTCTTAAGGA
CAAAGGCATCATACCTCTTAAAGGTATAACAAAAAGTGCAAAATCCAATT
GAAATCTTGCATTATTTAATTGTAATTAATCATTGTATGCTGAAAACCTT
TTGTCTTTGCAGATGAGAGCTATTTGACAAATGGGTATCTTGACACAATT
ATAGACTGGATTCCTGGAATGAGAGATGTACGTTTGAGGGATCTTCCAAG
CCATGTACGAACCATTGATCCAAATGATATATTTTTTAGATTTGTGACTT
ATGGAGCAGAGAGAGCTCCTAGTGCTTCAGGAATTATTGTTCACACATTC
GATGAGTTAGAGCAAGAAGTTTTGCATGGTCTCTCTACCATATTTCCTCA
TGTATATGCTATTGGTCCTCTAGAACCACTACTCAATCACTTATCCAATG
ATCATTTGGAATCAATTGGGTATGGTTTATGGAAGGAAGAAACCGAGTGC
CTTAATTGGCTTAATTCAAAGGCACCAAACTCAGTGATATATGTGAGTTT
TGGTAGTGTAGCTGTCATGACACCATCGCAATTGGTTGAAATTGG
>TI0AQRHB2YO14FM1 Orig: 863, Final: 863, Cuts: [1,863]
GGGCGGTACCTCTAAGGGCGATTAGTTTCAGATGCACCACAGAGCTCAAT
CAACTTAAGCTTGTCTACCTTGAGCTGTAAAACAAGCAAATCAAATCCCA
ATTAGTTAAAAACAAGAATAGGTCACTAATTTCCCTGCCTGAAAGAAACA
CAGATAGGGATCATTGTTCATTGATGTACCCACCTTGTGCTTTTTAGCAC
ACAAATAGAATGCTACAGCAATAAACACAGGGCGAGTGAAGTCAGCACTT
GCACGACGAGAAGCTGGCAGTGATGCAAGAAATCTGTTCCTATATCTGAA
AAAACAAAACACCATAAAACCATGAGTGATGCTTACTATACTGCAAATTT
TATTACATAAACATTACACACTGATTCATCAATTCTTTAACATTACACCA
TCATTGACATTGAAATATCAAAACACTAACATTCTAACAAATTTGTCAAA
GGGTACTAGACATTTAACATAAGCTCAATTAGTGAACTATGTAGCAAAAC
ATGTAACAAACTCAACTCTCTGAGGCATTCTGTCAAACACGTAGCAGATA
CGACTGATATTTTTACACAACAAAAGAAAAACAAAATGTGCACAACATAG
AAGGAATTTGGACTTACAGAGAGAAACCCTTGTTCACAATAGGTATGAGC
CTCACGCACCCAAACTGAATCGCCAATTCTCTCACATCCAAGTTGTTCCT
GCAAAACCCAATTCAGTCTCAGCCACCATTACCATAACATTACAATAAAA
CTAACTAAATAAACAATAAATAAAAAACCCACTTGACACCGAGACCGTTC
TGCAACAAATTGAAGGACCTGTTGTAAGCTTTCTCCGACATGCCACTCAG
CTTTATAGCGCTT
>TI0AQRHB2YO23FM1 Orig: 745, Final: 745, Cuts: [1,745]
ATTATTCATAGGGGATTCGAACCCAGAACCACCAAGTATAAAATGAATTC
CAGAATTGTTGGCATTTTGTAAAGCAACAGAACGTGACTCTTCATATGTC
GTCCCTCCAACAATGAATATGACTACTTACTGTGGCCTGCTCAAAGATGA
AGCGTTTGTCATTCAAGCTATATTATCCAAAGCCTTTTAAAAATTGTAAG
GTTGAATTTATTCAACCATCTAATTGGCTTTATTCCCTGCCAAATTTGCT
TGTATTTCAGCATTTAGTAACCCTGTATTTAGGTGGGCTTGTTGTAAGGG
TAGTGAGTGAGATAGAGTGAAGTTTGTTCAAGAGTGTGCAAGAAAACAGA
GACTCGCGGCTTGGCCTCGCGGGTGACTCGCGGCTGCAAGCCACCAGACG
CAGCACACGTGCCAAGCATGCCAGAAGGTGAACAGTCATGCTAGCTGGAG
CACTACAAGACAAAACAGGACAACTGGCCATACGGTTATCTCGCGACTGG
ATCTCGCGACTTAGTCAAGTCGCGAGGTCAAGCCGCGAGCCACCCTGTTT
TGTAAAACCTGATGTTTCATATTCGTCTCTCACTCTGGTATAAATACCCC
TTTTACCCACAAATATAAGAGAGCTTCCAGAGAGAATTTTGAGAGAGAAA
CCCTAAAAAAAAACAAGATTGATTCACCCACAATCTATACATTAGAGTCT
CTTTCAATTCCTCAACTCTCTTCCTCTCCATTGTCAAATCCTTGA
>TI0AQRHB2YP01FM1 Orig: 618, Final: 618, Cuts: [1,618]
GGGGGGGGGGAGGATTCTATATGGGCGATTCGCGGCTGCCAGGAATAAGG
CTACAATTGACGTCTGTGAGTTCTAATGTAGGCTTCTCAAGATGAATAAT
CCCAACACTGCCTTCGCATTCATGACATTTTTGGCCCCGAGATGGTACCA
ACAACAAAACAGTTGCCAAAGCTACAACAGCAACAACGAACACTGGAGAA
CAAAACTTCCCTCGAGTTTGACCTGAGTCTTGAAGTGGATCGAGCATAGC
TGGGCAAGAGACTATGCTTGGGGTACAGAGATTTGGGTTTCCAGTGAATG
AGCTGTCCTTAAACAAGAAACACTGCCCACCACTAGGAATTCTTCCCACA
AAACTATTGTAGGATAGATTAAGGATTACGAGGCTTGTCATGGAGCAAAT
TTCATTTGGTATATGCCCAATAAGTCGGTTATGAGCAAGATTAAGAGTGC
TGAGAATCTTCAAACTACCAATATCTTCTGGAATTTCCCCGGAGAGACTG
TTTTGACTAAAATCGATGGATGAAAGTGAAGTACAACGAGATATTGAAGT
TGGAATCTCACCGCTGAAGTTGTTTGAAGTGATGTTAATCTTTGACAATG
TATCTATATCAAAGATTT
>TI0AQRHB2YP07FM1 Orig: 770, Final: 770, Cuts: [1,770]
TAATTCTAAGGGCGATTCCTTCCCTAGAAATGACATCCACCATCAAAAAC
TGTTCGAGAAACCAACCCCATTTGCCCAACACTCCCTCCTCCATACACCA
AATCCATCTTCTTCTTTACCTGCAAATAAACCCTCAAATTAATCTTTGAA
ACCCCACCTATATGGTGTTGGTGTGTGTATATAAANNNNNNNNNNNNNNN
NNNNNNNNNNNNNNNNNNNNNNNNNTACATACCAATTCTCTTCCAAGATC
AAGAGCTGCATCTCCAAATATCTTTCTATTCCCTGAATTACTTCCACAAA
AGACACAGACCCTTTTGAACTTACCCATCTTTCTCTCTTCACTCCAAAGT
CCAAAAAAAACTACAGAAAATATATATTCACTATTCAATACAACCAAGTC
CTCTACACATCTCTACACATTGATATATACATAAATATGACAATATTATT
ATAATATTAAAGCAATCGAATGCTAGGTGTAGGACGTGCGTGACACGTGA
GACATGTTGTTCATGGCCCATATATATGTATGAAAGTTTTTTTTGAGTCA
AAGGCGATTCTCTCTTTCTTTTCCACCTTTTGTTTTCTATGTCAGATTTG
TTTTAATTTGGTGGGTGCACCAATAATATACACTATTCATCACCTCTTTG
TGATTCAGGGGGCAGGTTCATCTTTCCTTGCTGGATTTGCAAAATCCAAT
TAGGTGTCTGTGTTTGGTGGCTAGTTGCTTAGTTTTGTATCACATAAAAG
GTCACTTGTTCCACGCAGCA
>TI0AQRHB2YP08FM1 Orig: 496, Final: 496, Cuts: [1,496]
GAGAAGNTCTAAAGGCGATTCTATGTAACGTTTTACACAATTCATAAATA
AGGACAAATAAGATTCAAATTCTCTAGACTTTATAGGGTATTCTACAATG
TAGAATTCTTTAAGTCCTCACATTTCCTTTAAAATAAATGGTTATGATGT
TGCCACATTAGCAATTCAAAAATACAACCCTAAATTATTCTTTCAAAACA
CAAAAAACGCACTTCATCTATCCTAAACATTGCACCTGTTGAACTTCTAG
TTTAACTTTTCTATGTTACTTTTCTTCTTCCAGAATAATCCCCAACCCAA
AGGGGCAAAAACAATCCTTGCCTCCATTGAGTAAATAAGAAATAAACCAG
TAAATGTTAAGGTGGACTCCCAAGCCAAAGCAAATCCTAATACTGGAGTC
TAAATTCAACAGTAGGATGGTTAATCCTCCCAAAGATGAAACTGTAAATA
AGAAAATTGCTTGAGAAATTCGGTTCACTTATGGAGGCAAACGTTT
>TI0AQRHB2YP14RM1 Orig: 401, Final: 342, Cuts: [60,401]
TTGATAAATATAAATAAATAGTATAATTTCTATGATTAATACTACTTATT
CAACAAATTCGATTGATTGATACGAGTTGATTTTCTGTTACGATAAATTG
AGGAAACAATAGCTGGTCCAATAGCTGCTTCAGCGGCTGCAATAGCTATA
ACAAAAATTGAAAAAATATTTCCTTTTAATTGGCGACTATCAAAAAAATC
AGAAAATGTTACAAAATTTATATTAACTGCATTTAGTATAAGTTCAAGAC
ACATAAGGGCTCTAACCATATTTCGACTTGTGATCAAGCCATAGATACCG
ATAGAAAATAAATAGGCACTCACAACAAGTACTTGTTCGAGC
>TI0AQRHB2YP16FM1 Orig: 610, Final: 610, Cuts: [1,610]
GGGGGGGGATTACTCTAAGGGCGATTCTGTACAATATCTGAGTCCATACG
GATCCTGCGTGAAGTCAAGTAGCTCAGGCTTTTACGACATCTTGATATTG
TTGAAATTAAGCGCATCATGTTGCCACCATCAAAGAGGGAGTTCAAAGAC
ATGCATTTACGTTGTCTTTGAGCTAATGGCATCTGATCTTCACCAAGTGA
TTAAAGCTAATGATGACTTGACCCATGAACATCATTAAATGTCATGTGCA
TTGAAATATATGCATACAGGTAATTTTCTTAATATCTTATCTTATTTTTT
TCTTGTTCTTTTTTGTGCTTTTCTTTAGTTTTAGTCTTTGTTTAGCTCCA
GTGAATTTTGTGGTACAAAGTATTTAGCATCATAGGTAATACTTAGCCTC
TGATTCACTGATTCAAATTTGAGAGGGTCTTCAATGTTAACTTTGATTAT
TTTTATTATCAAGTTGAGATTTTAATTGGTTTATCAAGCATGGGTTAGTT
GAGAAATCTGGTCCTAATATGCAATTGACAGATGATTACTAAGAGAGACA
ATCACTTATTATAAATAGAGGTTGAGGAGTTTAACAAGGTTTTGGGCATG
TGGAAAGCAT
>TI0AQRHB20YA11FM1 Orig: 738, Final: 738, Cuts: [1,738]
GTGGCGAACTCTAAGGGCGATTCTTGACGGTATCTAACCGGAACAACCTG
CTCTTCTTGAATACCTCGATTCAGCCCTAAAGAATTTCCTGATGCTACAA
TAGAGTATTCGTCTCGACTTGGTGATAAATAAAGCATCCGCACTTTTTTT
GATCTCTCAGAGATTTCATAAAATGGGCTTTCTAGGAACCCCCAATGACC
AATTCTCGCATGAATTGCTAAGGATCCAATAAGTCCAACATTGATTCCTT
CAGACGTGTCAATTGGGCAAATGCGCCCATAGTGACTAGGATGGATATCT
CGTATCCGAAAACTAGCAGTTCGACCTGTCAATCCTCCAGGGCCCAAATA
ACTCAATTTTCTCCCATGAACTATTTGCGTTAATGGATTAGTTCGATCCA
AAACTTGAGATAGGGGGTGTAATCCGAAAAAAGATTCATAAGTGGTTGTT
AATGGAGTTGAAGTTACTAAATTCTGAGGAGTTGGTATCAATTTATGCCT
AATTGCTCCGCCTATAGTTCCTCTAATCATATTTTCTAAACGAAACAGAG
CCACTCCGAATTGATCTTGTAAGAGATCCGCTACAGACCGAATACGTTTA
TTTTTCAAATGATTCATATCGTCAAGTGTACCCATTCCAAATTTCATTCC
AATCAAATGATCCGCAGCTGCCAATATATCTCGCGGTAACAAAAATGGAA
TGTTCTGAGGTATATCAAGATTCAGTCTCCGGTTCAAT
>TI0AQRHB20YA11RM1 Orig: 681, Final: 625, Cuts: [57,681]
TTCAGAAAAAATTGTGTCTTCCACAATGGAATCTGATAAGTGAGATTTCG
AGTAAGTGTTTACATAATCTTCTTCTGTCCGAAGAAATGATTCATCGAAA
TAATGAGTCACCATTGATATCGACACATCTGAGATCGCAAAATGTTCGGG
AGTTCCTCTATTCAATCCTTTTCCTTCTTCTTGTTGCTGGATATCTCGTT
CGTACACATCTTCTCTTTGTTTCTCGAGCCTATAGTGAGTTACAGACAGA
ATTCGAAAAGGTCAAATCTTTGATGATTCCATCATACATGATTGAGTTGC
GAAAACTTCTGGATAGGTATCCTACATCTGAGCTGAATTCTTTCTGGTTA
AAGAATCTCTTTCTAGTTGCTCTGGAACAATTAGGAGATTCTATAGAAGA
AATACGGGGTTATGCTTCCGGCGGCAACATGCTATGGGGCGGTGGGCCCG
CTTATGGGGTCAAATCAATACGTTCTAAGAAGAAATATTTGAATATCAAT
CTCATCGATCTCATGAGTATCATACCAAATCCCATCAATCGAATCGCTTT
TTCGAGAAATACGAGACATCTAAGTCATACAAGTAAAGAGATCTATGCAT
TGATAATAAAAAGAAAAAACGTGAA
>TI0AQRHB20YA19RM1 Orig: 528, Final: 472, Cuts: [57,528]
TCTTAAATTTTTAATTCTATCTGGCTGTTCAAAACTCAAGAAGTTTCCAA
AGATTGGGAGAAACATGACAAGCATGTTGGAGCTTTCTTTGGACAGGACT
GCCATAGAAGAACTACCATCATCAATCAAGCATCTAACTGGCTTGACTTT
ATTGAATCTTCAAGACTGCAAAAACCTTTCAAGTTTTCCAAGTGTTATTT
GTAGTTTGATATCTCTTAAAACTCTCATTCTATCAGGATGTAAGGCTCAA
CCACCAAAAGCAAGGTATTTGAGTGGTCTCATCTCCACTTTATCCTCAAT
CGGTACCACCCTCACTCTTCCCTACACCTATCTCACTGATCGACAACCTG
AACCAGAGCCCATCAGTCTGGTGTTGCCTGAGTCAATCTTGGGATTAGGC
TCTTTAGTATCTCTAGATCTAAATGGCTTTAATCTGTTGGACGGTGCTCT
CCCTGATGATCTTAGCTACTTG
>TI0AQRHB20YB01RM1 Orig: 575, Final: 519, Cuts: [57,575]
TTGAAGAGATATGTGGGATCGTGAGTGCCCTTTAGGAAGTAAAAAAAGGA
GAGTACCAAAGTGTGATCTTCCAACCAGAGGAGATAAAGAAGATGGATTA
TTTACAGGCTGCTCTATCCGATGCTCTCAGGTTATATCCTTCAGTGCCAG
TAGATCACAAAGAGGTAACTATCTTATTGAGNNNNNNNNNNNNNNNNNNN
NNNNNNNNNNNNNNNNNNNNNNNCCCTTTTTCTTTATTATAAATTGATAG
TTGGTAGCATCATGTTACTTTTTTAAGCATGCAGAATTGAAAAGCGCGCN
NNNNNNNNNNNNNNNNNNNNNNNNNNNNNNNNNNNNNNNNNNNNNNNNNN
NNNNNNNNNNNNNNNNNNNNNNNNNNNNNNNNNNNNNNNNNNNNNNNNNN
NNNNNNNNNNNNNNNNNNNNNNNNNNNNNNNNNNNNNNGAGAAACTACAA
GGACTATATTGGATAATAAATAGACTCATGTATTGAGTACAAGCAACATC
ATTTAGGCAGTCAACAACT
>TI0AQRHB20YB04FM1 Orig: 710, Final: 639, Cuts: [1,639]
GTACCTAAGGGCGATTCTTCACTTCGGTCTCATCCAAGAGTAGAATCTAG
GCGGGTCATTAAATCCCTTTTGTGAGAGAAGCCTAATAGGGGGTGGGTTA
AACTAAACCCATTAGATTCATCTTCAGGAAATCTAGGTCTAGCGGGCTGT
GGTGGCATCCTCCGTGATGAAAATGGGAACTGGTTGTTTGGGTTCTCCAG
GAAAATTAAGATTGCCTCTAGTTTTATGGCTGAGTTATGGGCTGTGAGGG
ATGGTTTATCTCTTTGCCTTCATAGGAATTTTCCTGATGTTGAGTTGGAG
TTGGATGCAAAAAGTATTTTTGATGTTCTAACTAACCCGAACCAATCTAA
CGCTACTATCTCTGCCATTCTTGATTACTGCAGGCAGATGGTGGCACAAA
TTCCCCAGTTTAGGGTTAGGCCCTGTTACAGGGAGGCGAATAGATGCGCT
AATAAGTTAGCCTGAATGGGAGTGCAGCAATTAGTAGATTTTAATTTTCA
TGAAGATTCCCCTCTAGAACTTCAATCTGTTTTATTTTTTTGACTATTCT
GGACTGTATGTTAACAGGGCAACGTTAACAGGCGTTGCCCTGATACTCTG
TTGGTTGCTTAGTGTTTGAATGAATTTCCCTTTCTACCC
>TI0AQRHB20YB11RM1 Orig: 688, Final: 643, Cuts: [46,688]
TTCTCGAATTCTTTTGTACTTATCTAATGCACTTTTCCACCTTCGTGTAT
TTCTCTTATGCAAATCAGCACCTATTATTTCTAAAGCTAATGGAAGGCCT
TTGGCATAATGTATAAATGAGTCTACGAGTTCCAAATAATCCTCCTTAGG
CTTGCTTCTTTTGAATGCATGTTGACAAAAAAGTGTATGAGATTCATGTT
CATCTAATTCCTTAACCTTGTAGTCATAGTAGGTAAAACGAAAATCCTCT
TGAAAAGTAGATAGAAACTTTTCCTCTCTTGCAGTGATAATGATTCTACT
TCCAAGAGCAAACCGATTGCATTCTCCAAGCAAATTTTTAATTTGGATTA
ATTTGTCAACATCATCAAGAATTAAAAGAATTCTTTTGTGTTGAAGCATT
TCCATTCTCACATTGATTCTTCTAAATACACCAGGCACCTTCAAAGTTCT
ACCTCCTAAGATCTCAGAATAAAATGTCTCTTTTAATTGGAGTATGCCAT
CTTTTGTTCTTGAGTTTTCTTTAACATCCTCTAGAAAGCTTCTTCCTTCA
AAACGATATGCAATTAAGTCATAAATAGCTTTTGCAATTGTTGTCTTACC
TATTCCAGGAAGGCCATGGATCACTACCATACGAACATCATTT
>TI0AQRHB20YB12FM1 Orig: 642, Final: 642, Cuts: [1,642]
AAATTAAGTTTCTCCCATATATCATCTAGGATAACAAGTCCCTTTTTATT
GTTGTCTTTCGTTAACCTCACCCTCAGAAGATCTTTTCGGGCGCTTGAAG
TTTCCTTATCAAGCTTTAGATCTAGTTTGTCAGCGATTTCTCCTTGTATT
TTTATTAGGTTTGGGCTCTGCATCACGGTTGCTATAGCTACCTCATCGAA
TAACTTTTCTTCCTTGACTTGATTAGCAACTTCTCTCACCAATGTAGTCT
TTCCCACACCCGGCATCCCCCACACCCCAATCATGTTTAGATTAGCATCT
CCCAATGCCACCATAAGTTCCTTCACTGTTACCATTCTTGACCCAAAGTT
CATGTAATCCATATGGAAAACCTTATTAGATTTTTTTTTTTCCAAGACTT
CACTGATGTCTTGCACTATCTTATTTGCTTTCTTACTTTGCTGATGTCGT
TGCTTCAAGTTCAGGCATATCCCATAGGAACACCTCATCTTTGATTTTTC
TTCATATTCAATAACTTCCTTGGCCTTTCCCATAATCAAATCCGCATTTT
CTAACCACTTGTTAACATCGGTTTCAATTTCTTCAATGTTTCTTTTAGCA
GCATCAACCGAATGCGGCAGTGGCACCCTTTCTCTAACGTCC
>TI0AQRHB20YB15FM1 Orig: 726, Final: 726, Cuts: [1,726]
ATCTCAAGGCCATGCCAAATTTGGTAGTTGAATGTTTCTTGAAACCTTTG
AAAAATATATGTAGCGCTGCATTGACAGAGTGCTGGCCTTATTGGAGAAA
AGAACCAGTGGCAGGACTAAGATTGCACCCATAAATATAATGAAGAAAAG
AAACACAATTAGAGATTTCTGATCTTCACTTTTGTTATTCAATGTTCATT
AACCCGCTCCTTTGCTTTGTTATAGAGTTCAAGAGTTTCAGAATGGTTTG
GATCGAGACACAGGGCTGCTTCACAGTCTTGGATGGTGGAGACATAATCC
CCCATTGATTCATGAAATGCCGCTCGAAGATGTAGCAGCTGCAGGTCGGG
CTTGAAAGTAATGGCCCTTGTAAGCTCTGATATGGCGTCAGCTTCTTTGT
GGTCATCCATTAAAACTGGTTGAGCATAACTCCCATGTTAGTAGTTAACA
AAGCAGTCTACACATGCATACACTTTTGTATATGTATGAAGTTGATAGCC
ATTGACAATGAGATAAACTCCATCAGAATATCAAAGTATGTGAGGAGGAT
GGGGGAAACTGAACTATATGCTTCCTTTTTTTGATTCATGGTGTAAATAT
GAAGCTGATAACCAACGACAAAATGAAAATTTCCACCAAAATATCAAAAA
ACTATGGGGGAGTGGGTGGAAAACTGAACTAACCACTTCCTTCTTTTAAC
TATAAGTTTGGTCAATTGTAAATCCA
>TI0AQRHB20YB21FM1 Orig: 664, Final: 556, Cuts: [109,664]
AAAGCTTTTTTAGCTAATAATCAACTTGCTTGATGGTTTAAAAGAATCAC
TGTTGCATTACTACCTTGCCGTATAAGACTATGCAGTTCTGTAGTATAGG
GAATTTAGTTGAGAATATTAGCTGTATAAAGATCAAGTTTCTGTCACATC
CAATTTTTGTGGAACTTTACATTGGGTCACTATTACAGTTTACGATCACT
TTTTTGCTATATGAATTTGTAATTGTAATGCGGTCATTCTATCTCTTATG
TAAGTTTTACAGTTATTGTAGTTTGTTTAATTTCGGAATCTTGATACCAA
AAGCCTCTTGATATTTTCCAAGTTAGATTACTGCTAACAAGGGATATGGT
TGGACTTTATTGTTTTGGACTTGTTTTGGACTTTGAACCACAATATGTTT
ACTAGAATGATTCTCAANNNNNNNNNNNNNNNNNNNNNTGGTTGAATGCT
AACTTGTGCTGCAGCGGCTATACAATGTTTGAAGAGGAAGAGGCTATATG
AACAGCAAATAGAGCAGCTTGGGAATTTCCAATTGCGAATCCATGATCAG
GTATGC
>TI0AQRHB20YC03FM1 Orig: 624, Final: 624, Cuts: [1,624]
CCCAGCCCAANACCAGGCCCTTTTTTGAATTAAATTGTTTGAGTCATGTG
TTTATTTTTCTTGGATTTAATTCTACAATATCAATTCTGGGTTTCATTAA
ATTTTTGAGCTTTATTTTTCTGCTAATAATAAAGGCAAAGTTTCTATTCA
ATCAAAGTGACTGTTCCTAGTCTATTGGAACTGTGTTTCTTTCATTATTA
TACAATGTTCTTGTTTTATGTGTTTTCAGTCAAAGGTCTGAGCTTGAACT
CAAGGATTTCTTAATTAATTTTAGTATTTATCTTTCTTGGATTTAATTCT
ACACTATCAATTCTGGGTGTTTATAAAATTTTTGATCTCTATTCTCTGCT
AACAATGAAATCAAAGTGGCACAGGGTTTCTAGTTTAGTGGAACTGTGTT
TCTTTTGTTCTTAAACAATGTTCATGTTTGATGTGTTTTCAGTCAAAGGT
CTGAACTTGAACTCAATGATTGCTTATCTGCAAGAAAAATTCAGAAGGCT
GACCGAGAGAAATTGAGGAGGGATCGACTAAACGAGCATTTTGTCGAATT
GGGAAATGTTGTAGGTAATAATGATAATCTTACTACTCCTAATTGTTGTT
ATATGCTGTTATTGAATTATCATC
>TI0AQRHB20YC08FM1 Orig: 698, Final: 698, Cuts: [1,698]
TATACAAGGGCGATTCTTTTCTTCTAGTACTTATTATCCTGAAACTCTCC
CACCTGAAAGTGAAACGCTTTTGATAAAGGGAAACATTTTTTAGTATAGC
ACCATTCTCCAATTGGGAAAAAGTATAGACTTTTCCAAGAATAGTTTATC
AGGAAAGATCCCCATTGAAGTTACTAGTCTCCAAGGATTACAGTCTTTGA
ATTTGTCATATAATCTCTTGATCGGAAGTATTCCTGAGAATATAGGTGCT
ATGGGATCACTGGAATCTATTGATTTCTCTTTGAACCAACTCTCGGGTCA
AGTTCCCTCAAGCATGTCAAGTTTGACATTTCTAAATCATTTGAACTTGT
CAAACAACAATTTGACTGGGAAAATTCCTTTAAGCACTCAACTAAAAAGC
CTTGATCCATCCAGTTTTATTGGAAACAAACTGTGTGGACCGCCACTTAC
TAATGATTGTACTACGAATGGTGTAAAACCCAACATAAGAAGTAAAGATA
CTAGTGGACTTGAAGTGGATTGGTTCTATGTGAGCATGTCACTCGGCTTG
GTGGTTGGGTTTTGTGGTGTATGTGGTCCTTTACTATTGAATAAGCAATG
GAGAATGATGTACTTTCAATTCCTAGATCACATAGGGTACAAGCTTAAGA
GTGTTGTCTTATTGTAAGATTCTTAATACTTTTTGCAAATGTTAAATA
>TI0AQRHB20YC15RM1 Orig: 737, Final: 680, Cuts: [58,737]
AAATTACCAACGCATAGAAATCAACTAACCTTAAAAGTCAGAATCAATTT
ATGGAGTATTCATTAAATTTCTTGACATTGTACTTGCTTAAGATAACAAA
CCAAAATATACCATGATGATGGTAGCATTGGGATCTTTTGGCATAAGCAT
TTCTTTTCCAACAGGTCCTGTCATTTTCACTTCAGCTCCAGCTTTCAAGT
CACCTGAAACGCAAACATTTAAAAAAACAAGGGTACTAAGGTATCTTGCT
TAATTTGGTGTTACCGTTTTTGGTTACCTCAAATTGTTTCTCATAAAATT
TGCTCAAAACCAAAAAGATGGACAATGTTTCTTTAGAATTTGGTAGACAA
AGAACGGAATAATTTCATAGATCTATAGTTCTGCATCCTTACACAAGAAA
TTTGAGCATACTCCTTTAACAATTTCTCCCGCATCATTGGTGTACACTAG
CCGTTTCACACACAGAGAAACCTGTATTAAGGTAACAGGTCAGACAACCA
AATGAATTGAAATCAAAGACTAGCTATGGAAATAAAAAACCGTTGAGATG
TAGATAATACTGACTTGACAAAAGAACTCAAAACCCATTATAAAATCATG
TAATTATAAACTTCAACTCTCACAACAAATATGGTTCATTTTAAAAAAAA
AAACTCACTGTTTTGGAGTCTCCAAAGTCC
>TI0AQRHB20YC24RM1 Orig: 666, Final: 609, Cuts: [58,666]
ATTTTTGTGACAAATTTTGATTGTTTTATAATTACATGCTCATTGTCACT
GAATAAGCAGGTTCATTTAGATTTTCAATCTGAAAGTTGATTGTCTTTAT
GGTTTGTGGACCATTTCACTTATTCTTTTATAGAATGTTCTGAATGTTTA
ATTCTTAATTTTTGTCAAATTTGCTTGGTTCTTACTCTCATTGTAACTGA
AGATCCTACTTTAATATTCTTTGATTACCTTCTCAGCTAGCAGATGCCAA
GGATGTAATGGCGGCAGTTTGTAATTTGGACGGTGCTAGATTGCCTGTTC
TGACTCCTAACTTAAAAGTGGGTAATCTGGAAAAACCACAGTAGTTCAAT
TAATGGCATAATTTTCTGATGGAGATTCTCTGAACTGCTTCATCTTCTTC
TTCCAGGGCTTTGAAGCTGCTGTTGCAGCTGGTGCGAAGGAAGTAGCAGT
ATTTGCCTCAGCTTCTGAGTCATTTTCAAAGTCAAACATCAATTGCAGCA
TTGAAGAGAGTCTTGTACGTTATCGTGCTGTTACTTCGTGCTGCTAAAGA
GCTCTCAATTCCTGTTCGTGGGTATGTCTTATTTTTCTGTTTGCATTGAA
TCTCTCTCT
>TI0AQRHB20YD10RM1 Orig: 723, Final: 665, Cuts: [59,723]
ACCGTTGGCTGGAGTTTCGATCATCCATCTTAAACATACATGGGAAGAAA
AATACAATTTTTCTCCCATTTCCATTGAAAAATCAATACATAAAAACTAA
AAAAAGAGGGTTAAAAAATTGAACGAATCTCACCTAGATTCTTCAACTGG
GATATGATTCCAATATCTTCAATCACCTATCCCGGTGATTGCTAACCCTT
TTGAAGCAATGGACAAACAAACACCACCCGTTCTTTTATGCAGCCAAACT
CTTTGCATAAAGCCAATTTTTCAACAAATCCATCAGAAACACATCCATAT
CAAGAAAATCATATAATATGAATAATCCAAACAGGAAATAAGCCAAAGAA
CCATATCAGGGAGGTACCAAAACTTTATCACAGCAAAACCAAATAATTTT
ATTCCCCTCTCAATTAATTAAAATAAAGTCTAATATTCCTAAATTAAAAT
TTATCATGACAAACCACTAAATTTTTATGATAGAGGTTTATAGTTCATCA
AAAAAATAGAGGTTTATAGTTACATATCTTTTAAGTAAATCAAACACAAA
AAATAACTTTGTTGTAAGCATATAGTACTGCTATCAAATGTTGAAACACC
AATGTAACACACACACACACACAAAAATAAATAAAGAATTTGAAAAATGT
TCAATATTCACCCTA
>TI0AQRHB20YE03RM1 Orig: 700, Final: 644, Cuts: [57,700]
TTTCTTATAGAAGTAGCATTAAGACTCCCCTTTTAACGACTAAACTAAGG
ACCATTGAATTCAAAATAAAGACCAACTTGGTCCCAAAGTAGAAACCCCT
AGAAAGTTTTATGCTTGATTTAATTACCAGAATATCCTTAATGTATTACA
GTCTAATATGGATTGGGCTTAGGCCTTACGCAATTGTTTGCAAAAATTCG
TTCAGCGATTGAAATTTGAATCTTTTCTGAACTGCTTTTTTTGTAAGCAA
AATGGTGTAGTGAGAGTTTTAAATTAACTTCCTTAAAATAGCATTATGAT
GTTACACAAAAAGTTTATAAATGTGTTAAATTTGTGTCTTGTGAGGATGG
CAATGATTTGTTATATAGGCAAATATATTGAAATGGAGTAAATATTATAT
TTTCTTTATCTTGATAACTCTCCACCTCTCTGCCTCAACAATTCTTTAAT
GCTTATTATGGAAAAGAAAAAATGTTAATGGTTTTAACTTGTTCTACTCA
CAGTTCTGCTAGAGTTTTATGCACCTTGGTGTGGACTTTGCAAGAAACTG
GCCCCAATTTTGGAAGAAGTTGCTGGCTCATTTGAAAATGATACTGATGT
TCTCATTGCAAAACTGGTAAGAATCTTTGTTTTTTTCCAGTCAT
>TI0AQRHB20YE08FM1 Orig: 245, Final: 245, Cuts: [1,245]
TAACCTAATCACTGGATTGTAAGTACTAAGATCAGGAATGCAACCAATCT
TCCGCATCCCCTCCACGAGTTCCATACACTCTTCTAGCTGTTCCTTCTTC
TCATGAGCCAACATGATGTGCATAAAAGTTGTCTGATTCGGAGTATGTCC
TTGCTGTATCATAGCATCCAAAAGTTCATAACCCTTATTTTTCTTCCCCC
ACTTGCAAAAACCACTTATCAATGAAGTGTAGGTTTTCGTTGAGA
>TI0AQRHB20YE15FM1 Orig: 619, Final: 619, Cuts: [1,619]
CCCTTTGGAAGCTGGTGATCAGCAATATTAGCTAATACTACAACCTTTAG
AGAAAGATGGAAAATGGTTTGCGCAACCCAAGTGAGACAACAGGGAAGGT
CATCACCTGCAAAGGTAAGACGTTCAGCTATTATTCGTGTTCTCTCTTTC
TCTTTGCACAATCATTATTGATTTATAATAGTGCTCATTTTCATTTTGTA
TGGTGGGTTTGAAGCTGCTATTACATGGGATCCGGGTGAGCCATTTGTGA
TAGAAGAAGTGAGAGTGGATCCCCCTCAGAAAATGGAGGTTCGGATCAAG
ATCCTCTTTACTTCAATATGTCATACAGATCTCAGCGCTTGGCATTTTGA
GGTAGGTATTAGTATATACATGTCAAACCGACATTCAACAACTTTATCTA
TAATATAATTTGAATGCACCAATTTAGATTAATTCTCTCTGACTTCTGGC
ACAAACTTCGTTATTTGTTGAAGAATGAAGCTCAGCGAGCGTACCCTCGA
ATTCTTGGCCATGAAGCTTCCGGGTAAGACACCATGATCTCATGGCTTCA
ACAATCAAACATGCTATATATTATCCATATTCATTGTATAAGAAATCACT
TTGAAAACTTTTTGCCTAT
>TI0AQRHB20YE24RM1 Orig: 446, Final: 389, Cuts: [58,446]
TCAGTGCATCTGCACTGGGCATTGATCCTTTTTAGTAGCATTGATGCAGC
TGCTGATGTATAGGATGCCGTTGCCATGGCAGCCGGAGGGAGTGGATGGT
TGTGATTACCTTCGTAAGTGGTAATAAGGATCGACCGGTCTTCTGCACAT
CTTTGTACCTATTGAAAAACCAAAATTCCATAATTAGTCTAGTGATAATA
AAAAAAATCGAGTATGAAACAAAATGATGTTTCAATTTATTTCATTGTTC
ATATTAAATATTAGTACAAATTTAAAAGCATATTTTGTGACGGGACATTC
TTTAAATTTAGGATATAAAATCTTAATTAAGCATAAAAAGAAGAGAAGGA
AGCATACTTGTTTGCGAACAGGACAACTAGCTCCCATGG
[truncated: 880,151 more chars]
