# Supplementary material for: Analysis of BAC end sequences in oak, a keystone forest tree species, providing insight into the composition of its genome
Source: BMC Genomics. 2011 Jun 6;12:292. doi: 10.1186/1471-2164-12-292 (PMC3132169; doi:10.1186/1471-2164-12-292)
Supplement: Additional file 8 — Functional annotation of 1,053 oak BESs significantly aligned with A. thaliana sequences in Swissprot. The table shows the GO terms associated with the coding regions identified on the BESs, annotated with B2GO. [file 1471-2164-12-292-S8.TXT]

Functional annotation of 1,053 Oak BESs among 1,823 significantly aligned with A. thaliana sequences in Swissprot.
Column1: BES ID
Column2: Gene ontology functional annotations
TI0AQRHB10YA24FM1	Molecular Function: monooxygenase activity (GO:0004497), Molecular Function: iron ion binding (GO:0005506), Molecular Function: electron carrier activity (GO:0009055), Molecular Function: heme binding (GO:0020037)
TI0AQRHB10YB23FM1	Molecular Function: protein binding (GO:0005515)
TI0AQRHB10YC02RM1	Molecular Function: protein binding (GO:0005515)
TI0AQRHB10YC12FM1
TI0AQRHB10YD17RM1	Molecular Function: structural constituent of ribosome (GO:0003735), Cellular Component: intracellular (GO:0005622), Cellular Component: ribosome (GO:0005840), Biological Process: translational elongation (GO:0006414)
TI0AQRHB10YF02FM1	Molecular Function: transcription factor activity (GO:0003700), Biological Process: regulation of transcription, DNA-dependent (GO:0006355), Molecular Function: sequence-specific DNA binding (GO:0043565), Molecular Function: protein dimerization activity (GO:0046983)
TI0AQRHB10YF19RM1
TI0AQRHB10YG01RM1	Molecular Function: methyltransferase activity (GO:0008168)
TI0AQRHB10YH13FM1	Cellular Component: phosphoinositide 3-kinase complex (GO:0005942), Molecular Function: 1-phosphatidylinositol-3-kinase activity (GO:0016303), Biological Process: phosphoinositide phosphorylation (GO:0046854), Biological Process: phosphoinositide-mediated signaling (GO:0048015)
TI0AQRHB10YH14RM1	Molecular Function: protein binding (GO:0005515)
TI0AQRHB10YH17FM1	Molecular Function: ATP binding (GO:0005524), Cellular Component: chloroplast (GO:0009507)
TI0AQRHB10YI05RM1	Molecular Function: protein binding (GO:0005515)
TI0AQRHB10YI18FM1	Molecular Function: protein kinase activity (GO:0004672), Molecular Function: ATP binding (GO:0005524), Biological Process: protein amino acid phosphorylation (GO:0006468)
TI0AQRHB10YK09RM1	Molecular Function: protein kinase activity (GO:0004672), Molecular Function: ATP binding (GO:0005524), Biological Process: protein amino acid phosphorylation (GO:0006468)
TI0AQRHB10YL22RM1
TI0AQRHB10YM24RM1	Molecular Function: protein binding (GO:0005515)
TI0AQRHB10YP18FM1
TI0AQRHB11YA12RM2
TI0AQRHB11YA23RM2	Molecular Function: protein binding (GO:0005515)
TI0AQRHB11YC06FM2	Molecular Function: oxidoreductase activity (GO:0016491), Biological Process: oxidation reduction (GO:0055114)
TI0AQRHB11YC17FM2	Molecular Function: protein binding (GO:0005515)
TI0AQRHB11YD03FM2	Cellular Component: photosystem I (GO:0009522), Cellular Component: thylakoid (GO:0009579), Biological Process: photosynthesis (GO:0015979), Cellular Component: integral to membrane (GO:0016021)
TI0AQRHB11YD20RM2	Molecular Function: phospholipase C activity (GO:0004629), Biological Process: lipid metabolic process (GO:0006629), Biological Process: intracellular signaling cascade (GO:0007242)
TI0AQRHB11YE20FM2	Molecular Function: catalytic activity (GO:0003824), Biological Process: metabolic process (GO:0008152), Molecular Function: pyridoxal phosphate binding (GO:0030170)
TI0AQRHB11YF14FM2	Molecular Function: DNA binding (GO:0003677), Molecular Function: zinc ion binding (GO:0008270), Biological Process: regulation of transcription (GO:0045449)
TI0AQRHB11YG09FM2	Molecular Function: protein binding (GO:0005515)
TI0AQRHB11YG19FM2	Molecular Function: protein binding (GO:0005515)
TI0AQRHB11YH10RM2	Molecular Function: protein tyrosine kinase activity (GO:0004713), Molecular Function: ATP binding (GO:0005524), Biological Process: protein amino acid phosphorylation (GO:0006468)
TI0AQRHB11YI01RM2	Molecular Function: structural constituent of ribosome (GO:0003735), Cellular Component: intracellular (GO:0005622), Cellular Component: ribosome (GO:0005840), Biological Process: translation (GO:0006412)
TI0AQRHB11YI03RM2
TI0AQRHB11YI23RM2	Molecular Function: ATP binding (GO:0005524), Biological Process: transport (GO:0006810), Cellular Component: integral to membrane (GO:0016021), Molecular Function: ATPase activity, coupled to transmembrane movement of substances (GO:0042626), Biological Process: transmembrane transport (GO:0055085)
TI0AQRHB11YJ04FM2	Molecular Function: protein tyrosine kinase activity (GO:0004713), Molecular Function: ATP binding (GO:0005524), Biological Process: protein amino acid phosphorylation (GO:0006468)
TI0AQRHB11YJ14FM2
TI0AQRHB11YJ14RM2	Molecular Function: structural constituent of ribosome (GO:0003735), Cellular Component: ribosome (GO:0005840), Biological Process: translation (GO:0006412)
TI0AQRHB11YJ15RM2	Molecular Function: catalytic activity (GO:0003824), Biological Process: metabolic process (GO:0008152)
TI0AQRHB11YJ24RM2
TI0AQRHB11YK12RM2	Molecular Function: O-methyltransferase activity (GO:0008171)
TI0AQRHB11YL05RM2	Molecular Function: oxidoreductase activity, acting on NADH or NADPH (GO:0016651), Biological Process: ATP synthesis coupled electron transport (GO:0042773), Biological Process: oxidation reduction (GO:0055114)
TI0AQRHB11YL18RM2	Molecular Function: ATP binding (GO:0005524), Cellular Component: chloroplast (GO:0009507)
TI0AQRHB11YL21FM2
TI0AQRHB11YL23FM2	Cellular Component: membrane (GO:0016020)
TI0AQRHB11YM02FM2	Molecular Function: structural constituent of ribosome (GO:0003735), Cellular Component: intracellular (GO:0005622), Cellular Component: ribosome (GO:0005840), Biological Process: translation (GO:0006412)
TI0AQRHB11YO07FM2
TI0AQRHB11YP17FM2	Molecular Function: Rho guanyl-nucleotide exchange factor activity (GO:0005089)
TI0AQRHB12YA11RM1	Molecular Function: transporter activity (GO:0005215), Biological Process: transport (GO:0006810), Cellular Component: integral to membrane (GO:0016021), Biological Process: transmembrane transport (GO:0055085)
TI0AQRHB12YA18RM1
TI0AQRHB12YB17FM1	Molecular Function: ATP binding (GO:0005524), Biological Process: apoptosis (GO:0006915)
TI0AQRHB12YB22FM1	Molecular Function: translation initiation factor activity (GO:0003743), Cellular Component: eukaryotic translation initiation factor 3 complex (GO:0005852), Biological Process: translational initiation (GO:0006413)
TI0AQRHB12YC14FM1	Molecular Function: serine-type endopeptidase activity (GO:0004252), Biological Process: proteolysis (GO:0006508)
TI0AQRHB12YD06RM1
TI0AQRHB12YE14RM1	Molecular Function: oxidoreductase activity, acting on single donors with incorporation of molecular oxygen, incorporation of two atoms of oxygen (GO:0016702), Molecular Function: metal ion binding (GO:0046872), Biological Process: oxidation reduction (GO:0055114)
TI0AQRHB12YE18RM1	Molecular Function: protein binding (GO:0005515)
TI0AQRHB12YF19FM1
TI0AQRHB12YG14RM1	Molecular Function: heat shock protein binding (GO:0031072)
TI0AQRHB12YH12RM1	Molecular Function: protein kinase activity (GO:0004672), Molecular Function: ATP binding (GO:0005524), Biological Process: protein amino acid phosphorylation (GO:0006468)
TI0AQRHB12YH22FM1	Molecular Function: zinc ion binding (GO:0008270), Molecular Function: oxidoreductase activity (GO:0016491), Biological Process: oxidation reduction (GO:0055114)
TI0AQRHB12YJ03FM1	Molecular Function: hydrolase activity, hydrolyzing O-glycosyl compounds (GO:0004553), Biological Process: carbohydrate metabolic process (GO:0005975)
TI0AQRHB12YJ04FM1	Molecular Function: small conjugating protein ligase activity (GO:0019787), Biological Process: post-translational protein modification (GO:0043687), Biological Process: regulation of protein metabolic process (GO:0051246)
TI0AQRHB12YK04RM1
TI0AQRHB12YK10RM1
TI0AQRHB12YK22RM1	Molecular Function: protein kinase activity (GO:0004672), Molecular Function: ATP binding (GO:0005524), Biological Process: protein amino acid phosphorylation (GO:0006468)
TI0AQRHB12YL07FM1	Molecular Function: protein binding (GO:0005515)
TI0AQRHB12YP14RM1	Molecular Function: protein kinase activity (GO:0004672), Molecular Function: ATP binding (GO:0005524), Biological Process: protein amino acid phosphorylation (GO:0006468)
TI0AQRHB13YC18FM1	Biological Process: metabolic process (GO:0008152)
TI0AQRHB13YD04FM1	Molecular Function: protein binding (GO:0005515)
TI0AQRHB13YD11FM1	Molecular Function: protein binding (GO:0005515)
TI0AQRHB13YD19FM1	Molecular Function: FMN binding (GO:0010181), Molecular Function: oxidoreductase activity (GO:0016491)
TI0AQRHB13YE03RM1	Molecular Function: structural constituent of ribosome (GO:0003735), Cellular Component: intracellular (GO:0005622), Cellular Component: ribosome (GO:0005840), Biological Process: translation (GO:0006412)
TI0AQRHB13YF02RM1	Molecular Function: ATP binding (GO:0005524), Cellular Component: chloroplast (GO:0009507)
TI0AQRHB13YG03RM1	Molecular Function: peroxidase activity (GO:0004601), Biological Process: response to oxidative stress (GO:0006979), Molecular Function: heme binding (GO:0020037), Biological Process: oxidation reduction (GO:0055114)
TI0AQRHB13YG14FM1
TI0AQRHB13YG16FM1	Molecular Function: ATP binding (GO:0005524), Cellular Component: chloroplast (GO:0009507)
TI0AQRHB13YG16RM1	Molecular Function: NADH dehydrogenase (ubiquinone) activity (GO:0008137), Biological Process: ATP synthesis coupled electron transport (GO:0042773), Biological Process: oxidation reduction (GO:0055114)
TI0AQRHB13YH10FM1
TI0AQRHB13YJ02RM1	Cellular Component: integral to membrane (GO:0016021)
TI0AQRHB13YJ11RM1	Molecular Function: protein tyrosine kinase activity (GO:0004713), Molecular Function: ATP binding (GO:0005524), Biological Process: protein amino acid phosphorylation (GO:0006468)
TI0AQRHB13YJ14FM1	Molecular Function: protein binding (GO:0005515)
TI0AQRHB13YJ15FM1	Molecular Function: ATP binding (GO:0005524), Biological Process: apoptosis (GO:0006915)
TI0AQRHB13YK16RM1
TI0AQRHB13YK24FM1
TI0AQRHB13YL07RM1	Molecular Function: DNA binding (GO:0003677), Molecular Function: DNA-directed RNA polymerase activity (GO:0003899), Biological Process: transcription (GO:0006350)
TI0AQRHB13YL13FM1
TI0AQRHB13YM02FM1	Molecular Function: hydrolase activity, hydrolyzing O-glycosyl compounds (GO:0004553), Biological Process: carbohydrate metabolic process (GO:0005975)
TI0AQRHB14YC13RM1
TI0AQRHB14YC16FM1
TI0AQRHB14YD06RM1
TI0AQRHB14YD14FM1
TI0AQRHB14YD14RM1
TI0AQRHB14YD24FM1	Molecular Function: ATP binding (GO:0005524), Biological Process: apoptosis (GO:0006915)
TI0AQRHB14YE03RM1	Molecular Function: sulfotransferase activity (GO:0008146)
TI0AQRHB14YE15RM1	Molecular Function: methyltransferase activity (GO:0008168)
TI0AQRHB14YE17FM1
TI0AQRHB14YF18FM1	Molecular Function: structural constituent of ribosome (GO:0003735), Cellular Component: intracellular (GO:0005622), Cellular Component: ribosome (GO:0005840), Biological Process: translation (GO:0006412)
TI0AQRHB14YH05RM1	Molecular Function: selenium binding (GO:0008430)
TI0AQRHB14YH08RM1	Molecular Function: NADH dehydrogenase (ubiquinone) activity (GO:0008137), Biological Process: ATP synthesis coupled electron transport (GO:0042773), Biological Process: oxidation reduction (GO:0055114)
TI0AQRHB14YI13FM1	Molecular Function: monooxygenase activity (GO:0004497), Molecular Function: iron ion binding (GO:0005506), Molecular Function: electron carrier activity (GO:0009055), Molecular Function: heme binding (GO:0020037)
TI0AQRHB14YI22RM1	Molecular Function: ATP binding (GO:0005524), Cellular Component: chloroplast (GO:0009507)
TI0AQRHB14YJ08RM1	Molecular Function: ATP binding (GO:0005524), Biological Process: apoptosis (GO:0006915)
TI0AQRHB14YJ17RM1
TI0AQRHB14YJ18RM1	Molecular Function: ATP binding (GO:0005524), Cellular Component: chloroplast (GO:0009507)
TI0AQRHB14YK07RM1
TI0AQRHB14YM05FM1	Molecular Function: hydrolase activity, hydrolyzing O-glycosyl compounds (GO:0004553), Biological Process: carbohydrate metabolic process (GO:0005975)
TI0AQRHB14YM20RM1	Molecular Function: NADH dehydrogenase (ubiquinone) activity (GO:0008137), Molecular Function: quinone binding (GO:0048038), Molecular Function: 4 iron, 4 sulfur cluster binding (GO:0051539), Biological Process: oxidation reduction (GO:0055114)
TI0AQRHB14YO05FM1	Molecular Function: ATP binding (GO:0005524), Cellular Component: chloroplast (GO:0009507)
TI0AQRHB14YO08FM1	Molecular Function: protein binding (GO:0005515)
TI0AQRHB14YO10FM1
TI0AQRHB14YO11FM1	Molecular Function: protein binding (GO:0005515)
TI0AQRHB14YO17FM1	Molecular Function: protein kinase activity (GO:0004672), Molecular Function: ATP binding (GO:0005524), Biological Process: protein amino acid phosphorylation (GO:0006468)
TI0AQRHB14YP17FM1
TI0AQRHB14YP21RM1
TI0AQRHB15YA15RM1
TI0AQRHB15YA24RM2	Molecular Function: protein tyrosine kinase activity (GO:0004713), Molecular Function: ATP binding (GO:0005524), Biological Process: protein amino acid phosphorylation (GO:0006468)
TI0AQRHB15YC08FM2	Molecular Function: transporter activity (GO:0005215), Biological Process: transport (GO:0006810), Cellular Component: membrane (GO:0016020), Biological Process: transmembrane transport (GO:0055085)
TI0AQRHB15YD12FM2	Molecular Function: ATP binding (GO:0005524)
TI0AQRHB15YD12RM2	Molecular Function: NADH dehydrogenase (ubiquinone) activity (GO:0008137), Biological Process: oxidation reduction (GO:0055114)
TI0AQRHB15YE04FM2	Molecular Function: protein binding (GO:0005515)
TI0AQRHB15YE24FM2	Molecular Function: serine-type endopeptidase activity (GO:0004252), Biological Process: proteolysis (GO:0006508)
TI0AQRHB15YF09FM2	Molecular Function: structural constituent of ribosome (GO:0003735), Cellular Component: intracellular (GO:0005622), Cellular Component: ribosome (GO:0005840), Biological Process: translation (GO:0006412)
TI0AQRHB15YF13FM2	Molecular Function: protein binding (GO:0005515)
TI0AQRHB15YG24FM2	Biological Process: mRNA processing (GO:0006397), Cellular Component: chloroplast (GO:0009507)
TI0AQRHB15YH06FM2
TI0AQRHB15YH10RM2	Molecular Function: protein kinase activity (GO:0004672), Molecular Function: ATP binding (GO:0005524), Biological Process: protein amino acid phosphorylation (GO:0006468)
TI0AQRHB15YH21FM2	Molecular Function: protein binding (GO:0005515)
TI0AQRHB15YH23FM2	Molecular Function: protein binding (GO:0005515)
TI0AQRHB15YH23RM2
TI0AQRHB15YI19FM1	Molecular Function: 5-methyltetrahydropteroyltriglutamate-homocysteine S-methyltransferase activity (GO:0003871), Biological Process: methionine biosynthetic process (GO:0009086)
TI0AQRHB15YI22FM2
TI0AQRHB15YK02RM2
TI0AQRHB15YK04RM2	Molecular Function: ATP binding (GO:0005524), Cellular Component: chloroplast (GO:0009507)
TI0AQRHB15YK13FM1	Molecular Function: oxidoreductase activity, acting on single donors with incorporation of molecular oxygen, incorporation of two atoms of oxygen (GO:0016702), Molecular Function: metal ion binding (GO:0046872), Biological Process: oxidation reduction (GO:0055114)
TI0AQRHB15YM18RM2	Molecular Function: copper ion binding (GO:0005507), Molecular Function: oxidoreductase activity (GO:0016491), Biological Process: oxidation reduction (GO:0055114)
TI0AQRHB15YN05RM2	Molecular Function: ATP binding (GO:0005524), Molecular Function: ATPase activity (GO:0016887)
TI0AQRHB15YN23FM2	Molecular Function: DNA binding (GO:0003677), Molecular Function: DNA topoisomerase type I activity (GO:0003917), Cellular Component: chromosome (GO:0005694), Biological Process: DNA topological change (GO:0006265)
TI0AQRHB15YO03RM1
TI0AQRHB15YO04FM2
TI0AQRHB15YP11RM2
TI0AQRHB15YP17RM2	Molecular Function: protein kinase activity (GO:0004672), Molecular Function: ATP binding (GO:0005524), Biological Process: protein amino acid phosphorylation (GO:0006468)
TI0AQRHB16YA05FM1	Molecular Function: protein binding (GO:0005515)
TI0AQRHB16YA09FM1
TI0AQRHB16YA16FM1	Molecular Function: DNA binding (GO:0003677), Molecular Function: DNA-directed RNA polymerase activity (GO:0003899), Biological Process: transcription (GO:0006350)
TI0AQRHB16YA19RM1	Molecular Function: oxidoreductase activity, acting on single donors with incorporation of molecular oxygen, incorporation of two atoms of oxygen (GO:0016702), Molecular Function: metal ion binding (GO:0046872), Biological Process: oxidation reduction (GO:0055114)
TI0AQRHB16YB22FM1	Molecular Function: catalytic activity (GO:0003824), Biological Process: trehalose biosynthetic process (GO:0005992)
TI0AQRHB16YB24FM1
TI0AQRHB16YC03RM1	Molecular Function: protein binding (GO:0005515)
TI0AQRHB16YD07RM1	Molecular Function: protein binding (GO:0005515)
TI0AQRHB16YD12RM1	Molecular Function: catalytic activity (GO:0003824), Biological Process: metabolic process (GO:0008152)
TI0AQRHB16YE02RM1	Molecular Function: ATP binding (GO:0005524), Cellular Component: chloroplast (GO:0009507)
TI0AQRHB16YE12FM1	Molecular Function: cysteine-type endopeptidase activity (GO:0004197), Biological Process: proteolysis (GO:0006508)
TI0AQRHB16YE22FM1	Molecular Function: ATP binding (GO:0005524), Biological Process: apoptosis (GO:0006915)
TI0AQRHB16YF07FM1	Molecular Function: ATP binding (GO:0005524), Cellular Component: chloroplast (GO:0009507)
TI0AQRHB16YF15FM1	Molecular Function: protein kinase activity (GO:0004672), Molecular Function: ATP binding (GO:0005524), Biological Process: protein amino acid phosphorylation (GO:0006468)
TI0AQRHB16YF19FM1	Molecular Function: peptidyl-prolyl cis-trans isomerase activity (GO:0003755), Biological Process: protein folding (GO:0006457)
TI0AQRHB16YJ01FM1	Molecular Function: ATP binding (GO:0005524), Molecular Function: ATPase activity (GO:0016887)
TI0AQRHB16YK23RM1	Biological Process: mRNA processing (GO:0006397), Cellular Component: chloroplast (GO:0009507)
TI0AQRHB16YL18RM1	Molecular Function: ATP binding (GO:0005524)
TI0AQRHB16YM05RM1
TI0AQRHB16YM11FM1	Molecular Function: protein kinase activity (GO:0004672), Molecular Function: ATP binding (GO:0005524), Biological Process: protein amino acid phosphorylation (GO:0006468)
TI0AQRHB16YM14FM1	Molecular Function: peroxidase activity (GO:0004601), Biological Process: response to oxidative stress (GO:0006979), Molecular Function: heme binding (GO:0020037), Biological Process: oxidation reduction (GO:0055114)
TI0AQRHB16YO04RM1	Molecular Function: ATP binding (GO:0005524), Biological Process: apoptosis (GO:0006915)
TI0AQRHB16YO13RM1
TI0AQRHB16YP09FM1	Molecular Function: protein binding (GO:0005515)
TI0AQRHB17YA05RM1	Molecular Function: protein binding (GO:0005515)
TI0AQRHB17YA06FM1	Molecular Function: serine-type carboxypeptidase activity (GO:0004185), Biological Process: proteolysis (GO:0006508)
TI0AQRHB17YA16RM1	Molecular Function: monooxygenase activity (GO:0004497), Molecular Function: iron ion binding (GO:0005506), Molecular Function: electron carrier activity (GO:0009055), Molecular Function: heme binding (GO:0020037)
TI0AQRHB17YB03RM1	Biological Process: metabolic process (GO:0008152), Molecular Function: transferase activity, transferring hexosyl groups (GO:0016758)
TI0AQRHB17YB16RM1	Molecular Function: protein binding (GO:0005515)
TI0AQRHB17YB20RM1
TI0AQRHB17YC12FM1	Molecular Function: protein binding (GO:0005515)
TI0AQRHB17YE07FM1
TI0AQRHB17YF02FM1
TI0AQRHB17YG18FM1	Molecular Function: ATP binding (GO:0005524), Cellular Component: chloroplast (GO:0009507)
TI0AQRHB17YG20RM1
TI0AQRHB17YH10RM1	Molecular Function: monooxygenase activity (GO:0004497), Molecular Function: iron ion binding (GO:0005506), Molecular Function: electron carrier activity (GO:0009055), Molecular Function: heme binding (GO:0020037)
TI0AQRHB17YI15RM1
TI0AQRHB17YI19FM1
TI0AQRHB17YI19RM1
TI0AQRHB17YJ14FM1	Molecular Function: structural constituent of ribosome (GO:0003735), Cellular Component: intracellular (GO:0005622), Cellular Component: ribosome (GO:0005840), Biological Process: translation (GO:0006412)
TI0AQRHB17YK10FM1	Molecular Function: protein binding (GO:0005515)
TI0AQRHB17YK18RM1	Biological Process: transmembrane transport (GO:0055085)
TI0AQRHB17YL01RM1	Molecular Function: protein tyrosine kinase activity (GO:0004713), Molecular Function: ATP binding (GO:0005524), Biological Process: protein amino acid phosphorylation (GO:0006468)
TI0AQRHB17YL17FM1	Molecular Function: ATP binding (GO:0005524), Cellular Component: chloroplast (GO:0009507)
TI0AQRHB17YL18FM1	Molecular Function: protein kinase activity (GO:0004672), Molecular Function: ATP binding (GO:0005524), Biological Process: protein amino acid phosphorylation (GO:0006468)
TI0AQRHB17YM06FM1	Molecular Function: 5-methyltetrahydropteroyltriglutamate-homocysteine S-methyltransferase activity (GO:0003871), Molecular Function: zinc ion binding (GO:0008270), Biological Process: cellular amino acid biosynthetic process (GO:0008652)
TI0AQRHB17YO12RM1
TI0AQRHB18YA03RM1	Molecular Function: oxidoreductase activity (GO:0016491), Biological Process: oxidation reduction (GO:0055114)
TI0AQRHB18YA08RM1	Molecular Function: protein binding (GO:0005515)
TI0AQRHB18YA14RM1	Molecular Function: protein tyrosine kinase activity (GO:0004713), Molecular Function: ATP binding (GO:0005524), Biological Process: protein amino acid phosphorylation (GO:0006468)
TI0AQRHB18YA22FM1	Molecular Function: protein binding (GO:0005515)
TI0AQRHB18YB02FM1	Molecular Function: NADH dehydrogenase (ubiquinone) activity (GO:0008137), Biological Process: oxidation reduction (GO:0055114)
TI0AQRHB18YB04RM1	Molecular Function: protein binding (GO:0005515)
TI0AQRHB18YB11FM1	Molecular Function: RNA binding (GO:0003723), Molecular Function: ribonuclease III activity (GO:0004525), Biological Process: RNA processing (GO:0006396)
TI0AQRHB18YD21RM1	Biological Process: potassium ion transport (GO:0006813), Molecular Function: potassium ion transmembrane transporter activity (GO:0015079), Cellular Component: membrane (GO:0016020)
TI0AQRHB18YD24FM1	Molecular Function: ATP binding (GO:0005524), Cellular Component: chloroplast (GO:0009507)
TI0AQRHB18YE01FM1	Cellular Component: phosphopyruvate hydratase complex (GO:0000015), Molecular Function: magnesium ion binding (GO:0000287), Molecular Function: phosphopyruvate hydratase activity (GO:0004634), Biological Process: glycolysis (GO:0006096)
TI0AQRHB18YE02RM1	Molecular Function: peptidyl-prolyl cis-trans isomerase activity (GO:0003755), Biological Process: protein folding (GO:0006457)
TI0AQRHB18YE05FM1
TI0AQRHB18YF08RM1
TI0AQRHB18YF15FM1	Molecular Function: serine-type endopeptidase inhibitor activity (GO:0004867)
TI0AQRHB18YF24FM1	Biological Process: fatty acid biosynthetic process (GO:0006633), Cellular Component: membrane (GO:0016020), Molecular Function: transferase activity, transferring acyl groups other than amino-acyl groups (GO:0016747)
TI0AQRHB18YG09FM1	Molecular Function: structural constituent of ribosome (GO:0003735), Cellular Component: intracellular (GO:0005622), Cellular Component: ribosome (GO:0005840), Biological Process: translation (GO:0006412)
TI0AQRHB18YG16RM1
TI0AQRHB18YG20RM1	Molecular Function: protein tyrosine kinase activity (GO:0004713), Molecular Function: ATP binding (GO:0005524), Biological Process: protein amino acid phosphorylation (GO:0006468)
TI0AQRHB18YH11RM1	Molecular Function: ATP binding (GO:0005524), Biological Process: apoptosis (GO:0006915)
TI0AQRHB18YI03FM1
TI0AQRHB18YI06RM1	Molecular Function: protein binding (GO:0005515)
TI0AQRHB18YI23FM1	Molecular Function: catalytic activity (GO:0003824), Biological Process: cellular metabolic process (GO:0044237), Molecular Function: coenzyme binding (GO:0050662)
TI0AQRHB18YJ14FM1	Molecular Function: protein binding (GO:0005515), Molecular Function: ATP binding (GO:0005524), Cellular Component: chromosome (GO:0005694), Biological Process: chromosome organization (GO:0051276)
TI0AQRHB18YJ20RM1	Molecular Function: flavin-containing monooxygenase activity (GO:0004499), Molecular Function: FAD binding (GO:0050660), Molecular Function: NADP or NADPH binding (GO:0050661), Biological Process: oxidation reduction (GO:0055114)
TI0AQRHB18YJ24FM1	Molecular Function: DNA binding (GO:0003677), Molecular Function: DNA-directed RNA polymerase activity (GO:0003899), Biological Process: transcription (GO:0006350)
TI0AQRHB18YJ24RM1	Molecular Function: DNA binding (GO:0003677), Molecular Function: DNA-directed RNA polymerase activity (GO:0003899), Biological Process: transcription (GO:0006350)
TI0AQRHB18YK02FM1	Molecular Function: oxidoreductase activity, acting on NADH or NADPH (GO:0016651), Biological Process: ATP synthesis coupled electron transport (GO:0042773), Biological Process: oxidation reduction (GO:0055114)
TI0AQRHB18YK02RM1	Molecular Function: NADH dehydrogenase (ubiquinone) activity (GO:0008137), Biological Process: oxidation reduction (GO:0055114)
TI0AQRHB18YK11FM1	Molecular Function: glucose-6-phosphate isomerase activity (GO:0004347), Biological Process: gluconeogenesis (GO:0006094), Biological Process: glycolysis (GO:0006096)
TI0AQRHB18YK23RM1	Molecular Function: proline dehydrogenase activity (GO:0004657), Biological Process: glutamate biosynthetic process (GO:0006537), Biological Process: proline catabolic process (GO:0006562), Biological Process: oxidation reduction (GO:0055114)
TI0AQRHB18YL06FM1	Molecular Function: protein binding (GO:0005515)
TI0AQRHB18YL11RM1	Molecular Function: protein tyrosine kinase activity (GO:0004713), Molecular Function: ATP binding (GO:0005524), Biological Process: protein amino acid phosphorylation (GO:0006468)
TI0AQRHB18YL16FM1	Molecular Function: structural constituent of ribosome (GO:0003735), Cellular Component: intracellular (GO:0005622), Cellular Component: ribosome (GO:0005840), Biological Process: translation (GO:0006412)
TI0AQRHB18YL18RM1	Molecular Function: ATP binding (GO:0005524), Cellular Component: chloroplast (GO:0009507)
TI0AQRHB18YN01RM1	Molecular Function: protein tyrosine kinase activity (GO:0004713), Molecular Function: ATP binding (GO:0005524), Biological Process: protein amino acid phosphorylation (GO:0006468)
TI0AQRHB18YN17FM1
TI0AQRHB18YN18RM1	Molecular Function: protein tyrosine kinase activity (GO:0004713), Molecular Function: ATP binding (GO:0005524), Biological Process: protein amino acid phosphorylation (GO:0006468)
TI0AQRHB18YO13FM1	Biological Process: defense response (GO:0006952)
TI0AQRHB18YO19RM1
TI0AQRHB18YO20RM1	Molecular Function: protein kinase activity (GO:0004672), Molecular Function: ATP binding (GO:0005524), Biological Process: protein amino acid phosphorylation (GO:0006468)
TI0AQRHB18YO21RM1	Molecular Function: peroxidase activity (GO:0004601), Biological Process: response to oxidative stress (GO:0006979), Molecular Function: heme binding (GO:0020037), Biological Process: oxidation reduction (GO:0055114)
TI0AQRHB18YO22RM1	Molecular Function: ATP binding (GO:0005524), Biological Process: transport (GO:0006810), Cellular Component: integral to membrane (GO:0016021), Molecular Function: ATPase activity, coupled to transmembrane movement of substances (GO:0042626), Biological Process: transmembrane transport (GO:0055085)
TI0AQRHB18YP02FM1	Molecular Function: cysteine-type endopeptidase activity (GO:0004197), Biological Process: proteolysis (GO:0006508)
TI0AQRHB18YP03FM1	Biological Process: biosynthetic process (GO:0009058), Molecular Function: transferase activity, transferring nitrogenous groups (GO:0016769), Molecular Function: pyridoxal phosphate binding (GO:0030170)
TI0AQRHB18YP14FM1	Cellular Component: chromatin (GO:0000785), Molecular Function: chromatin binding (GO:0003682), Cellular Component: nucleus (GO:0005634), Biological Process: chromatin assembly or disassembly (GO:0006333)
TI0AQRHB18YP20FM1
TI0AQRHB18YP23FM1	Molecular Function: ATP binding (GO:0005524), Biological Process: apoptosis (GO:0006915)
TI0AQRHB19YA19FM1	Cellular Component: nucleus (GO:0005634), Cellular Component: cytoplasm (GO:0005737), Molecular Function: importin-alpha export receptor activity (GO:0008262), Biological Process: cell proliferation (GO:0008283)
TI0AQRHB19YB01FM1	Biological Process: ATP biosynthetic process (GO:0006754), Biological Process: cation transport (GO:0006812), Molecular Function: ATPase activity, coupled to transmembrane movement of ions, phosphorylative mechanism (GO:0015662), Cellular Component: membrane (GO:0016020)
TI0AQRHB19YC11FM1	Molecular Function: carboxy-lyase activity (GO:0016831), Biological Process: carboxylic acid metabolic process (GO:0019752), Molecular Function: pyridoxal phosphate binding (GO:0030170)
TI0AQRHB19YC22RM1	Molecular Function: transcription factor activity (GO:0003700), Molecular Function: sequence-specific DNA binding (GO:0043565), Biological Process: regulation of transcription (GO:0045449)
TI0AQRHB19YD08FM2	Molecular Function: monooxygenase activity (GO:0004497), Molecular Function: iron ion binding (GO:0005506), Molecular Function: electron carrier activity (GO:0009055), Molecular Function: heme binding (GO:0020037)
TI0AQRHB19YD17FM1	Molecular Function: protein kinase activity (GO:0004672), Molecular Function: ATP binding (GO:0005524), Biological Process: protein amino acid phosphorylation (GO:0006468)
TI0AQRHB19YE15RM1	Molecular Function: protein binding (GO:0005515)
TI0AQRHB19YF16FM2	Molecular Function: translation initiation factor activity (GO:0003743), Cellular Component: eukaryotic translation initiation factor 3 complex (GO:0005852), Biological Process: translational initiation (GO:0006413)
TI0AQRHB19YG18RM1	Molecular Function: protein binding (GO:0005515)
TI0AQRHB19YH06RM2	Biological Process: metabolic process (GO:0008152), Molecular Function: transferase activity, transferring hexosyl groups (GO:0016758)
TI0AQRHB19YH20RM2	Molecular Function: transcription factor activity (GO:0003700), Cellular Component: nucleus (GO:0005634), Biological Process: regulation of transcription, DNA-dependent (GO:0006355)
TI0AQRHB19YI19RM1	Molecular Function: protein binding (GO:0005515)
TI0AQRHB19YJ04FM2
TI0AQRHB19YJ12RM2	Cellular Component: cell wall (GO:0005618), Molecular Function: pectinesterase activity (GO:0030599), Biological Process: cell wall modification (GO:0042545)
TI0AQRHB19YL01RM1	Molecular Function: ATP binding (GO:0005524), Biological Process: apoptosis (GO:0006915)
TI0AQRHB19YL22RM2
TI0AQRHB19YN04FM2	Biological Process: cell death (GO:0008219), Cellular Component: integral to membrane (GO:0016021)
TI0AQRHB19YN05RM1	Molecular Function: ATP binding (GO:0005524), Biological Process: apoptosis (GO:0006915)
TI0AQRHB19YP17FM1	Molecular Function: catalytic activity (GO:0003824), Biological Process: trehalose biosynthetic process (GO:0005992)
TI0AQRHB1YB15FM1	Molecular Function: oxidoreductase activity (GO:0016491)
TI0AQRHB1YB20FM1	Molecular Function: oxidoreductase activity, acting on single donors with incorporation of molecular oxygen, incorporation of two atoms of oxygen (GO:0016702), Molecular Function: metal ion binding (GO:0046872), Biological Process: oxidation reduction (GO:0055114)
TI0AQRHB1YC01FM1
TI0AQRHB1YC20RM1
TI0AQRHB1YC22RM1	Molecular Function: monooxygenase activity (GO:0004497), Molecular Function: iron ion binding (GO:0005506), Molecular Function: electron carrier activity (GO:0009055), Molecular Function: heme binding (GO:0020037)
TI0AQRHB1YD01FM1
TI0AQRHB1YD01RM1	Molecular Function: NADH dehydrogenase (ubiquinone) activity (GO:0008137), Biological Process: ATP synthesis coupled electron transport (GO:0042773), Biological Process: oxidation reduction (GO:0055114)
TI0AQRHB1YD17FM1
TI0AQRHB1YD21RM1	Molecular Function: protein binding (GO:0005515)
TI0AQRHB1YD23FM1	Molecular Function: oxidoreductase activity (GO:0016491)
TI0AQRHB1YE18RM1	Molecular Function: carboxy-lyase activity (GO:0016831), Biological Process: carboxylic acid metabolic process (GO:0019752), Molecular Function: pyridoxal phosphate binding (GO:0030170)
TI0AQRHB1YE19FM1	Molecular Function: protein kinase activity (GO:0004672), Molecular Function: ATP binding (GO:0005524), Biological Process: protein amino acid phosphorylation (GO:0006468)
TI0AQRHB1YF10FM1	Molecular Function: ATP binding (GO:0005524), Cellular Component: chloroplast (GO:0009507)
TI0AQRHB1YF10RM1	Molecular Function: ATP binding (GO:0005524), Cellular Component: chloroplast (GO:0009507)
TI0AQRHB1YF13FM1	Molecular Function: nucleic acid binding (GO:0003676)
TI0AQRHB1YF23RM1	Molecular Function: protein binding (GO:0005515)
TI0AQRHB1YG22FM1
TI0AQRHB1YH07RM1	Molecular Function: GTP binding (GO:0005525)
TI0AQRHB1YH11FM1	Molecular Function: ATP binding (GO:0005524), Biological Process: apoptosis (GO:0006915)
TI0AQRHB1YH14FM1
TI0AQRHB1YH22RM1	Molecular Function: protein kinase activity (GO:0004672), Molecular Function: ATP binding (GO:0005524), Biological Process: protein amino acid phosphorylation (GO:0006468)
TI0AQRHB1YI12RM1
TI0AQRHB1YJ01RM1
TI0AQRHB1YK17RM1
TI0AQRHB1YL07RM1	Molecular Function: O-methyltransferase activity (GO:0008171)
TI0AQRHB1YL16FM1	Molecular Function: nucleotide binding (GO:0000166), Molecular Function: aminoacyl-tRNA ligase activity (GO:0004812), Molecular Function: ATP binding (GO:0005524), Cellular Component: cytoplasm (GO:0005737), Biological Process: translation (GO:0006412), Biological Process: tRNA aminoacylation for protein translation (GO:0006418)
TI0AQRHB1YM21RM1	Molecular Function: carbonate dehydratase activity (GO:0004089), Molecular Function: zinc ion binding (GO:0008270), Biological Process: carbon utilization (GO:0015976)
TI0AQRHB1YN10RM1
TI0AQRHB1YN12FM1	Molecular Function: protein kinase activity (GO:0004672), Molecular Function: ATP binding (GO:0005524), Biological Process: protein amino acid phosphorylation (GO:0006468)
TI0AQRHB1YN14RM1	Molecular Function: structural constituent of ribosome (GO:0003735), Cellular Component: intracellular (GO:0005622), Cellular Component: ribosome (GO:0005840), Biological Process: translation (GO:0006412)
TI0AQRHB1YN16RM1	Molecular Function: NADH dehydrogenase (ubiquinone) activity (GO:0008137), Biological Process: ATP synthesis coupled electron transport (GO:0042773), Biological Process: oxidation reduction (GO:0055114)
TI0AQRHB1YO16RM1	Molecular Function: ATP binding (GO:0005524)
TI0AQRHB1YO18RM1	Molecular Function: protein binding (GO:0005515)
TI0AQRHB1YO22RM1	Molecular Function: protein tyrosine kinase activity (GO:0004713), Molecular Function: ATP binding (GO:0005524), Biological Process: protein amino acid phosphorylation (GO:0006468)
TI0AQRHB1YP09FM1
TI0AQRHB20YA11FM1	Molecular Function: DNA binding (GO:0003677), Molecular Function: DNA-directed RNA polymerase activity (GO:0003899), Biological Process: transcription (GO:0006350)
TI0AQRHB20YA11RM1	Molecular Function: ATP binding (GO:0005524), Cellular Component: chloroplast (GO:0009507)
TI0AQRHB20YA19RM1	Molecular Function: protein binding (GO:0005515)
TI0AQRHB20YB11RM1	Molecular Function: ATP binding (GO:0005524), Biological Process: apoptosis (GO:0006915)
TI0AQRHB20YB12FM1	Molecular Function: ATP binding (GO:0005524), Biological Process: apoptosis (GO:0006915)
TI0AQRHB20YC08FM1	Molecular Function: protein binding (GO:0005515)
TI0AQRHB20YC24RM1	Molecular Function: catalytic activity (GO:0003824)
TI0AQRHB20YE03RM1	Biological Process: cell redox homeostasis (GO:0045454)
TI0AQRHB20YE08FM1
TI0AQRHB20YE24RM1	Molecular Function: transcription factor activity (GO:0003700), Molecular Function: sequence-specific DNA binding (GO:0043565), Biological Process: regulation of transcription (GO:0045449)
TI0AQRHB20YF13RM1	Molecular Function: protein kinase activity (GO:0004672), Molecular Function: ATP binding (GO:0005524), Biological Process: protein amino acid phosphorylation (GO:0006468)
TI0AQRHB20YG03FM1	Molecular Function: FMN binding (GO:0010181), Molecular Function: oxidoreductase activity (GO:0016491)
TI0AQRHB20YG13RM1
TI0AQRHB20YI13RM1
TI0AQRHB20YI24FM1	Molecular Function: ATP binding (GO:0005524), Cellular Component: chloroplast (GO:0009507)
TI0AQRHB20YL01FM1	Molecular Function: protein binding (GO:0005515)
TI0AQRHB20YL21FM1
TI0AQRHB20YM01FM1
TI0AQRHB20YM11RM1	Molecular Function: hydrogen ion transmembrane transporter activity (GO:0015078), Biological Process: ATP synthesis coupled proton transport (GO:0015986), Cellular Component: proton-transporting two-sector ATPase complex, proton-transporting domain (GO:0033177)
TI0AQRHB20YN03RM1	Biological Process: metabolic process (GO:0008152), Molecular Function: oxidoreductase activity (GO:0016491)
TI0AQRHB20YN10RM1	Molecular Function: monooxygenase activity (GO:0004497), Molecular Function: iron ion binding (GO:0005506), Molecular Function: electron carrier activity (GO:0009055), Molecular Function: heme binding (GO:0020037)
TI0AQRHB20YN11FM1	Biological Process: cellular process (GO:0009987)
TI0AQRHB20YO03FM1	Molecular Function: protein binding (GO:0005515)
TI0AQRHB20YO10RM1	Molecular Function: hydrolase activity, hydrolyzing O-glycosyl compounds (GO:0004553), Biological Process: carbohydrate metabolic process (GO:0005975)
TI0AQRHB20YO13RM1	Molecular Function: ATP binding (GO:0005524), Biological Process: apoptosis (GO:0006915)
TI0AQRHB20YO19RM1	Biological Process: metabolic process (GO:0008152), Molecular Function: transferase activity, transferring hexosyl groups (GO:0016758)
TI0AQRHB20YP17RM1	Molecular Function: DNA binding (GO:0003677), Cellular Component: nucleus (GO:0005634)
TI0AQRHB20YP22RM1	Molecular Function: DNA binding (GO:0003677), Molecular Function: DNA topoisomerase (ATP-hydrolyzing) activity (GO:0003918), Molecular Function: ATP binding (GO:0005524), Cellular Component: chromosome (GO:0005694), Biological Process: DNA topological change (GO:0006265)
TI0AQRHB21YA06FM1	Molecular Function: ATP binding (GO:0005524), Cellular Component: chloroplast (GO:0009507)
TI0AQRHB21YA22FM1	Molecular Function: transcription factor activity (GO:0003700), Cellular Component: nucleus (GO:0005634), Biological Process: regulation of transcription, DNA-dependent (GO:0006355), Molecular Function: sequence-specific DNA binding (GO:0043565)
TI0AQRHB21YB21RM1	Molecular Function: translation initiation factor activity (GO:0003743), Cellular Component: eukaryotic translation initiation factor 3 complex (GO:0005852), Biological Process: translational initiation (GO:0006413)
TI0AQRHB21YD07RM1
TI0AQRHB21YD09FM1	Molecular Function: protein binding (GO:0005515)
TI0AQRHB21YD13FM1	Molecular Function: binding (GO:0005488)
TI0AQRHB21YD24RM1	Molecular Function: protein kinase activity (GO:0004672), Molecular Function: ATP binding (GO:0005524), Biological Process: protein amino acid phosphorylation (GO:0006468)
TI0AQRHB21YE21RM1	Molecular Function: NADH dehydrogenase (ubiquinone) activity (GO:0008137), Biological Process: ATP synthesis coupled electron transport (GO:0042773), Biological Process: oxidation reduction (GO:0055114)
TI0AQRHB21YF04FM1	Molecular Function: ATP binding (GO:0005524), Cellular Component: chloroplast (GO:0009507)
TI0AQRHB21YF06FM1
TI0AQRHB21YF17RM1
TI0AQRHB21YG24FM1
TI0AQRHB21YH09FM1	Molecular Function: glutathione peroxidase activity (GO:0004602), Biological Process: response to oxidative stress (GO:0006979), Biological Process: oxidation reduction (GO:0055114)
TI0AQRHB21YI01FM1	Molecular Function: protein binding (GO:0005515)
TI0AQRHB21YJ02FM1
TI0AQRHB21YJ04RM1	Molecular Function: nucleic acid binding (GO:0003676), Molecular Function: zinc ion binding (GO:0008270)
TI0AQRHB21YK11FM1	Molecular Function: transporter activity (GO:0005215), Biological Process: oligopeptide transport (GO:0006857), Cellular Component: membrane (GO:0016020)
TI0AQRHB21YK15RM1	Molecular Function: ATP binding (GO:0005524), Molecular Function: ATPase activity (GO:0016887)
TI0AQRHB21YK21FM1	Molecular Function: catalytic activity (GO:0003824), Molecular Function: metal ion binding (GO:0046872)
TI0AQRHB21YL22FM1	Biological Process: cation transport (GO:0006812), Molecular Function: cation transmembrane transporter activity (GO:0008324), Biological Process: transmembrane transport (GO:0055085)
TI0AQRHB21YM03FM1
TI0AQRHB21YM05FM1	Biological Process: cell death (GO:0008219), Cellular Component: integral to membrane (GO:0016021)
TI0AQRHB21YN02RM1	Molecular Function: monooxygenase activity (GO:0004497), Molecular Function: iron ion binding (GO:0005506), Molecular Function: electron carrier activity (GO:0009055), Molecular Function: heme binding (GO:0020037)
TI0AQRHB21YN08RM1	Molecular Function: monooxygenase activity (GO:0004497), Molecular Function: iron ion binding (GO:0005506), Molecular Function: electron carrier activity (GO:0009055), Molecular Function: heme binding (GO:0020037)
TI0AQRHB21YP22RM1
TI0AQRHB21YP23FM1	Molecular Function: NADH dehydrogenase (ubiquinone) activity (GO:0008137), Biological Process: ATP synthesis coupled electron transport (GO:0042773), Biological Process: oxidation reduction (GO:0055114)
TI0AQRHB22YA08RM1	Molecular Function: electron carrier activity (GO:0009055), Cellular Component: membrane (GO:0016020), Molecular Function: oxidoreductase activity (GO:0016491)
TI0AQRHB22YA14RM1	Molecular Function: RNA binding (GO:0003723), Biological Process: rRNA processing (GO:0006364), Biological Process: tRNA processing (GO:0008033), Molecular Function: methyltransferase activity (GO:0008168)
TI0AQRHB22YA22FM1	Biological Process: cellular aromatic compound metabolic process (GO:0006725), Molecular Function: ferrous iron binding (GO:0008198), Molecular Function: oxidoreductase activity (GO:0016491)
TI0AQRHB22YB09FM2	Biological Process: defense response (GO:0006952)
TI0AQRHB22YC13FM1	Molecular Function: DNA binding (GO:0003677), Molecular Function: catalytic activity (GO:0003824), Molecular Function: ATP binding (GO:0005524), Cellular Component: chromosome (GO:0005694), Biological Process: DNA metabolic process (GO:0006259)
TI0AQRHB22YC23FM1	Molecular Function: ATP binding (GO:0005524), Biological Process: apoptosis (GO:0006915)
TI0AQRHB22YF11FM2	Molecular Function: magnesium ion binding (GO:0000287), Molecular Function: lyase activity (GO:0016829)
TI0AQRHB22YF20FM1	Biological Process: cation transport (GO:0006812), Molecular Function: solute:hydrogen antiporter activity (GO:0015299), Cellular Component: integral to membrane (GO:0016021), Biological Process: transmembrane transport (GO:0055085)
TI0AQRHB22YH11FM2	Molecular Function: magnesium ion binding (GO:0000287), Molecular Function: lyase activity (GO:0016829)
TI0AQRHB22YH18RM1	Molecular Function: monooxygenase activity (GO:0004497), Molecular Function: iron ion binding (GO:0005506), Molecular Function: electron carrier activity (GO:0009055), Molecular Function: heme binding (GO:0020037)
TI0AQRHB22YI03RM1
TI0AQRHB22YI14RM1	Molecular Function: protein binding (GO:0005515)
TI0AQRHB22YI18RM1	Molecular Function: protein binding (GO:0005515)
TI0AQRHB22YI19FM1
TI0AQRHB22YJ01FM2	Molecular Function: transporter activity (GO:0005215), Biological Process: transport (GO:0006810), Cellular Component: membrane (GO:0016020)
TI0AQRHB22YJ11FM2	Molecular Function: oxidoreductase activity (GO:0016491), Molecular Function: FAD binding (GO:0050660)
TI0AQRHB22YJ11RM2	Molecular Function: oxidoreductase activity (GO:0016491), Molecular Function: FAD binding (GO:0050660)
TI0AQRHB22YJ15FM2
TI0AQRHB22YJ22RM1	Molecular Function: NADH dehydrogenase (ubiquinone) activity (GO:0008137), Biological Process: ATP synthesis coupled electron transport (GO:0042773), Biological Process: oxidation reduction (GO:0055114)
TI0AQRHB22YK08FM1	Cellular Component: cell wall (GO:0005618), Biological Process: cellular glucan metabolic process (GO:0006073), Molecular Function: xyloglucan:xyloglucosyl transferase activity (GO:0016762), Cellular Component: apoplast (GO:0048046)
TI0AQRHB22YK16RM1	Molecular Function: polygalacturonase activity (GO:0004650), Biological Process: carbohydrate metabolic process (GO:0005975)
TI0AQRHB22YL07RM2	Molecular Function: DNA binding (GO:0003677), Molecular Function: DNA-directed RNA polymerase activity (GO:0003899), Biological Process: transcription (GO:0006350)
TI0AQRHB22YM14FM1	Molecular Function: protein binding (GO:0005515), Biological Process: intracellular protein transport (GO:0006886), Biological Process: ER to Golgi vesicle-mediated transport (GO:0006888), Cellular Component: COPII vesicle coat (GO:0030127)
TI0AQRHB22YM21RM1
TI0AQRHB22YM24FM1	Molecular Function: copper ion binding (GO:0005507), Molecular Function: oxidoreductase activity (GO:0016491), Biological Process: oxidation reduction (GO:0055114)
TI0AQRHB22YN06FM1	Molecular Function: NADH dehydrogenase (ubiquinone) activity (GO:0008137), Biological Process: oxidation reduction (GO:0055114)
TI0AQRHB22YO12FM1
TI0AQRHB22YO22FM1	Biological Process: vesicle docking during exocytosis (GO:0006904), Biological Process: vesicle-mediated transport (GO:0016192)
TI0AQRHB22YP10FM1	Molecular Function: ATP binding (GO:0005524), Cellular Component: chloroplast (GO:0009507)
TI0AQRHB22YP11FM2
TI0AQRHB22YP15RM2
TI0AQRHB22YP18FM1	Molecular Function: nutrient reservoir activity (GO:0045735)
TI0AQRHB22YP22RM1	Molecular Function: protein binding (GO:0005515)
TI0AQRHB23YA22RM1	Molecular Function: chorismate synthase activity (GO:0004107), Biological Process: aromatic amino acid family biosynthetic process (GO:0009073)
TI0AQRHB23YC15RM1
TI0AQRHB23YC21RM1	Molecular Function: protein tyrosine kinase activity (GO:0004713), Molecular Function: ATP binding (GO:0005524), Biological Process: protein amino acid phosphorylation (GO:0006468)
TI0AQRHB23YD04RM1
TI0AQRHB23YD16FM1	Molecular Function: protein binding (GO:0005515)
TI0AQRHB23YD17RM1
TI0AQRHB23YE01FM1
TI0AQRHB23YE03RM1
TI0AQRHB23YE17RM1	Molecular Function: nutrient reservoir activity (GO:0045735)
TI0AQRHB23YF09FM1
TI0AQRHB23YF11FM1	Molecular Function: ATP binding (GO:0005524), Biological Process: ATP biosynthetic process (GO:0006754), Cellular Component: membrane (GO:0016020), Molecular Function: hydrolase activity, acting on acid anhydrides, catalyzing transmembrane movement of substances (GO:0016820)
TI0AQRHB23YF12FM1	Molecular Function: O-methyltransferase activity (GO:0008171)
TI0AQRHB23YF18FM1	Molecular Function: enzyme inhibitor activity (GO:0004857), Molecular Function: pectinesterase activity (GO:0030599)
TI0AQRHB23YG23FM1
TI0AQRHB23YI11RM1	Molecular Function: protein binding (GO:0005515)
TI0AQRHB23YI24FM1	Molecular Function: ATP binding (GO:0005524), Molecular Function: ATPase activity (GO:0016887)
TI0AQRHB23YJ05RM1	Molecular Function: protein binding (GO:0005515)
TI0AQRHB23YJ20FM1	Molecular Function: DNA binding (GO:0003677), Molecular Function: DNA-directed RNA polymerase activity (GO:0003899), Biological Process: transcription (GO:0006350)
TI0AQRHB23YK13FM1
TI0AQRHB23YK21RM1
TI0AQRHB23YM09RM1
TI0AQRHB23YN01FM1	Molecular Function: protein binding (GO:0005515)
TI0AQRHB23YO23FM1
TI0AQRHB23YP03RM1	Cellular Component: membrane (GO:0016020), Biological Process: metal ion transport (GO:0030001), Molecular Function: metal ion transmembrane transporter activity (GO:0046873), Biological Process: transmembrane transport (GO:0055085)
TI0AQRHB24YA05FM1
TI0AQRHB24YA18RM1
TI0AQRHB24YC14RM1	Molecular Function: catalytic activity (GO:0003824)
TI0AQRHB24YD03RM1	Molecular Function: protein tyrosine kinase activity (GO:0004713), Molecular Function: ATP binding (GO:0005524), Biological Process: protein amino acid phosphorylation (GO:0006468)
TI0AQRHB24YE01RM1
TI0AQRHB24YE14RM1	Molecular Function: protein binding (GO:0005515)
TI0AQRHB24YF08RM1
TI0AQRHB24YF11RM1	Biological Process: metabolic process (GO:0008152), Molecular Function: transferase activity, transferring hexosyl groups (GO:0016758)
TI0AQRHB24YG03FM1	Molecular Function: monooxygenase activity (GO:0004497), Molecular Function: iron ion binding (GO:0005506), Molecular Function: electron carrier activity (GO:0009055), Molecular Function: heme binding (GO:0020037)
TI0AQRHB24YG10RM1
TI0AQRHB24YG17FM1
TI0AQRHB24YH06RM1	Molecular Function: structural constituent of ribosome (GO:0003735), Cellular Component: intracellular (GO:0005622), Cellular Component: ribosome (GO:0005840), Biological Process: translation (GO:0006412)
TI0AQRHB24YH11FM1
TI0AQRHB24YH17FM1	Molecular Function: ATP binding (GO:0005524), Cellular Component: chloroplast (GO:0009507)
TI0AQRHB24YH17RM1	Molecular Function: ATP binding (GO:0005524), Cellular Component: chloroplast (GO:0009507)
TI0AQRHB24YH23FM1	Biological Process: transport (GO:0006810), Cellular Component: membrane (GO:0016020)
TI0AQRHB24YI10FM1	Molecular Function: ATP binding (GO:0005524)
TI0AQRHB24YI13RM1	Molecular Function: ATP binding (GO:0005524), Biological Process: apoptosis (GO:0006915)
TI0AQRHB24YI24RM1	Biological Process: metabolic process (GO:0008152), Molecular Function: transferase activity, transferring hexosyl groups (GO:0016758)
TI0AQRHB24YJ08FM1	Molecular Function: protein binding (GO:0005515)
TI0AQRHB24YK11FM1	Molecular Function: copper ion binding (GO:0005507), Molecular Function: amine oxidase activity (GO:0008131), Biological Process: amine metabolic process (GO:0009308), Molecular Function: quinone binding (GO:0048038), Biological Process: oxidation reduction (GO:0055114)
TI0AQRHB24YK17FM1	Molecular Function: protein binding (GO:0005515)
TI0AQRHB24YK20FM1	Molecular Function: monooxygenase activity (GO:0004497), Molecular Function: iron ion binding (GO:0005506), Molecular Function: electron carrier activity (GO:0009055), Molecular Function: heme binding (GO:0020037)
TI0AQRHB24YL12RM1
TI0AQRHB24YL16RM1	Cellular Component: membrane (GO:0016020)
TI0AQRHB24YL22FM1
TI0AQRHB24YM02RM1
TI0AQRHB24YM16RM1	Molecular Function: monooxygenase activity (GO:0004497), Molecular Function: iron ion binding (GO:0005506), Molecular Function: electron carrier activity (GO:0009055), Molecular Function: heme binding (GO:0020037)
TI0AQRHB24YM23FM1
TI0AQRHB24YN10FM1	Molecular Function: protein binding (GO:0005515)
TI0AQRHB24YN10RM1	Biological Process: biosynthetic process (GO:0009058), Molecular Function: transferase activity (GO:0016740)
TI0AQRHB24YO12FM1	Molecular Function: catalytic activity (GO:0003824), Molecular Function: ATP binding (GO:0005524), Biological Process: metabolic process (GO:0008152)
TI0AQRHB24YP07RM1	Molecular Function: structural constituent of ribosome (GO:0003735), Cellular Component: intracellular (GO:0005622), Cellular Component: ribosome (GO:0005840), Biological Process: translation (GO:0006412)
TI0AQRHB24YP18FM1	Molecular Function: ATP binding (GO:0005524), Biological Process: apoptosis (GO:0006915)
TI0AQRHB24YP22FM1	Molecular Function: protein binding (GO:0005515)
TI0AQRHB25YA21FM1	Molecular Function: protein tyrosine kinase activity (GO:0004713), Molecular Function: ATP binding (GO:0005524), Biological Process: protein amino acid phosphorylation (GO:0006468)
TI0AQRHB25YB01RM1	Biological Process: metabolic process (GO:0008152), Molecular Function: transferase activity, transferring acyl groups other than amino-acyl groups (GO:0016747)
TI0AQRHB25YC02FM1	Molecular Function: serine-type endopeptidase inhibitor activity (GO:0004867)
TI0AQRHB25YC13RM1	Molecular Function: oxidoreductase activity, acting on NADH or NADPH (GO:0016651), Biological Process: ATP synthesis coupled electron transport (GO:0042773), Biological Process: oxidation reduction (GO:0055114)
TI0AQRHB25YD12RM1	Molecular Function: oxidoreductase activity, acting on NADH or NADPH (GO:0016651), Biological Process: ATP synthesis coupled electron transport (GO:0042773), Biological Process: oxidation reduction (GO:0055114)
TI0AQRHB25YD13RM1	Molecular Function: monooxygenase activity (GO:0004497), Molecular Function: iron ion binding (GO:0005506), Molecular Function: electron carrier activity (GO:0009055), Molecular Function: heme binding (GO:0020037)
TI0AQRHB25YD14FM1
TI0AQRHB25YD19RM1	Molecular Function: serine-type carboxypeptidase activity (GO:0004185), Biological Process: proteolysis (GO:0006508)
TI0AQRHB25YE11FM1	Molecular Function: transcription factor activity (GO:0003700), Biological Process: regulation of transcription, DNA-dependent (GO:0006355), Molecular Function: zinc ion binding (GO:0008270), Molecular Function: sequence-specific DNA binding (GO:0043565)
TI0AQRHB25YE14RM1	Molecular Function: protein kinase activity (GO:0004672), Molecular Function: ATP binding (GO:0005524), Biological Process: protein amino acid phosphorylation (GO:0006468)
TI0AQRHB25YF23RM1	Cellular Component: endoplasmic reticulum (GO:0005783), Cellular Component: integral to membrane (GO:0016021), Biological Process: sterol metabolic process (GO:0016125), Molecular Function: cholestenol delta-isomerase activity (GO:0047750)
TI0AQRHB25YG02RM1	Molecular Function: protein binding (GO:0005515)
TI0AQRHB25YG04RM1	Molecular Function: monooxygenase activity (GO:0004497), Molecular Function: iron ion binding (GO:0005506), Molecular Function: electron carrier activity (GO:0009055), Molecular Function: heme binding (GO:0020037)
TI0AQRHB25YG18RM1	Molecular Function: catalytic activity (GO:0003824), Biological Process: isoprenoid biosynthetic process (GO:0008299)
TI0AQRHB25YH15RM1
TI0AQRHB25YI13FM1	Molecular Function: protein tyrosine kinase activity (GO:0004713), Molecular Function: ATP binding (GO:0005524), Biological Process: protein amino acid phosphorylation (GO:0006468)
TI0AQRHB25YI19FM1	Molecular Function: small conjugating protein ligase activity (GO:0019787), Biological Process: post-translational protein modification (GO:0043687), Biological Process: regulation of protein metabolic process (GO:0051246)
TI0AQRHB25YJ02FM1	Molecular Function: ATP binding (GO:0005524), Cellular Component: chloroplast (GO:0009507)
TI0AQRHB25YJ20FM1	Molecular Function: hydrolase activity, hydrolyzing O-glycosyl compounds (GO:0004553), Biological Process: carbohydrate metabolic process (GO:0005975)
TI0AQRHB25YJ22FM1
TI0AQRHB25YJ24FM1	Molecular Function: protein kinase activity (GO:0004672), Molecular Function: ATP binding (GO:0005524), Biological Process: protein amino acid phosphorylation (GO:0006468)
TI0AQRHB25YK18FM1	Molecular Function: protein kinase activity (GO:0004672), Molecular Function: ATP binding (GO:0005524), Biological Process: protein amino acid phosphorylation (GO:0006468)
TI0AQRHB25YK21FM1
TI0AQRHB25YM10FM1
TI0AQRHB25YM18FM1	Molecular Function: transporter activity (GO:0005215), Biological Process: oligopeptide transport (GO:0006857), Cellular Component: membrane (GO:0016020)
TI0AQRHB25YN04FM1	Biological Process: response to metal ion (GO:0010038), Molecular Function: glutathione gamma-glutamylcysteinyltransferase activity (GO:0016756), Molecular Function: metal ion binding (GO:0046872), Biological Process: phytochelatin biosynthetic process (GO:0046938)
TI0AQRHB25YN13RM1	Molecular Function: monooxygenase activity (GO:0004497), Molecular Function: iron ion binding (GO:0005506), Molecular Function: electron carrier activity (GO:0009055), Molecular Function: heme binding (GO:0020037)
TI0AQRHB25YO08FM1	Molecular Function: transporter activity (GO:0005215), Biological Process: transport (GO:0006810), Cellular Component: integral to membrane (GO:0016021), Biological Process: transmembrane transport (GO:0055085)
TI0AQRHB25YP09FM1	Molecular Function: NADH dehydrogenase (ubiquinone) activity (GO:0008137), Biological Process: oxidation reduction (GO:0055114)
TI0AQRHB25YP09RM1	Molecular Function: DNA binding (GO:0003677), Molecular Function: DNA-directed RNA polymerase activity (GO:0003899), Biological Process: transcription (GO:0006350)
TI0AQRHB25YP13FM1
TI0AQRHB26YA12FM1
TI0AQRHB26YA21FM1	Molecular Function: protein kinase activity (GO:0004672), Molecular Function: ATP binding (GO:0005524), Biological Process: protein amino acid phosphorylation (GO:0006468)
TI0AQRHB26YB16FM1
TI0AQRHB26YB16RM1	Molecular Function: protein kinase activity (GO:0004672), Molecular Function: ATP binding (GO:0005524), Biological Process: protein amino acid phosphorylation (GO:0006468)
TI0AQRHB26YD08RM1
TI0AQRHB26YD16FM1
TI0AQRHB26YE10RM1	Biological Process: proteolysis (GO:0006508), Molecular Function: cysteine-type peptidase activity (GO:0008234)
TI0AQRHB26YF06FM1
TI0AQRHB26YF12FM1	Molecular Function: transporter activity (GO:0005215), Biological Process: oligopeptide transport (GO:0006857), Cellular Component: membrane (GO:0016020)
TI0AQRHB26YF19RM1	Molecular Function: protein binding (GO:0005515)
TI0AQRHB26YF21FM1	Molecular Function: ATP binding (GO:0005524), Biological Process: apoptosis (GO:0006915)
TI0AQRHB26YG12RM1	Molecular Function: two-component response regulator activity (GO:0000156), Biological Process: two-component signal transduction system (phosphorelay) (GO:0000160), Biological Process: regulation of transcription, DNA-dependent (GO:0006355)
TI0AQRHB26YH06FM1	Molecular Function: ATP binding (GO:0005524), Cellular Component: chloroplast (GO:0009507)
TI0AQRHB26YH06RM1	Molecular Function: DNA binding (GO:0003677), Molecular Function: DNA-directed RNA polymerase activity (GO:0003899), Biological Process: transcription (GO:0006350)
TI0AQRHB26YH15FM1	Molecular Function: ATP binding (GO:0005524), Cellular Component: chloroplast (GO:0009507)
TI0AQRHB26YH15RM1	Molecular Function: ATP binding (GO:0005524), Cellular Component: chloroplast (GO:0009507)
TI0AQRHB26YH18RM1	Molecular Function: protein kinase activity (GO:0004672), Molecular Function: ATP binding (GO:0005524), Biological Process: protein amino acid phosphorylation (GO:0006468)
TI0AQRHB26YH21RM1	Molecular Function: protein binding (GO:0005515)
TI0AQRHB26YK08RM1	Molecular Function: protein binding (GO:0005515)
TI0AQRHB26YK21FM1
TI0AQRHB26YK21RM1	Molecular Function: ATP binding (GO:0005524), Cellular Component: chloroplast (GO:0009507)
TI0AQRHB26YL02FM1	Molecular Function: NADH dehydrogenase (ubiquinone) activity (GO:0008137), Biological Process: oxidation reduction (GO:0055114)
TI0AQRHB26YL02RM1	Molecular Function: structural constituent of ribosome (GO:0003735), Cellular Component: intracellular (GO:0005622), Cellular Component: ribosome (GO:0005840), Biological Process: translation (GO:0006412)
TI0AQRHB26YL15RM1	Biological Process: metabolic process (GO:0008152), Molecular Function: transferase activity, transferring hexosyl groups (GO:0016758)
TI0AQRHB26YM04FM1	Molecular Function: ATP binding (GO:0005524), Biological Process: transport (GO:0006810), Cellular Component: integral to membrane (GO:0016021), Molecular Function: ATPase activity, coupled to transmembrane movement of substances (GO:0042626), Biological Process: transmembrane transport (GO:0055085)
TI0AQRHB26YM05FM1	Molecular Function: phospholipid binding (GO:0005543)
TI0AQRHB26YN24RM1	Molecular Function: oxidoreductase activity (GO:0016491), Biological Process: oxidation reduction (GO:0055114)
TI0AQRHB26YO20FM1
TI0AQRHB26YP02RM1
TI0AQRHB26YP12FM1	Molecular Function: protein binding (GO:0005515)
TI0AQRHB26YP18RM1	Molecular Function: protein binding (GO:0005515)
TI0AQRHB26YP22FM1	Molecular Function: galactoside 2-alpha-L-fucosyltransferase activity (GO:0008107), Cellular Component: membrane (GO:0016020), Biological Process: cell wall biogenesis (GO:0042546)
TI0AQRHB27YA04FM1	Molecular Function: RNA binding (GO:0003723), Molecular Function: translation initiation factor activity (GO:0003743), Biological Process: translational initiation (GO:0006413)
TI0AQRHB27YA15FM1	Molecular Function: hydrolase activity, hydrolyzing O-glycosyl compounds (GO:0004553), Biological Process: carbohydrate metabolic process (GO:0005975)
TI0AQRHB27YB08FM1	Molecular Function: ATP binding (GO:0005524), Cellular Component: chloroplast (GO:0009507)
TI0AQRHB27YB23FM1	Molecular Function: ATP binding (GO:0005524), Biological Process: apoptosis (GO:0006915)
TI0AQRHB27YC01FM1	Molecular Function: nucleic acid binding (GO:0003676), Molecular Function: zinc ion binding (GO:0008270)
TI0AQRHB27YC04FM1	Molecular Function: ATP binding (GO:0005524), Cellular Component: chloroplast (GO:0009507)
TI0AQRHB27YC05FM1
TI0AQRHB27YC20RM1
TI0AQRHB27YE03RM1	Biological Process: transmembrane transport (GO:0055085)
TI0AQRHB27YE07FM1	Biological Process: transmembrane transport (GO:0055085)
TI0AQRHB27YE12FM1	Molecular Function: DNA binding (GO:0003677), Molecular Function: DNA-directed RNA polymerase activity (GO:0003899), Biological Process: transcription (GO:0006350)
TI0AQRHB27YE17RM1	Biological Process: metabolic process (GO:0008152), Molecular Function: transferase activity, transferring hexosyl groups (GO:0016758)
TI0AQRHB27YF05RM1	Molecular Function: protein kinase activity (GO:0004672), Molecular Function: ATP binding (GO:0005524), Biological Process: protein amino acid phosphorylation (GO:0006468)
TI0AQRHB27YF14RM1	Molecular Function: ATP binding (GO:0005524)
TI0AQRHB27YG19FM1
TI0AQRHB27YI04FM1	Biological Process: metabolic process (GO:0008152), Molecular Function: transferase activity, transferring hexosyl groups (GO:0016758)
TI0AQRHB27YI09RM1	Molecular Function: NADH dehydrogenase (ubiquinone) activity (GO:0008137), Biological Process: ATP synthesis coupled electron transport (GO:0042773), Biological Process: oxidation reduction (GO:0055114)
TI0AQRHB27YI11RM1	Molecular Function: GTPase activity (GO:0003924), Molecular Function: GTP binding (GO:0005525), Cellular Component: protein complex (GO:0043234), Biological Process: protein polymerization (GO:0051258)
TI0AQRHB27YJ18FM1	Molecular Function: structural constituent of ribosome (GO:0003735), Cellular Component: ribosome (GO:0005840), Biological Process: translation (GO:0006412), Molecular Function: rRNA binding (GO:0019843)
TI0AQRHB27YJ24RM1	Molecular Function: ATP binding (GO:0005524), Biological Process: apoptosis (GO:0006915)
TI0AQRHB27YK21FM1
TI0AQRHB27YL06RM1	Cellular Component: phosphopyruvate hydratase complex (GO:0000015), Molecular Function: magnesium ion binding (GO:0000287), Molecular Function: phosphopyruvate hydratase activity (GO:0004634), Biological Process: glycolysis (GO:0006096)
TI0AQRHB27YL16FM1	Molecular Function: ATP binding (GO:0005524), Biological Process: transport (GO:0006810), Cellular Component: integral to membrane (GO:0016021), Molecular Function: ATPase activity, coupled to transmembrane movement of substances (GO:0042626), Biological Process: transmembrane transport (GO:0055085)
TI0AQRHB27YL17FM1	Molecular Function: protein kinase activity (GO:0004672), Molecular Function: ATP binding (GO:0005524), Biological Process: protein amino acid phosphorylation (GO:0006468)
TI0AQRHB27YL20RM1	Molecular Function: protein tyrosine kinase activity (GO:0004713), Molecular Function: ATP binding (GO:0005524), Biological Process: protein amino acid phosphorylation (GO:0006468)
TI0AQRHB27YM04RM1	Molecular Function: protein kinase activity (GO:0004672), Molecular Function: ATP binding (GO:0005524), Biological Process: protein amino acid phosphorylation (GO:0006468)
TI0AQRHB27YM08FM1	Cellular Component: intracellular (GO:0005622), Molecular Function: zinc ion binding (GO:0008270)
TI0AQRHB27YN14RM1	Molecular Function: glycine hydroxymethyltransferase activity (GO:0004372), Biological Process: glycine metabolic process (GO:0006544), Biological Process: L-serine metabolic process (GO:0006563)
TI0AQRHB27YO06RM1	Molecular Function: protein binding (GO:0005515)
TI0AQRHB27YP15FM1
TI0AQRHB28YA01RM1
TI0AQRHB28YA14FM1	Molecular Function: protein binding (GO:0005515)
TI0AQRHB28YB05RM1
TI0AQRHB28YB22RM1	Molecular Function: ATP binding (GO:0005524), Cellular Component: chloroplast (GO:0009507)
TI0AQRHB28YB23RM1	Molecular Function: NADH dehydrogenase (ubiquinone) activity (GO:0008137), Biological Process: ATP synthesis coupled electron transport (GO:0042773), Biological Process: oxidation reduction (GO:0055114)
TI0AQRHB28YC14FM1
TI0AQRHB28YC21FM1	Cellular Component: integral to membrane (GO:0016021), Biological Process: protein insertion into membrane (GO:0051205)
TI0AQRHB28YD12RM1	Molecular Function: protein binding (GO:0005515)
TI0AQRHB28YD13FM1	Molecular Function: protein binding (GO:0005515)
TI0AQRHB28YD14FM1	Molecular Function: ATP binding (GO:0005524), Biological Process: apoptosis (GO:0006915)
TI0AQRHB28YD21FM1	Molecular Function: protein binding (GO:0005515)
TI0AQRHB28YD23FM1	Molecular Function: protein tyrosine kinase activity (GO:0004713), Molecular Function: ATP binding (GO:0005524), Biological Process: protein amino acid phosphorylation (GO:0006468)
TI0AQRHB28YD23RM1	Molecular Function: protein binding (GO:0005515)
TI0AQRHB28YE01RM1	Molecular Function: protein kinase activity (GO:0004672), Molecular Function: ATP binding (GO:0005524), Biological Process: protein amino acid phosphorylation (GO:0006468)
TI0AQRHB28YE06RM1	Molecular Function: heat shock protein binding (GO:0031072)
TI0AQRHB28YG02RM1	Molecular Function: hydrolase activity (GO:0016787)
TI0AQRHB28YG05RM1	Molecular Function: protein binding (GO:0005515)
TI0AQRHB28YI02FM1
TI0AQRHB28YK09RM1	Molecular Function: protein tyrosine kinase activity (GO:0004713), Molecular Function: ATP binding (GO:0005524), Biological Process: protein amino acid phosphorylation (GO:0006468)
TI0AQRHB28YK13FM1	Molecular Function: transaminase activity (GO:0008483), Molecular Function: pyridoxal phosphate binding (GO:0030170)
TI0AQRHB28YL03FM1
TI0AQRHB28YL04FM1	Molecular Function: protein binding (GO:0005515)
TI0AQRHB28YL09FM1	Molecular Function: catalytic activity (GO:0003824)
TI0AQRHB28YM14FM1
TI0AQRHB28YO09FM1
TI0AQRHB29YA13RM1	Molecular Function: NADH dehydrogenase (ubiquinone) activity (GO:0008137), Molecular Function: quinone binding (GO:0048038), Molecular Function: 4 iron, 4 sulfur cluster binding (GO:0051539), Biological Process: oxidation reduction (GO:0055114)
TI0AQRHB29YA22RM1	Cellular Component: phosphopyruvate hydratase complex (GO:0000015), Molecular Function: magnesium ion binding (GO:0000287), Molecular Function: phosphopyruvate hydratase activity (GO:0004634), Biological Process: glycolysis (GO:0006096)
TI0AQRHB29YA24RM1	Cellular Component: phosphopyruvate hydratase complex (GO:0000015), Molecular Function: magnesium ion binding (GO:0000287), Molecular Function: phosphopyruvate hydratase activity (GO:0004634), Biological Process: glycolysis (GO:0006096)
TI0AQRHB29YC03FM1	Molecular Function: DNA binding (GO:0003677), Molecular Function: DNA-directed RNA polymerase activity (GO:0003899), Biological Process: transcription (GO:0006350)
TI0AQRHB29YC15FM1
TI0AQRHB29YD01FM1	Molecular Function: protein binding (GO:0005515)
TI0AQRHB29YE10FM1
TI0AQRHB29YF14FM1	Molecular Function: DNA binding (GO:0003677), Molecular Function: zinc ion binding (GO:0008270), Biological Process: regulation of transcription (GO:0045449)
TI0AQRHB29YH22FM1	Molecular Function: serine-type endopeptidase activity (GO:0004252), Biological Process: proteolysis (GO:0006508)
TI0AQRHB29YI09FM1	Cellular Component: cell wall (GO:0005618), Molecular Function: pectinesterase activity (GO:0030599), Biological Process: cell wall modification (GO:0042545)
TI0AQRHB29YI22RM1
TI0AQRHB29YJ14FM1	Molecular Function: protein binding (GO:0005515)
TI0AQRHB29YL01RM1	Molecular Function: protein binding (GO:0005515)
TI0AQRHB29YL05FM1	Molecular Function: protein binding (GO:0005515)
TI0AQRHB29YM20RM1	Biological Process: metabolic process (GO:0008152)
TI0AQRHB29YN08RM1
TI0AQRHB29YO05FM1
TI0AQRHB29YO22RM1	Molecular Function: protein binding (GO:0005515), Cellular Component: anaphase-promoting complex (GO:0005680), Biological Process: regulation of mitotic metaphase/anaphase transition (GO:0030071)
TI0AQRHB29YP04RM1
TI0AQRHB2YA10FM1	Molecular Function: nutrient reservoir activity (GO:0045735)
TI0AQRHB2YB11RM1	Molecular Function: protein kinase activity (GO:0004672), Molecular Function: ATP binding (GO:0005524), Biological Process: protein amino acid phosphorylation (GO:0006468)
TI0AQRHB2YB13RM1
TI0AQRHB2YB18FM1	Molecular Function: ATP binding (GO:0005524), Biological Process: apoptosis (GO:0006915)
TI0AQRHB2YB18RM1	Molecular Function: ATP binding (GO:0005524), Biological Process: apoptosis (GO:0006915)
TI0AQRHB2YB22FM1	Molecular Function: ATP binding (GO:0005524), Cellular Component: chloroplast (GO:0009507)
TI0AQRHB2YC02RM1	Molecular Function: DNA binding (GO:0003677), Molecular Function: DNA-directed RNA polymerase activity (GO:0003899), Biological Process: transcription (GO:0006350)
TI0AQRHB2YC15FM1	Biological Process: regulation of transcription, DNA-dependent (GO:0006355)
TI0AQRHB2YC19FM1	Biological Process: metabolic process (GO:0008152), Molecular Function: transferase activity, transferring hexosyl groups (GO:0016758)
TI0AQRHB2YD05RM1	Molecular Function: structural constituent of ribosome (GO:0003735), Cellular Component: intracellular (GO:0005622), Cellular Component: ribosome (GO:0005840), Biological Process: translation (GO:0006412)
TI0AQRHB2YE18FM1	Molecular Function: protein tyrosine kinase activity (GO:0004713), Molecular Function: ATP binding (GO:0005524), Biological Process: protein amino acid phosphorylation (GO:0006468)
TI0AQRHB2YG14FM1	Molecular Function: serine-type carboxypeptidase activity (GO:0004185), Biological Process: proteolysis (GO:0006508)
TI0AQRHB2YG22RM1	Molecular Function: protein tyrosine kinase activity (GO:0004713), Molecular Function: ATP binding (GO:0005524), Biological Process: protein amino acid phosphorylation (GO:0006468)
TI0AQRHB2YH01FM1	Biological Process: defense response (GO:0006952)
TI0AQRHB2YH11FM1	Molecular Function: carbonate dehydratase activity (GO:0004089), Molecular Function: zinc ion binding (GO:0008270), Biological Process: carbon utilization (GO:0015976)
TI0AQRHB2YI12FM1	Molecular Function: Rho guanyl-nucleotide exchange factor activity (GO:0005089)
TI0AQRHB2YJ04FM1	Molecular Function: NADH dehydrogenase (ubiquinone) activity (GO:0008137), Biological Process: oxidation reduction (GO:0055114)
TI0AQRHB2YL09FM1
TI0AQRHB2YM05FM1	Molecular Function: ionotropic glutamate receptor activity (GO:0004970), Molecular Function: extracellular-glutamate-gated ion channel activity (GO:0005234), Cellular Component: membrane (GO:0016020)
TI0AQRHB2YM07RM1	Molecular Function: DNA binding (GO:0003677), Molecular Function: DNA-directed RNA polymerase activity (GO:0003899), Biological Process: transcription (GO:0006350)
TI0AQRHB2YM18FM1	Molecular Function: oxidoreductase activity, acting on NADH or NADPH (GO:0016651), Molecular Function: quinone binding (GO:0048038), Molecular Function: NAD or NADH binding (GO:0051287), Biological Process: oxidation reduction (GO:0055114)
TI0AQRHB2YN12FM1	Molecular Function: protein kinase activity (GO:0004672), Molecular Function: ATP binding (GO:0005524), Biological Process: protein amino acid phosphorylation (GO:0006468)
TI0AQRHB2YN13RM1	Molecular Function: protein binding (GO:0005515)
TI0AQRHB2YN16FM1	Molecular Function: DNA binding (GO:0003677), Molecular Function: DNA-directed RNA polymerase activity (GO:0003899), Biological Process: transcription (GO:0006350)
TI0AQRHB2YP01FM1	Molecular Function: protein binding (GO:0005515)
TI0AQRHB2YP14RM1	Molecular Function: oxidoreductase activity, acting on NADH or NADPH (GO:0016651), Biological Process: ATP synthesis coupled electron transport (GO:0042773), Biological Process: oxidation reduction (GO:0055114)
TI0AQRHB30YB16RM1	Molecular Function: protein binding (GO:0005515)
TI0AQRHB30YC02RM1	Molecular Function: protein tyrosine kinase activity (GO:0004713), Molecular Function: ATP binding (GO:0005524), Biological Process: protein amino acid phosphorylation (GO:0006468)
TI0AQRHB30YC03FM1
TI0AQRHB30YC13RM1	Molecular Function: transmembrane receptor activity (GO:0004888), Biological Process: signal transduction (GO:0007165), Cellular Component: intrinsic to membrane (GO:0031224), Biological Process: innate immune response (GO:0045087)
TI0AQRHB30YD03RM1	Molecular Function: protein kinase activity (GO:0004672), Molecular Function: ATP binding (GO:0005524), Biological Process: protein amino acid phosphorylation (GO:0006468)
TI0AQRHB30YD16FM1
TI0AQRHB30YE11FM1
TI0AQRHB30YF08FM1
TI0AQRHB30YF12FM1
TI0AQRHB30YF14FM1
TI0AQRHB30YG04RM1
TI0AQRHB30YH18FM1	Molecular Function: protein tyrosine kinase activity (GO:0004713), Molecular Function: ATP binding (GO:0005524), Biological Process: protein amino acid phosphorylation (GO:0006468)
TI0AQRHB30YI05FM1	Molecular Function: protein tyrosine kinase activity (GO:0004713), Molecular Function: ATP binding (GO:0005524), Biological Process: protein amino acid phosphorylation (GO:0006468)
TI0AQRHB30YI05RM1	Biological Process: signal transduction (GO:0007165)
TI0AQRHB30YJ07FM1	Molecular Function: protein tyrosine kinase activity (GO:0004713), Molecular Function: ATP binding (GO:0005524), Biological Process: protein amino acid phosphorylation (GO:0006468)
TI0AQRHB30YJ13RM1	Biological Process: multidrug transport (GO:0006855), Molecular Function: drug transmembrane transporter activity (GO:0015238), Molecular Function: antiporter activity (GO:0015297), Cellular Component: membrane (GO:0016020), Biological Process: transmembrane transport (GO:0055085)
TI0AQRHB30YJ21FM1	Molecular Function: hydrolase activity, hydrolyzing O-glycosyl compounds (GO:0004553), Biological Process: carbohydrate metabolic process (GO:0005975)
TI0AQRHB30YJ24FM1	Molecular Function: protein tyrosine kinase activity (GO:0004713), Molecular Function: ATP binding (GO:0005524), Biological Process: protein amino acid phosphorylation (GO:0006468)
TI0AQRHB30YJ24RM1	Molecular Function: protein tyrosine kinase activity (GO:0004713), Molecular Function: ATP binding (GO:0005524), Biological Process: protein amino acid phosphorylation (GO:0006468)
TI0AQRHB30YK18FM1	Molecular Function: NADH dehydrogenase (ubiquinone) activity (GO:0008137), Biological Process: oxidation reduction (GO:0055114)
TI0AQRHB30YL13RM1
TI0AQRHB30YM04RM1	Biological Process: metabolic process (GO:0008152), Molecular Function: oxidoreductase activity (GO:0016491)
TI0AQRHB30YM06FM1	Molecular Function: protein binding (GO:0005515)
TI0AQRHB30YM07FM1	Molecular Function: nutrient reservoir activity (GO:0045735)
TI0AQRHB30YN13RM1	Molecular Function: protein binding (GO:0005515)
TI0AQRHB30YN18FM1	Molecular Function: binding (GO:0005488)
TI0AQRHB30YO12FM1	Biological Process: tricarboxylic acid cycle (GO:0006099), Molecular Function: phosphoenolpyruvate carboxylase activity (GO:0008964)
TI0AQRHB30YP23FM1	Molecular Function: transferase activity, transferring acyl groups other than amino-acyl groups (GO:0016747)
TI0AQRHB31YA05FM1	Molecular Function: protein binding (GO:0005515)
TI0AQRHB31YA09FM1	Molecular Function: protein kinase activity (GO:0004672), Molecular Function: ATP binding (GO:0005524), Biological Process: protein amino acid phosphorylation (GO:0006468)
TI0AQRHB31YC14RM1	Molecular Function: protein tyrosine kinase activity (GO:0004713), Molecular Function: ATP binding (GO:0005524), Biological Process: protein amino acid phosphorylation (GO:0006468)
TI0AQRHB31YD12RM1
TI0AQRHB31YE01RM1
TI0AQRHB31YE23RM1	Molecular Function: protein binding (GO:0005515)
TI0AQRHB31YF01FM1	Molecular Function: ATP binding (GO:0005524), Cellular Component: chloroplast (GO:0009507)
TI0AQRHB31YH23RM1	Molecular Function: transcription factor activity (GO:0003700), Biological Process: regulation of transcription, DNA-dependent (GO:0006355), Molecular Function: sequence-specific DNA binding (GO:0043565)
TI0AQRHB31YI09RM1	Biological Process: lipid metabolic process (GO:0006629), Molecular Function: hydrolase activity, acting on ester bonds (GO:0016788)
TI0AQRHB31YI17RM1	Molecular Function: ATP binding (GO:0005524), Biological Process: apoptosis (GO:0006915)
TI0AQRHB31YJ01FM1	Molecular Function: DNA binding (GO:0003677), Molecular Function: DNA-directed RNA polymerase activity (GO:0003899), Biological Process: transcription (GO:0006350)
TI0AQRHB31YJ02FM1
TI0AQRHB31YJ09FM1	Molecular Function: DNA binding (GO:0003677), Molecular Function: DNA topoisomerase (ATP-hydrolyzing) activity (GO:0003918), Molecular Function: ATP binding (GO:0005524), Cellular Component: chromosome (GO:0005694), Biological Process: DNA topological change (GO:0006265)
TI0AQRHB31YJ17RM1	Molecular Function: ATP binding (GO:0005524), Cellular Component: chloroplast (GO:0009507)
TI0AQRHB31YJ23RM1	Molecular Function: ATP binding (GO:0005524), Molecular Function: ATPase activity (GO:0016887)
TI0AQRHB31YK02RM1	Molecular Function: protein binding (GO:0005515)
TI0AQRHB31YK10FM1	Molecular Function: NADH dehydrogenase (ubiquinone) activity (GO:0008137), Molecular Function: quinone binding (GO:0048038), Molecular Function: 4 iron, 4 sulfur cluster binding (GO:0051539), Biological Process: oxidation reduction (GO:0055114)
TI0AQRHB31YK10RM1	Molecular Function: ATP binding (GO:0005524), Cellular Component: chloroplast (GO:0009507)
TI0AQRHB31YK13FM1	Molecular Function: oxidoreductase activity (GO:0016491)
TI0AQRHB31YK14RM1	Molecular Function: protein binding (GO:0005515)
TI0AQRHB31YK20RM1	Molecular Function: ATP binding (GO:0005524), Biological Process: apoptosis (GO:0006915)
TI0AQRHB31YK23RM1	Molecular Function: transporter activity (GO:0005215), Biological Process: oligopeptide transport (GO:0006857), Cellular Component: membrane (GO:0016020)
TI0AQRHB31YL18FM1
TI0AQRHB31YM02RM1	Molecular Function: protein tyrosine kinase activity (GO:0004713), Molecular Function: ATP binding (GO:0005524), Biological Process: protein amino acid phosphorylation (GO:0006468)
TI0AQRHB31YM03FM1
TI0AQRHB31YM14RM1	Molecular Function: protein binding (GO:0005515)
TI0AQRHB31YM15FM1	Molecular Function: protein binding (GO:0005515)
TI0AQRHB31YM18FM1
TI0AQRHB31YP13RM1	Molecular Function: ATP binding (GO:0005524), Cellular Component: chloroplast (GO:0009507)
TI0AQRHB32YA16FM2
TI0AQRHB32YB13RM1
TI0AQRHB32YB19FM1
TI0AQRHB32YE19RM1	Molecular Function: ATP binding (GO:0005524), Cellular Component: chloroplast (GO:0009507)
TI0AQRHB32YG03RM1
TI0AQRHB32YG17FM1	Molecular Function: hydrolase activity, hydrolyzing O-glycosyl compounds (GO:0004553), Biological Process: carbohydrate metabolic process (GO:0005975)
TI0AQRHB32YH05RM1	Molecular Function: protein tyrosine kinase activity (GO:0004713), Molecular Function: ATP binding (GO:0005524), Biological Process: protein amino acid phosphorylation (GO:0006468)
TI0AQRHB32YH10FM1	Molecular Function: protein kinase activity (GO:0004672), Molecular Function: ATP binding (GO:0005524), Biological Process: protein amino acid phosphorylation (GO:0006468)
TI0AQRHB32YH10RM1
TI0AQRHB32YH20RM1	Molecular Function: ATP binding (GO:0005524), Cellular Component: chloroplast (GO:0009507)
TI0AQRHB32YI03FM1
TI0AQRHB32YJ24FM1	Molecular Function: structural constituent of ribosome (GO:0003735), Cellular Component: intracellular (GO:0005622), Cellular Component: ribosome (GO:0005840), Biological Process: translation (GO:0006412)
TI0AQRHB32YK15FM1	Biological Process: transport (GO:0006810), Molecular Function: ammonium transmembrane transporter activity (GO:0008519), Cellular Component: membrane (GO:0016020), Biological Process: transmembrane transport (GO:0055085)
TI0AQRHB32YL08FM1	Molecular Function: oxidoreductase activity (GO:0016491)
TI0AQRHB32YN20RM1	Molecular Function: protein kinase activity (GO:0004672), Molecular Function: ATP binding (GO:0005524), Biological Process: protein amino acid phosphorylation (GO:0006468)
TI0AQRHB32YO20FM2
TI0AQRHB32YP13RM1	Molecular Function: protein tyrosine kinase activity (GO:0004713), Molecular Function: ATP binding (GO:0005524), Biological Process: protein amino acid phosphorylation (GO:0006468)
TI0AQRHB33YA05FM2	Molecular Function: monooxygenase activity (GO:0004497), Molecular Function: iron ion binding (GO:0005506), Molecular Function: electron carrier activity (GO:0009055), Molecular Function: heme binding (GO:0020037)
TI0AQRHB33YA09FM2	Molecular Function: oxidoreductase activity, acting on NADH or NADPH (GO:0016651), Molecular Function: quinone binding (GO:0048038), Molecular Function: NAD or NADH binding (GO:0051287), Biological Process: oxidation reduction (GO:0055114)
TI0AQRHB33YA09RM2	Molecular Function: ATP binding (GO:0005524), Cellular Component: chloroplast (GO:0009507)
TI0AQRHB33YC18FM2
TI0AQRHB33YC19RM2	Molecular Function: transporter activity (GO:0005215), Biological Process: oligopeptide transport (GO:0006857), Cellular Component: membrane (GO:0016020)
TI0AQRHB33YD02FM2	Molecular Function: serine-type carboxypeptidase activity (GO:0004185), Biological Process: proteolysis (GO:0006508)
TI0AQRHB33YE01FM2	Molecular Function: ATP binding (GO:0005524), Biological Process: apoptosis (GO:0006915)
TI0AQRHB33YF07FM2	Molecular Function: protein binding (GO:0005515)
TI0AQRHB33YF16RM2	Biological Process: metabolic process (GO:0008152), Molecular Function: transferase activity, transferring hexosyl groups (GO:0016758)
TI0AQRHB33YG10FM2	Molecular Function: structural constituent of ribosome (GO:0003735), Cellular Component: intracellular (GO:0005622), Cellular Component: ribosome (GO:0005840), Biological Process: translation (GO:0006412)
TI0AQRHB33YG10RM2
TI0AQRHB33YI16RM2	Molecular Function: protein binding (GO:0005515)
TI0AQRHB33YI23FM2	Molecular Function: ATP binding (GO:0005524), Cellular Component: chloroplast (GO:0009507)
TI0AQRHB33YI23RM2	Molecular Function: NADH dehydrogenase (ubiquinone) activity (GO:0008137), Biological Process: ATP synthesis coupled electron transport (GO:0042773), Biological Process: oxidation reduction (GO:0055114)
TI0AQRHB33YJ16RM2
TI0AQRHB33YJ23FM2
TI0AQRHB33YJ23RM2	Cellular Component: membrane (GO:0016020)
TI0AQRHB33YK09FM2	Molecular Function: monooxygenase activity (GO:0004497), Molecular Function: iron ion binding (GO:0005506), Molecular Function: electron carrier activity (GO:0009055), Molecular Function: heme binding (GO:0020037)
TI0AQRHB33YK19RM2	Molecular Function: ATP binding (GO:0005524), Biological Process: apoptosis (GO:0006915)
TI0AQRHB33YL18RM2	Molecular Function: catalytic activity (GO:0003824), Biological Process: metabolic process (GO:0008152)
TI0AQRHB33YM07RM2	Molecular Function: protein binding (GO:0005515)
TI0AQRHB33YM20RM2
TI0AQRHB33YM24FM2	Molecular Function: oxidoreductase activity, acting on single donors with incorporation of molecular oxygen, incorporation of two atoms of oxygen (GO:0016702), Molecular Function: metal ion binding (GO:0046872), Biological Process: oxidation reduction (GO:0055114)
TI0AQRHB33YN04RM2	Molecular Function: catalytic activity (GO:0003824)
TI0AQRHB33YO02RM2	Molecular Function: ATP binding (GO:0005524), Biological Process: apoptosis (GO:0006915)
TI0AQRHB33YO03RM2	Molecular Function: RNA binding (GO:0003723), Molecular Function: translation initiation factor activity (GO:0003743), Biological Process: translational initiation (GO:0006413)
TI0AQRHB33YO06FM2	Molecular Function: serine-type endopeptidase activity (GO:0004252), Biological Process: proteolysis (GO:0006508)
TI0AQRHB33YP07RM2
TI0AQRHB33YP22RM2
TI0AQRHB34YA07RM1
TI0AQRHB34YB05FM1	Molecular Function: NADH dehydrogenase (ubiquinone) activity (GO:0008137), Biological Process: ATP synthesis coupled electron transport (GO:0042773), Biological Process: oxidation reduction (GO:0055114)
TI0AQRHB34YB05RM1	Molecular Function: RNA binding (GO:0003723), Molecular Function: translation initiation factor activity (GO:0003743), Biological Process: translational initiation (GO:0006413)
TI0AQRHB34YC06FM2	Molecular Function: monooxygenase activity (GO:0004497), Molecular Function: iron ion binding (GO:0005506), Molecular Function: electron carrier activity (GO:0009055), Molecular Function: heme binding (GO:0020037)
TI0AQRHB34YC11RM1
TI0AQRHB34YC14FM2	Molecular Function: NADH dehydrogenase (ubiquinone) activity (GO:0008137), Biological Process: oxidation reduction (GO:0055114)
TI0AQRHB34YC14RM2	Molecular Function: ATP binding (GO:0005524), Cellular Component: chloroplast (GO:0009507)
TI0AQRHB34YD01RM1	Molecular Function: ATP binding (GO:0005524), Cellular Component: chloroplast (GO:0009507)
TI0AQRHB34YE03FM1	Molecular Function: nucleic acid binding (GO:0003676), Molecular Function: helicase activity (GO:0004386), Molecular Function: ATP binding (GO:0005524)
TI0AQRHB34YE09RM1	Molecular Function: DNA binding (GO:0003677), Molecular Function: DNA-directed RNA polymerase activity (GO:0003899), Biological Process: transcription (GO:0006350)
TI0AQRHB34YE20FM2	Molecular Function: protein binding (GO:0005515)
TI0AQRHB34YF04RM1	Molecular Function: ATP binding (GO:0005524), Cellular Component: chloroplast (GO:0009507)
TI0AQRHB34YF21FM1	Molecular Function: catalytic activity (GO:0003824), Biological Process: metabolic process (GO:0008152)
TI0AQRHB34YF24RM1	Molecular Function: hydrolase activity, hydrolyzing O-glycosyl compounds (GO:0004553), Biological Process: carbohydrate metabolic process (GO:0005975)
TI0AQRHB34YG17FM1	Molecular Function: hydrogen ion transmembrane transporter activity (GO:0015078), Biological Process: ATP synthesis coupled proton transport (GO:0015986), Cellular Component: proton-transporting ATP synthase complex, coupling factor F(o) (GO:0045263)
TI0AQRHB34YG19FM1	Biological Process: potassium ion transport (GO:0006813), Molecular Function: potassium ion transmembrane transporter activity (GO:0015079), Cellular Component: membrane (GO:0016020)
TI0AQRHB34YG20RM2	Molecular Function: protein tyrosine kinase activity (GO:0004713), Molecular Function: ATP binding (GO:0005524), Biological Process: protein amino acid phosphorylation (GO:0006468)
TI0AQRHB34YI05RM1	Molecular Function: ATP binding (GO:0005524), Cellular Component: chloroplast (GO:0009507)
TI0AQRHB34YI07FM1
TI0AQRHB34YJ17RM1	Molecular Function: DNA binding (GO:0003677), Molecular Function: DNA-directed RNA polymerase activity (GO:0003899), Biological Process: transcription (GO:0006350)
TI0AQRHB34YK04RM2	Molecular Function: catalytic activity (GO:0003824), Biological Process: cellular metabolic process (GO:0044237), Molecular Function: coenzyme binding (GO:0050662)
TI0AQRHB34YK14FM2	Molecular Function: ATP binding (GO:0005524), Biological Process: apoptosis (GO:0006915)
TI0AQRHB34YL20FM1
TI0AQRHB34YL22FM1
TI0AQRHB34YM04FM2	Molecular Function: phosphoglycerate mutase activity (GO:0004619), Cellular Component: cytoplasm (GO:0005737), Biological Process: glucose catabolic process (GO:0006007), Molecular Function: manganese ion binding (GO:0030145)
TI0AQRHB34YM06RM2	Molecular Function: oxidoreductase activity (GO:0016491)
TI0AQRHB34YM09FM1	Molecular Function: DNA binding (GO:0003677), Molecular Function: DNA topoisomerase (ATP-hydrolyzing) activity (GO:0003918), Molecular Function: ATP binding (GO:0005524), Cellular Component: chromosome (GO:0005694), Biological Process: DNA topological change (GO:0006265)
TI0AQRHB34YM09RM1	Molecular Function: ATP binding (GO:0005524), Biological Process: apoptosis (GO:0006915)
TI0AQRHB34YN11FM1
TI0AQRHB34YN12FM1	Molecular Function: ATP binding (GO:0005524), Biological Process: apoptosis (GO:0006915)
TI0AQRHB34YO12FM2	Molecular Function: triglyceride lipase activity (GO:0004806), Biological Process: lipid metabolic process (GO:0006629)
TI0AQRHB34YO21RM1	Molecular Function: calcium ion binding (GO:0005509), Molecular Function: calcium-dependent phospholipid binding (GO:0005544)
TI0AQRHB35YA06RM1
TI0AQRHB35YA21FM1	Molecular Function: RNA binding (GO:0003723), Molecular Function: RNA-directed DNA polymerase activity (GO:0003964), Biological Process: RNA-dependent DNA replication (GO:0006278)
TI0AQRHB35YB07RM1
TI0AQRHB35YB21RM1
TI0AQRHB35YB24FM1	Molecular Function: ATP binding (GO:0005524), Cellular Component: chloroplast (GO:0009507)
TI0AQRHB35YC16RM1	Molecular Function: protein tyrosine kinase activity (GO:0004713), Molecular Function: ATP binding (GO:0005524), Biological Process: protein amino acid phosphorylation (GO:0006468)
TI0AQRHB35YC20RM1	Molecular Function: nucleic acid binding (GO:0003676)
TI0AQRHB35YD22FM1	Molecular Function: peroxidase activity (GO:0004601), Biological Process: response to oxidative stress (GO:0006979), Molecular Function: heme binding (GO:0020037), Biological Process: oxidation reduction (GO:0055114)
TI0AQRHB35YD22RM1	Molecular Function: peroxidase activity (GO:0004601), Biological Process: response to oxidative stress (GO:0006979), Molecular Function: heme binding (GO:0020037), Biological Process: oxidation reduction (GO:0055114)
TI0AQRHB35YE15RM1	Molecular Function: protein binding (GO:0005515)
TI0AQRHB35YF18RM1	Molecular Function: ATP binding (GO:0005524), Biological Process: apoptosis (GO:0006915)
TI0AQRHB35YG03RM1	Cellular Component: protein complex (GO:0043234), Biological Process: protein polymerization (GO:0051258)
TI0AQRHB35YG21FM1
TI0AQRHB35YH13RM1	Molecular Function: NADH dehydrogenase (ubiquinone) activity (GO:0008137), Biological Process: ATP synthesis coupled electron transport (GO:0042773), Biological Process: oxidation reduction (GO:0055114)
TI0AQRHB35YI08RM1
TI0AQRHB35YI19FM1	Molecular Function: protein binding (GO:0005515)
TI0AQRHB35YI21FM1	Biological Process: lipid metabolic process (GO:0006629), Molecular Function: hydrolase activity, acting on ester bonds (GO:0016788)
TI0AQRHB35YK08RM1	Molecular Function: RNA binding (GO:0003723), Molecular Function: structural constituent of ribosome (GO:0003735), Cellular Component: intracellular (GO:0005622), Cellular Component: ribosome (GO:0005840), Biological Process: translation (GO:0006412)
TI0AQRHB35YK09RM1	Biological Process: cell death (GO:0008219), Cellular Component: integral to membrane (GO:0016021)
TI0AQRHB35YK13FM1
TI0AQRHB35YN11RM1
TI0AQRHB35YO11RM1	Molecular Function: ATP binding (GO:0005524), Biological Process: apoptosis (GO:0006915)
TI0AQRHB35YO17FM1	Molecular Function: ATP binding (GO:0005524), Cellular Component: chloroplast (GO:0009507)
TI0AQRHB35YO24RM1
TI0AQRHB35YP23RM1	Molecular Function: ATP binding (GO:0005524)
TI0AQRHB36YA09RM1
TI0AQRHB36YA16RM1
TI0AQRHB36YA17RM1	Biological Process: potassium ion transport (GO:0006813), Molecular Function: potassium ion transmembrane transporter activity (GO:0015079), Cellular Component: membrane (GO:0016020)
TI0AQRHB36YA19RM1
TI0AQRHB36YB06RM1	Cellular Component: cytoplasm (GO:0005737), Molecular Function: thiopurine S-methyltransferase activity (GO:0008119), Biological Process: metabolic process (GO:0008152)
TI0AQRHB36YE08RM1
TI0AQRHB36YE18FM1	Molecular Function: ATP binding (GO:0005524), Biological Process: apoptosis (GO:0006915)
TI0AQRHB36YF02RM1	Molecular Function: protein kinase activity (GO:0004672), Molecular Function: ATP binding (GO:0005524), Biological Process: protein amino acid phosphorylation (GO:0006468)
TI0AQRHB36YF19RM1	Molecular Function: 2-isopropylmalate synthase activity (GO:0003852), Biological Process: leucine biosynthetic process (GO:0009098)
TI0AQRHB36YH17RM1	Biological Process: defense response (GO:0006952)
TI0AQRHB36YH18RM1	Molecular Function: protein kinase activity (GO:0004672), Molecular Function: ATP binding (GO:0005524), Biological Process: protein amino acid phosphorylation (GO:0006468)
TI0AQRHB36YI24RM1
TI0AQRHB36YJ01RM1	Molecular Function: peptidyl-prolyl cis-trans isomerase activity (GO:0003755), Biological Process: protein folding (GO:0006457)
TI0AQRHB36YJ03FM1	Molecular Function: DNA binding (GO:0003677), Molecular Function: DNA topoisomerase (ATP-hydrolyzing) activity (GO:0003918), Molecular Function: ATP binding (GO:0005524), Cellular Component: chromosome (GO:0005694), Biological Process: DNA topological change (GO:0006265)
TI0AQRHB36YK18RM1	Molecular Function: binding (GO:0005488)
TI0AQRHB36YL03RM1
TI0AQRHB36YM04RM1	Molecular Function: protein tyrosine kinase activity (GO:0004713), Molecular Function: ATP binding (GO:0005524), Biological Process: protein amino acid phosphorylation (GO:0006468)
TI0AQRHB36YM07FM1	Biological Process: potassium ion transport (GO:0006813), Molecular Function: potassium ion transmembrane transporter activity (GO:0015079), Cellular Component: membrane (GO:0016020)
TI0AQRHB36YP21FM1	Cellular Component: cell wall (GO:0005618), Biological Process: cellular glucan metabolic process (GO:0006073), Molecular Function: xyloglucan:xyloglucosyl transferase activity (GO:0016762), Cellular Component: apoplast (GO:0048046)
TI0AQRHB37YA21FM1	Molecular Function: DNA binding (GO:0003677), Molecular Function: DNA-directed RNA polymerase activity (GO:0003899), Biological Process: transcription (GO:0006350)
TI0AQRHB37YB18RM1	Molecular Function: ATP binding (GO:0005524), Cellular Component: chloroplast (GO:0009507)
TI0AQRHB37YC15FM1	Molecular Function: RNA binding (GO:0003723), Molecular Function: translation initiation factor activity (GO:0003743), Biological Process: translational initiation (GO:0006413)
TI0AQRHB37YC15RM1	Molecular Function: structural constituent of ribosome (GO:0003735), Cellular Component: intracellular (GO:0005622), Cellular Component: ribosome (GO:0005840), Biological Process: translation (GO:0006412)
TI0AQRHB37YD09RM1	Molecular Function: protein tyrosine kinase activity (GO:0004713), Molecular Function: ATP binding (GO:0005524), Biological Process: protein amino acid phosphorylation (GO:0006468)
TI0AQRHB37YD17FM1
TI0AQRHB37YE10FM1	Cellular Component: membrane (GO:0016020)
TI0AQRHB37YE14FM1	Molecular Function: protein binding (GO:0005515)
TI0AQRHB37YE21FM1
TI0AQRHB37YF07FM1	Molecular Function: ATP binding (GO:0005524), Biological Process: apoptosis (GO:0006915)
TI0AQRHB37YF13RM1	Cellular Component: membrane (GO:0016020), Molecular Function: hydrolase activity, acting on glycosyl bonds (GO:0016798)
TI0AQRHB37YF22RM1	Molecular Function: monooxygenase activity (GO:0004497), Molecular Function: iron ion binding (GO:0005506), Molecular Function: electron carrier activity (GO:0009055), Molecular Function: heme binding (GO:0020037)
TI0AQRHB37YG07FM1	Molecular Function: ATP binding (GO:0005524), Cellular Component: chloroplast (GO:0009507)
TI0AQRHB37YG19FM1	Molecular Function: monooxygenase activity (GO:0004497), Molecular Function: iron ion binding (GO:0005506), Molecular Function: electron carrier activity (GO:0009055), Molecular Function: heme binding (GO:0020037)
TI0AQRHB37YH20RM1
TI0AQRHB37YI03FM1
TI0AQRHB37YI04FM1	Molecular Function: small conjugating protein ligase activity (GO:0019787), Biological Process: post-translational protein modification (GO:0043687), Biological Process: regulation of protein metabolic process (GO:0051246)
TI0AQRHB37YJ01RM1
TI0AQRHB37YJ08RM1	Molecular Function: ATP binding (GO:0005524), Molecular Function: ATPase activity (GO:0016887)
TI0AQRHB37YJ09FM1	Molecular Function: ATP binding (GO:0005524), Biological Process: apoptosis (GO:0006915)
TI0AQRHB37YK21FM1
TI0AQRHB37YL15FM1	Cellular Component: 1,3-beta-glucan synthase complex (GO:0000148), Molecular Function: 1,3-beta-glucan synthase activity (GO:0003843), Biological Process: 1,3-beta-glucan biosynthetic process (GO:0006075), Cellular Component: membrane (GO:0016020)
TI0AQRHB37YM03RM1	Molecular Function: NADH dehydrogenase (ubiquinone) activity (GO:0008137), Biological Process: ATP synthesis coupled electron transport (GO:0042773), Biological Process: oxidation reduction (GO:0055114)
TI0AQRHB37YM07FM1	Molecular Function: DNA binding (GO:0003677), Biological Process: regulation of DNA replication (GO:0006275), Molecular Function: DNA polymerase processivity factor activity (GO:0030337), Cellular Component: PCNA complex (GO:0043626)
TI0AQRHB37YM10RM1	Molecular Function: ATP binding (GO:0005524), Biological Process: apoptosis (GO:0006915)
TI0AQRHB37YM15FM1	Molecular Function: ATP binding (GO:0005524), Cellular Component: chloroplast (GO:0009507)
TI0AQRHB37YM17FM1	Molecular Function: ATP binding (GO:0005524), Cellular Component: chloroplast (GO:0009507)
TI0AQRHB37YM17RM1	Molecular Function: iron ion binding (GO:0005506), Molecular Function: electron carrier activity (GO:0009055), Biological Process: photosynthesis (GO:0015979), Molecular Function: heme binding (GO:0020037), Cellular Component: integral to thylakoid membrane (GO:0031361)
TI0AQRHB37YM19FM1	Molecular Function: ATP binding (GO:0005524), Biological Process: apoptosis (GO:0006915)
TI0AQRHB37YM23RM1	Biological Process: protein folding (GO:0006457), Molecular Function: unfolded protein binding (GO:0051082)
TI0AQRHB37YO03RM1	Molecular Function: ATP binding (GO:0005524)
TI0AQRHB37YO06RM1	Molecular Function: two-component sensor activity (GO:0000155), Biological Process: signal transduction (GO:0007165), Cellular Component: membrane (GO:0016020)
TI0AQRHB37YO07RM1	Molecular Function: acyltransferase activity (GO:0008415)
TI0AQRHB37YP19FM1	Molecular Function: cysteine-type endopeptidase activity (GO:0004197), Biological Process: proteolysis (GO:0006508)
TI0AQRHB38YA01RM1
TI0AQRHB38YA15RM1	Molecular Function: catalytic activity (GO:0003824), Biological Process: trehalose biosynthetic process (GO:0005992)
TI0AQRHB38YA19RM1	Molecular Function: hydrolase activity, hydrolyzing O-glycosyl compounds (GO:0004553), Biological Process: carbohydrate metabolic process (GO:0005975)
TI0AQRHB38YA21RM1
TI0AQRHB38YB21RM1
TI0AQRHB38YC09FM1	Molecular Function: ATP binding (GO:0005524), Cellular Component: chloroplast (GO:0009507)
TI0AQRHB38YC17FM1	Molecular Function: ATP binding (GO:0005524), Cellular Component: chloroplast (GO:0009507)
TI0AQRHB38YC17RM1	Molecular Function: ATP binding (GO:0005524), Cellular Component: chloroplast (GO:0009507)
TI0AQRHB38YC20FM1
TI0AQRHB38YD19FM1	Molecular Function: ATP binding (GO:0005524), Cellular Component: chloroplast (GO:0009507)
TI0AQRHB38YE05RM1	Biological Process: biosynthetic process (GO:0009058)
TI0AQRHB38YE20RM1	Molecular Function: ATP binding (GO:0005524), Cellular Component: chloroplast (GO:0009507)
TI0AQRHB38YF02RM1
TI0AQRHB38YG18RM1	Biological Process: mRNA processing (GO:0006397), Cellular Component: chloroplast (GO:0009507)
TI0AQRHB38YG19RM1	Molecular Function: transporter activity (GO:0005215), Biological Process: oligopeptide transport (GO:0006857), Cellular Component: membrane (GO:0016020)
TI0AQRHB38YH10RM1
TI0AQRHB38YI22FM1	Molecular Function: peroxidase activity (GO:0004601), Biological Process: response to oxidative stress (GO:0006979), Molecular Function: heme binding (GO:0020037), Biological Process: oxidation reduction (GO:0055114)
TI0AQRHB38YJ12FM1	Molecular Function: protein kinase activity (GO:0004672), Molecular Function: ATP binding (GO:0005524), Biological Process: protein amino acid phosphorylation (GO:0006468)
TI0AQRHB38YK03RM1
TI0AQRHB38YK07RM1	Molecular Function: protein tyrosine kinase activity (GO:0004713), Molecular Function: ATP binding (GO:0005524), Biological Process: protein amino acid phosphorylation (GO:0006468)
TI0AQRHB38YK13RM1
TI0AQRHB38YL02RM1	Molecular Function: oxidoreductase activity (GO:0016491)
TI0AQRHB38YL15RM1	Cellular Component: protein complex (GO:0043234), Biological Process: protein polymerization (GO:0051258)
TI0AQRHB38YL16RM1	Molecular Function: structural constituent of ribosome (GO:0003735), Cellular Component: intracellular (GO:0005622), Cellular Component: ribosome (GO:0005840), Biological Process: translation (GO:0006412)
TI0AQRHB38YL21RM1	Molecular Function: DNA binding (GO:0003677), Molecular Function: ATP binding (GO:0005524)
TI0AQRHB38YM04RM1	Molecular Function: ATP binding (GO:0005524)
TI0AQRHB38YM08RM1
TI0AQRHB38YN01FM1
TI0AQRHB38YN07FM1
TI0AQRHB38YN23RM1	Molecular Function: DNA binding (GO:0003677), Molecular Function: ATP binding (GO:0005524)
TI0AQRHB38YP19RM1	Molecular Function: ATP binding (GO:0005524), Biological Process: apoptosis (GO:0006915)
TI0AQRHB38YP20RM1	Molecular Function: protein kinase activity (GO:0004672), Molecular Function: ATP binding (GO:0005524), Biological Process: protein amino acid phosphorylation (GO:0006468)
TI0AQRHB3YA02FM1	Biological Process: proteolysis (GO:0006508), Molecular Function: cysteine-type peptidase activity (GO:0008234)
TI0AQRHB3YA16RM1	Biological Process: cation transport (GO:0006812), Molecular Function: cation transmembrane transporter activity (GO:0008324), Biological Process: transmembrane transport (GO:0055085)
TI0AQRHB3YA22RM1	Molecular Function: protein binding (GO:0005515)
TI0AQRHB3YB05FM1	Molecular Function: ATP binding (GO:0005524), Cellular Component: chloroplast (GO:0009507)
TI0AQRHB3YB05RM1	Molecular Function: ATP binding (GO:0005524), Cellular Component: chloroplast (GO:0009507)
TI0AQRHB3YC07RM1	Molecular Function: catalytic activity (GO:0003824)
TI0AQRHB3YC10RM1
TI0AQRHB3YD20FM1	Biological Process: cell death (GO:0008219), Cellular Component: integral to membrane (GO:0016021)
TI0AQRHB3YE01RM1
TI0AQRHB3YE06FM1
TI0AQRHB3YF01RM1
TI0AQRHB3YF09FM1	Molecular Function: ATP binding (GO:0005524), Biological Process: apoptosis (GO:0006915)
TI0AQRHB3YF18RM1	Molecular Function: serine-type carboxypeptidase activity (GO:0004185), Biological Process: proteolysis (GO:0006508)
TI0AQRHB3YF20FM1	Biological Process: potassium ion transport (GO:0006813), Molecular Function: potassium ion transmembrane transporter activity (GO:0015079), Cellular Component: membrane (GO:0016020)
TI0AQRHB3YH06RM1	Biological Process: carbohydrate metabolic process (GO:0005975), Molecular Function: phosphoric ester hydrolase activity (GO:0042578)
TI0AQRHB3YI02FM1	Biological Process: potassium ion transport (GO:0006813), Molecular Function: potassium ion transmembrane transporter activity (GO:0015079), Cellular Component: membrane (GO:0016020)
TI0AQRHB3YI24FM1	Molecular Function: ATP binding (GO:0005524), Cellular Component: chloroplast (GO:0009507)
TI0AQRHB3YJ02RM1	Molecular Function: protein tyrosine kinase activity (GO:0004713), Molecular Function: ATP binding (GO:0005524), Biological Process: protein amino acid phosphorylation (GO:0006468)
TI0AQRHB3YJ18FM1	Molecular Function: protein binding (GO:0005515)
TI0AQRHB3YJ19RM1	Molecular Function: homocysteine S-methyltransferase activity (GO:0008898)
TI0AQRHB3YK09FM1	Cellular Component: protein complex (GO:0043234), Biological Process: protein polymerization (GO:0051258)
TI0AQRHB3YL02RM1
TI0AQRHB3YL13FM1	Molecular Function: protein tyrosine kinase activity (GO:0004713), Molecular Function: ATP binding (GO:0005524), Biological Process: protein amino acid phosphorylation (GO:0006468)
TI0AQRHB3YL17FM1	Molecular Function: transporter activity (GO:0005215), Biological Process: transport (GO:0006810), Cellular Component: outer membrane-bounded periplasmic space (GO:0030288)
TI0AQRHB3YL21RM1
TI0AQRHB3YL22FM1	Cellular Component: membrane (GO:0016020)
TI0AQRHB3YM01FM1	Molecular Function: DNA binding (GO:0003677), Molecular Function: DNA-directed RNA polymerase activity (GO:0003899), Biological Process: transcription (GO:0006350)
TI0AQRHB3YM01RM1	Molecular Function: ATP binding (GO:0005524), Cellular Component: chloroplast (GO:0009507)
TI0AQRHB3YM15FM1	Molecular Function: ATP binding (GO:0005524), Biological Process: apoptosis (GO:0006915)
TI0AQRHB3YM15RM1	Molecular Function: ATP binding (GO:0005524), Biological Process: apoptosis (GO:0006915)
TI0AQRHB3YN01FM1	Molecular Function: oxidoreductase activity (GO:0016491), Biological Process: oxidation reduction (GO:0055114)
TI0AQRHB3YO09RM1
TI0AQRHB3YP03RM1	Cellular Component: membrane (GO:0016020)
TI0AQRHB4YA04FM1	Molecular Function: NADH dehydrogenase (ubiquinone) activity (GO:0008137), Biological Process: ATP synthesis coupled electron transport (GO:0042773), Biological Process: oxidation reduction (GO:0055114)
TI0AQRHB4YA06FM1
TI0AQRHB4YA07FM1	Molecular Function: sugar binding (GO:0005529)
TI0AQRHB4YB09RM1	Molecular Function: protein binding (GO:0005515)
TI0AQRHB4YB11FM1	Molecular Function: serine-type endopeptidase activity (GO:0004252), Biological Process: proteolysis (GO:0006508)
TI0AQRHB4YB12FM1	Molecular Function: transmembrane receptor activity (GO:0004888), Biological Process: signal transduction (GO:0007165), Cellular Component: intrinsic to membrane (GO:0031224), Biological Process: innate immune response (GO:0045087)
TI0AQRHB4YB17FM1	Molecular Function: protein kinase activity (GO:0004672), Molecular Function: ATP binding (GO:0005524), Biological Process: protein amino acid phosphorylation (GO:0006468)
TI0AQRHB4YC05RM1
TI0AQRHB4YC07RM1	Molecular Function: helicase activity (GO:0004386)
TI0AQRHB4YC10FM1
TI0AQRHB4YC10RM1
TI0AQRHB4YC20RM1
TI0AQRHB4YC23FM1
TI0AQRHB4YD04RM1	Molecular Function: ATP binding (GO:0005524), Biological Process: apoptosis (GO:0006915)
TI0AQRHB4YD11RM1	Molecular Function: protein binding (GO:0005515)
TI0AQRHB4YE13FM1	Molecular Function: transcription factor activity (GO:0003700), Cellular Component: nucleus (GO:0005634), Biological Process: regulation of transcription, DNA-dependent (GO:0006355), Molecular Function: sequence-specific DNA binding (GO:0043565)
TI0AQRHB4YF07FM1	Molecular Function: RNA binding (GO:0003723), Molecular Function: ribonuclease T2 activity (GO:0033897)
TI0AQRHB4YG01FM1	Molecular Function: peptidyl-prolyl cis-trans isomerase activity (GO:0003755), Biological Process: protein folding (GO:0006457)
TI0AQRHB4YG04RM1	Molecular Function: oxidoreductase activity (GO:0016491)
TI0AQRHB4YG14FM1	Cellular Component: membrane (GO:0016020), Biological Process: metal ion transport (GO:0030001), Molecular Function: metal ion transmembrane transporter activity (GO:0046873), Biological Process: transmembrane transport (GO:0055085)
TI0AQRHB4YH01RM1
TI0AQRHB4YH09RM1	Molecular Function: protein kinase activity (GO:0004672), Molecular Function: ATP binding (GO:0005524), Biological Process: protein amino acid phosphorylation (GO:0006468)
TI0AQRHB4YH11FM1	Molecular Function: UDP-3-O-[3-hydroxymyristoyl] N-acetylglucosamine deacetylase activity (GO:0008759), Biological Process: lipid A biosynthetic process (GO:0009245)
TI0AQRHB4YH16FM1
TI0AQRHB4YI14FM1	Molecular Function: ATP binding (GO:0005524), Cellular Component: chloroplast (GO:0009507)
TI0AQRHB4YI18RM1
TI0AQRHB4YI20RM1	Molecular Function: protein kinase activity (GO:0004672), Molecular Function: ATP binding (GO:0005524), Biological Process: protein amino acid phosphorylation (GO:0006468)
TI0AQRHB4YI24FM1	Molecular Function: hydrogen ion transmembrane transporter activity (GO:0015078), Biological Process: ATP synthesis coupled proton transport (GO:0015986), Cellular Component: proton-transporting two-sector ATPase complex, proton-transporting domain (GO:0033177)
TI0AQRHB4YK08FM1
TI0AQRHB4YK15FM1
TI0AQRHB4YL02FM1	Molecular Function: hydrolase activity, hydrolyzing O-glycosyl compounds (GO:0004553), Biological Process: carbohydrate metabolic process (GO:0005975)
TI0AQRHB4YL03FM1	Biological Process: metabolic process (GO:0008152), Molecular Function: transferase activity, transferring hexosyl groups (GO:0016758)
TI0AQRHB4YL12RM1	Molecular Function: nucleotide binding (GO:0000166), Molecular Function: aminoacyl-tRNA ligase activity (GO:0004812), Molecular Function: ATP binding (GO:0005524), Cellular Component: cytoplasm (GO:0005737), Biological Process: translation (GO:0006412), Biological Process: tRNA aminoacylation for protein translation (GO:0006418)
TI0AQRHB4YL14FM1	Molecular Function: protein kinase activity (GO:0004672), Molecular Function: ATP binding (GO:0005524), Biological Process: protein amino acid phosphorylation (GO:0006468)
TI0AQRHB4YN22RM1
TI0AQRHB4YO11FM1	Molecular Function: GTP binding (GO:0005525)
TI0AQRHB4YO18FM1
TI0AQRHB5YA02FM1	Molecular Function: nutrient reservoir activity (GO:0045735)
TI0AQRHB5YA14FM1	Molecular Function: glucose-6-phosphate dehydrogenase activity (GO:0004345), Biological Process: glucose metabolic process (GO:0006006), Biological Process: oxidation reduction (GO:0055114)
TI0AQRHB5YB01RM1	Molecular Function: protein binding (GO:0005515)
TI0AQRHB5YD06FM1	Molecular Function: ATP binding (GO:0005524), Molecular Function: ATPase activity (GO:0016887)
TI0AQRHB5YD18FM1	Molecular Function: oxidoreductase activity (GO:0016491)
TI0AQRHB5YF02FM1	Biological Process: metabolic process (GO:0008152), Molecular Function: transferase activity, transferring hexosyl groups (GO:0016758)
TI0AQRHB5YF03FM1
TI0AQRHB5YG04FM1
TI0AQRHB5YH06FM1	Molecular Function: ATP binding (GO:0005524), Biological Process: apoptosis (GO:0006915)
TI0AQRHB5YH22FM1
TI0AQRHB5YI06FM1
TI0AQRHB5YI20FM1	Molecular Function: serine-type endopeptidase activity (GO:0004252), Biological Process: proteolysis (GO:0006508)
TI0AQRHB5YJ13RM1	Molecular Function: protein kinase activity (GO:0004672), Molecular Function: ATP binding (GO:0005524), Biological Process: protein amino acid phosphorylation (GO:0006468)
TI0AQRHB5YK17RM1
TI0AQRHB5YL03FM1	Molecular Function: binding (GO:0005488)
TI0AQRHB5YL15FM1	Molecular Function: ATP binding (GO:0005524), Biological Process: apoptosis (GO:0006915)
TI0AQRHB5YL17FM1	Biological Process: protein folding (GO:0006457), Cellular Component: prefoldin complex (GO:0016272), Molecular Function: unfolded protein binding (GO:0051082)
TI0AQRHB5YL19RM1	Molecular Function: serine-type carboxypeptidase activity (GO:0004185), Biological Process: proteolysis (GO:0006508)
TI0AQRHB5YM13RM1	Molecular Function: DNA binding (GO:0003677), Molecular Function: DNA topoisomerase (ATP-hydrolyzing) activity (GO:0003918), Molecular Function: ATP binding (GO:0005524), Cellular Component: chromosome (GO:0005694), Biological Process: DNA topological change (GO:0006265)
TI0AQRHB5YN22FM1	Molecular Function: ATP binding (GO:0005524), Biological Process: apoptosis (GO:0006915)
TI0AQRHB5YP01FM1	Molecular Function: NADH dehydrogenase (ubiquinone) activity (GO:0008137), Molecular Function: quinone binding (GO:0048038), Molecular Function: 4 iron, 4 sulfur cluster binding (GO:0051539), Biological Process: oxidation reduction (GO:0055114)
TI0AQRHB5YP04FM1	Molecular Function: protein tyrosine kinase activity (GO:0004713), Molecular Function: ATP binding (GO:0005524), Biological Process: protein amino acid phosphorylation (GO:0006468)
TI0AQRHB6YA24RM1
TI0AQRHB6YB16FM1	Molecular Function: NADH dehydrogenase (ubiquinone) activity (GO:0008137), Biological Process: ATP synthesis coupled electron transport (GO:0042773), Biological Process: oxidation reduction (GO:0055114)
TI0AQRHB6YC06FM1	Molecular Function: protein binding (GO:0005515)
TI0AQRHB6YC24RM1	Cellular Component: mitochondrial matrix (GO:0005759)
TI0AQRHB6YD14FM1	Molecular Function: protein binding (GO:0005515)
TI0AQRHB6YD20FM1	Biological Process: transmembrane transport (GO:0055085)
TI0AQRHB6YD21FM1	Biological Process: phosphorylation (GO:0016310), Molecular Function: transferase activity, transferring phosphorus-containing groups (GO:0016772)
TI0AQRHB6YE03RM1	Molecular Function: monooxygenase activity (GO:0004497), Molecular Function: iron ion binding (GO:0005506), Molecular Function: electron carrier activity (GO:0009055), Molecular Function: heme binding (GO:0020037)
TI0AQRHB6YE06FM1	Molecular Function: NADH dehydrogenase (ubiquinone) activity (GO:0008137), Biological Process: ATP synthesis coupled electron transport (GO:0042773), Biological Process: oxidation reduction (GO:0055114)
TI0AQRHB6YE08RM1	Molecular Function: DNA binding (GO:0003677), Molecular Function: DNA-directed RNA polymerase activity (GO:0003899), Biological Process: transcription (GO:0006350)
TI0AQRHB6YE10FM1
TI0AQRHB6YE16RM1	Molecular Function: NADH dehydrogenase (ubiquinone) activity (GO:0008137), Biological Process: oxidation reduction (GO:0055114)
TI0AQRHB6YF05FM1	Biological Process: cell death (GO:0008219), Cellular Component: integral to membrane (GO:0016021)
TI0AQRHB6YF05RM1	Biological Process: cell death (GO:0008219), Cellular Component: integral to membrane (GO:0016021)
TI0AQRHB6YF17RM1
TI0AQRHB6YF19FM1
TI0AQRHB6YF23FM1	Molecular Function: ATP binding (GO:0005524), Cellular Component: chloroplast (GO:0009507)
TI0AQRHB6YG09RM1	Cellular Component: membrane (GO:0016020), Biological Process: oxidation reduction (GO:0055114)
TI0AQRHB6YH05FM1
TI0AQRHB6YI13RM1	Molecular Function: ATP binding (GO:0005524), Cellular Component: chloroplast (GO:0009507)
TI0AQRHB6YK05RM1
TI0AQRHB6YK17FM1
TI0AQRHB6YK20RM1	Molecular Function: triglyceride lipase activity (GO:0004806), Biological Process: lipid metabolic process (GO:0006629)
TI0AQRHB6YL05FM1	Biological Process: mRNA processing (GO:0006397), Cellular Component: chloroplast (GO:0009507)
TI0AQRHB6YM07RM1	Molecular Function: NADH dehydrogenase (ubiquinone) activity (GO:0008137), Biological Process: ATP synthesis coupled electron transport (GO:0042773), Biological Process: oxidation reduction (GO:0055114)
TI0AQRHB6YM12FM1	Biological Process: metabolic process (GO:0008152), Molecular Function: oxidoreductase activity, acting on the aldehyde or oxo group of donors, disulfide as acceptor (GO:0016624)
TI0AQRHB6YM13RM1	Molecular Function: O-methyltransferase activity (GO:0008171)
TI0AQRHB6YN16RM1
TI0AQRHB6YO05RM1	Molecular Function: oxidoreductase activity (GO:0016491)
TI0AQRHB6YO10FM1	Molecular Function: protein tyrosine kinase activity (GO:0004713), Molecular Function: ATP binding (GO:0005524), Biological Process: protein amino acid phosphorylation (GO:0006468)
TI0AQRHB6YO14RM1	Molecular Function: protein kinase activity (GO:0004672), Molecular Function: ATP binding (GO:0005524), Biological Process: protein amino acid phosphorylation (GO:0006468)
TI0AQRHB7YA07RM1	Molecular Function: DNA binding (GO:0003677), Molecular Function: ATP binding (GO:0005524)
TI0AQRHB7YA11FM1
TI0AQRHB7YA13RM1	Molecular Function: flavin-containing monooxygenase activity (GO:0004499), Molecular Function: FAD binding (GO:0050660), Molecular Function: NADP or NADPH binding (GO:0050661), Biological Process: oxidation reduction (GO:0055114)
TI0AQRHB7YA17FM1	Molecular Function: ATP binding (GO:0005524), Cellular Component: chloroplast (GO:0009507)
TI0AQRHB7YB05RM1	Cellular Component: photosystem I (GO:0009522), Cellular Component: thylakoid (GO:0009579), Biological Process: photosynthesis (GO:0015979), Cellular Component: integral to membrane (GO:0016021)
TI0AQRHB7YB12FM1	Biological Process: metabolic process (GO:0008152), Molecular Function: transferase activity, transferring hexosyl groups (GO:0016758)
TI0AQRHB7YB15RM1
TI0AQRHB7YB17FM1
TI0AQRHB7YC03FM1	Biological Process: protein folding (GO:0006457)
TI0AQRHB7YC08FM1	Biological Process: metabolic process (GO:0008152), Molecular Function: oxidoreductase activity (GO:0016491)
TI0AQRHB7YC15RM1	Molecular Function: ATP binding (GO:0005524), Biological Process: apoptosis (GO:0006915)
TI0AQRHB7YC24RM1
TI0AQRHB7YD17RM1	Molecular Function: ATP binding (GO:0005524), Biological Process: apoptosis (GO:0006915)
TI0AQRHB7YE11RM1	Molecular Function: protein binding (GO:0005515)
TI0AQRHB7YE21FM1	Molecular Function: ATP binding (GO:0005524), Cellular Component: chloroplast (GO:0009507)
TI0AQRHB7YF12FM1	Molecular Function: hydrolase activity, hydrolyzing O-glycosyl compounds (GO:0004553), Biological Process: carbohydrate metabolic process (GO:0005975)
TI0AQRHB7YG11FM1
TI0AQRHB7YG18RM1	Molecular Function: ATP binding (GO:0005524)
TI0AQRHB7YH17RM1
TI0AQRHB7YI14FM1	Molecular Function: catalytic activity (GO:0003824), Molecular Function: metal ion binding (GO:0046872)
TI0AQRHB7YI20FM1
TI0AQRHB7YJ03RM1	Molecular Function: ATP binding (GO:0005524), Cellular Component: chloroplast (GO:0009507)
TI0AQRHB7YJ09RM1	Molecular Function: hydrolase activity, hydrolyzing O-glycosyl compounds (GO:0004553), Biological Process: carbohydrate metabolic process (GO:0005975)
TI0AQRHB7YJ12FM1	Molecular Function: copper ion binding (GO:0005507), Molecular Function: oxidoreductase activity (GO:0016491), Biological Process: oxidation reduction (GO:0055114)
TI0AQRHB7YJ13RM1	Molecular Function: ATP binding (GO:0005524), Biological Process: apoptosis (GO:0006915)
TI0AQRHB7YK02FM1	Molecular Function: ATP binding (GO:0005524), Biological Process: ATP biosynthetic process (GO:0006754), Cellular Component: membrane (GO:0016020), Molecular Function: hydrolase activity, acting on acid anhydrides, catalyzing transmembrane movement of substances (GO:0016820)
TI0AQRHB7YK04RM1	Cellular Component: membrane (GO:0016020), Biological Process: transmembrane transport (GO:0055085)
TI0AQRHB7YK09FM1	Biological Process: metabolic process (GO:0008152), Molecular Function: transferase activity, transferring hexosyl groups (GO:0016758)
TI0AQRHB7YK10FM1
TI0AQRHB7YK19FM1	Molecular Function: chitinase activity (GO:0004568), Biological Process: chitin catabolic process (GO:0006032), Biological Process: cell wall macromolecule catabolic process (GO:0016998)
TI0AQRHB7YL03RM1	Molecular Function: protein kinase activity (GO:0004672), Molecular Function: ATP binding (GO:0005524), Biological Process: protein amino acid phosphorylation (GO:0006468)
TI0AQRHB7YL09RM1
TI0AQRHB7YM13RM1	Biological Process: multidrug transport (GO:0006855), Molecular Function: drug transmembrane transporter activity (GO:0015238), Molecular Function: antiporter activity (GO:0015297), Cellular Component: membrane (GO:0016020), Biological Process: transmembrane transport (GO:0055085)
TI0AQRHB7YM23RM1	Molecular Function: serine-type endopeptidase activity (GO:0004252), Biological Process: proteolysis (GO:0006508)
TI0AQRHB7YN02FM1	Molecular Function: nucleic acid binding (GO:0003676), Molecular Function: zinc ion binding (GO:0008270)
TI0AQRHB7YN08RM1	Cellular Component: protein complex (GO:0043234), Biological Process: protein polymerization (GO:0051258)
TI0AQRHB7YO03RM1	Molecular Function: NADH dehydrogenase (ubiquinone) activity (GO:0008137), Biological Process: ATP synthesis coupled electron transport (GO:0042773), Biological Process: oxidation reduction (GO:0055114)
TI0AQRHB7YO20RM1	Molecular Function: protein binding (GO:0005515)
TI0AQRHB7YP14RM1	Biological Process: metabolic process (GO:0008152), Molecular Function: transferase activity, transferring hexosyl groups (GO:0016758)
TI0AQRHB7YP15RM1
TI0AQRHB7YP19RM1
TI0AQRHB8YA14FM1	Molecular Function: DNA binding (GO:0003677), Molecular Function: zinc ion binding (GO:0008270)
TI0AQRHB8YC01RM1	Molecular Function: ATP binding (GO:0005524)
TI0AQRHB8YC08FM1
TI0AQRHB8YC21FM1	Molecular Function: DNA binding (GO:0003677), Molecular Function: DNA-directed RNA polymerase activity (GO:0003899), Biological Process: transcription (GO:0006350)
TI0AQRHB8YC21RM1	Molecular Function: ATP binding (GO:0005524), Cellular Component: chloroplast (GO:0009507)
TI0AQRHB8YD03RM1	Molecular Function: cysteine-type endopeptidase activity (GO:0004197), Biological Process: proteolysis (GO:0006508)
TI0AQRHB8YD05FM1	Molecular Function: ATP binding (GO:0005524), Biological Process: apoptosis (GO:0006915)
TI0AQRHB8YD12RM1
TI0AQRHB8YE01FM1	Molecular Function: NADH dehydrogenase (ubiquinone) activity (GO:0008137), Biological Process: ATP synthesis coupled electron transport (GO:0042773), Biological Process: oxidation reduction (GO:0055114)
TI0AQRHB8YF02FM1	Molecular Function: zinc ion binding (GO:0008270)
TI0AQRHB8YF04FM1	Molecular Function: DNA binding (GO:0003677), Molecular Function: DNA-directed RNA polymerase activity (GO:0003899), Biological Process: transcription (GO:0006350)
TI0AQRHB8YF15RM1	Biological Process: lipid metabolic process (GO:0006629), Molecular Function: hydrolase activity, acting on ester bonds (GO:0016788)
TI0AQRHB8YF22RM1	Molecular Function: ATP binding (GO:0005524), Biological Process: apoptosis (GO:0006915)
TI0AQRHB8YF23FM1	Molecular Function: protein kinase activity (GO:0004672), Molecular Function: ATP binding (GO:0005524), Biological Process: protein amino acid phosphorylation (GO:0006468)
TI0AQRHB8YH03FM1	Molecular Function: protein binding (GO:0005515)
TI0AQRHB8YH17RM1	Molecular Function: transmembrane receptor activity (GO:0004888), Biological Process: signal transduction (GO:0007165), Cellular Component: intrinsic to membrane (GO:0031224), Biological Process: innate immune response (GO:0045087)
TI0AQRHB8YI08FM1	Molecular Function: DNA binding (GO:0003677), Cellular Component: nucleus (GO:0005634)
TI0AQRHB8YJ17RM1	Molecular Function: nucleotide binding (GO:0000166), Molecular Function: aminoacyl-tRNA ligase activity (GO:0004812), Molecular Function: ATP binding (GO:0005524), Cellular Component: cytoplasm (GO:0005737), Biological Process: translation (GO:0006412), Biological Process: tRNA aminoacylation for protein translation (GO:0006418)
TI0AQRHB8YM14RM1	Molecular Function: oxidoreductase activity (GO:0016491), Biological Process: oxidation reduction (GO:0055114)
TI0AQRHB8YN20RM1	Molecular Function: oxidoreductase activity, acting on single donors with incorporation of molecular oxygen, incorporation of two atoms of oxygen (GO:0016702), Molecular Function: metal ion binding (GO:0046872), Biological Process: oxidation reduction (GO:0055114)
TI0AQRHB8YO10RM1	Molecular Function: oxidoreductase activity (GO:0016491)
TI0AQRHB8YP05FM1	Molecular Function: ATP binding (GO:0005524), Cellular Component: chloroplast (GO:0009507)
TI0AQRHB9YA12FM1	Molecular Function: glucose-6-phosphate isomerase activity (GO:0004347), Biological Process: gluconeogenesis (GO:0006094), Biological Process: glycolysis (GO:0006096)
TI0AQRHB9YA17FM1	Molecular Function: DNA binding (GO:0003677), Biological Process: regulation of transcription (GO:0045449)
TI0AQRHB9YB02FM1	Cellular Component: nucleus (GO:0005634), Cellular Component: cytoplasm (GO:0005737), Molecular Function: importin-alpha export receptor activity (GO:0008262), Biological Process: cell proliferation (GO:0008283)
TI0AQRHB9YB03RM1
TI0AQRHB9YC08FM1	Molecular Function: NADH dehydrogenase (ubiquinone) activity (GO:0008137), Biological Process: oxidation reduction (GO:0055114)
TI0AQRHB9YC11FM1
TI0AQRHB9YF06RM1
TI0AQRHB9YH04RM1
TI0AQRHB9YH19FM1
TI0AQRHB9YI07RM1
TI0AQRHB9YI17RM1	Molecular Function: transporter activity (GO:0005215), Biological Process: transport (GO:0006810), Cellular Component: membrane (GO:0016020)
TI0AQRHB9YJ02FM1	Cellular Component: photosystem (GO:0009521), Biological Process: photosynthetic electron transport chain (GO:0009767), Cellular Component: membrane (GO:0016020), Molecular Function: chlorophyll binding (GO:0016168), Biological Process: photosynthesis, light reaction (GO:0019684)
TI0AQRHB9YK05RM1	Biological Process: metabolic process (GO:0008152), Molecular Function: transferase activity, transferring hexosyl groups (GO:0016758)
TI0AQRHB9YK23RM1	Molecular Function: protein binding (GO:0005515)
TI0AQRHB9YL08FM1	Molecular Function: ATP binding (GO:0005524), Cellular Component: chloroplast (GO:0009507)
TI0AQRHB9YL18FM1	Molecular Function: hydrolase activity, hydrolyzing O-glycosyl compounds (GO:0004553), Biological Process: carbohydrate metabolic process (GO:0005975)
TI0AQRHB9YM06FM1
TI0AQRHB9YM13FM1	Molecular Function: protein binding (GO:0005515)
TI0AQRHB9YM20RM1	Molecular Function: ATP binding (GO:0005524), Cellular Component: chloroplast (GO:0009507)
TI0AQRHB9YM23FM1	Molecular Function: ATP binding (GO:0005524), Cellular Component: chloroplast (GO:0009507)
TI0AQRHB9YM23RM1	Molecular Function: NADH dehydrogenase (ubiquinone) activity (GO:0008137), Biological Process: ATP synthesis coupled electron transport (GO:0042773), Biological Process: oxidation reduction (GO:0055114)
TI0AQRHB9YN08RM1	Molecular Function: protein binding (GO:0005515), Biological Process: intracellular protein transport (GO:0006886), Biological Process: ER to Golgi vesicle-mediated transport (GO:0006888), Cellular Component: COPII vesicle coat (GO:0030127)
TI0AQRHB9YN16RM1	Molecular Function: protein kinase activity (GO:0004672), Molecular Function: ATP binding (GO:0005524), Biological Process: protein amino acid phosphorylation (GO:0006468)
TI0AQRHB9YN24RM1	Molecular Function: serine-type carboxypeptidase activity (GO:0004185), Biological Process: proteolysis (GO:0006508)
TI0AQRHB9YO20RM1	Molecular Function: ATP binding (GO:0005524), Biological Process: transport (GO:0006810), Cellular Component: integral to membrane (GO:0016021), Molecular Function: ATPase activity, coupled to transmembrane movement of substances (GO:0042626), Biological Process: transmembrane transport (GO:0055085)
TI0AQRHB9YO24FM1	Molecular Function: oxidoreductase activity (GO:0016491)
TI0AQRHB9YP01FM1	Biological Process: mRNA processing (GO:0006397), Cellular Component: chloroplast (GO:0009507)
TI0AQRHB9YP08RM1	Molecular Function: protein kinase activity (GO:0004672), Molecular Function: ATP binding (GO:0005524), Biological Process: protein amino acid phosphorylation (GO:0006468)
