# Supplementary material for: Analysis of BAC end sequences in oak, a keystone forest tree species, providing insight into the composition of its genome
Source: BMC Genomics. 2011 Jun 6;12:292. doi: 10.1186/1471-2164-12-292 (PMC3132169; doi:10.1186/1471-2164-12-292)
Supplement: Additional file 9 — Comparative genome mapping of the oak BESs with Vitis vinifera. BESs were compared with V. vinifera genome using the cutoff at 1e-4, with a minimum identity of 90%. [file 1471-2164-12-292-S9.TXT]

>Co-localized category: BESs from the same BAC each had a match to the same chromosome of V. vinifera genome(12 BAC ends pairs corresponding to 17 significant alignments)
Oak BES ID1 and Oak BES ID 2 represent a BAC ends pair
column 1: Oak BES ID1
column 2: V.vinifera chromosome where BES ID1 is aligned
column 3: Oak BES ID2 
column 4: V.vinifera chromosome where BES ID2 is aligned

TI0AQRHB1YF10FM1	VVI18	TI0AQRHB1YF10RM1	VVI18
TI0AQRHB21YP23FM1	VVI02	TI0AQRHB21YP23RM1	VVI02
TI0AQRHB21YP23FM1	VVI05	TI0AQRHB21YP23RM1	VVI05
TI0AQRHB33YA09FM2	VVI10	TI0AQRHB33YA09RM2	VVI10
TI0AQRHB3YB05FM1	VVI18	TI0AQRHB3YB05RM1	VVI18
TI0AQRHB5YP13FM1	VVI02	TI0AQRHB5YP13RM1	VVI02
TI0AQRHB6YM07FM1	VVI01	TI0AQRHB6YM07RM1	VVI01
TI0AQRHB6YM07FM1	VVI02	TI0AQRHB6YM07RM1	VVI02
TI0AQRHB8YC21FM1	VVI09	TI0AQRHB8YC21RM1	VVI09

>Colinear category: BESs from the same BAC each had a match to the same chromosome of V. vinifera genome within a distance of 15 to 250 kb of each other in the correct orientation with respect to each other (1 BAC ends pair corresponding to 2 significant alignments).
Oak BES ID1 and Oak BES ID 2 represent a BAC ends pair
column 1: Oak BES ID1
column 2: V.vinifera chromosome where BES ID1 is aligned
column 3: Oak BES ID2 
column 4: V.vinifera chromosome where BES ID2 is aligned
column 5: start coordinate of the alignment of BES ID1 on the V. vinifera genome
column 6: stop coordinate of the alignment of BES ID 1 on the V. vinifera genome
column 7: start coordinate of the alignment of BES ID2 on the V. vinifera genome
column 8: stop coordinate of the alignment of BES ID2 on the V. vinifera genome
column 9: distance between the paired matches (bp)

TI0AQRHB21YP23FM1	VVI02	TI0AQRHB21YP23RM1	VVI02	15971460	15971672	15878615	15878283	92845
TI0AQRHB21YP23FM1	VVI02	TI0AQRHB21YP23RM1	VVI02	15971460	15971672	15940969	15940638	30491
TI0AQRHB21YP23FM1	VVI02	TI0AQRHB21YP23RM1	VVI02	15971460	15971672	15996855	15996523	-25395
TI0AQRHB21YP23FM1	VVI02	TI0AQRHB21YP23RM1	VVI02	15971759	15971923	15878615	15878283	93144
TI0AQRHB21YP23FM1	VVI02	TI0AQRHB21YP23RM1	VVI02	15971759	15971923	15940969	15940638	30790
TI0AQRHB21YP23FM1	VVI02	TI0AQRHB21YP23RM1	VVI02	15971759	15971923	15996855	15996523	-25096
TI0AQRHB21YP23FM1	VVI02	TI0AQRHB21YP23RM1	VVI02	16040046	16040207	15878615	15878283	161431
TI0AQRHB21YP23FM1	VVI02	TI0AQRHB21YP23RM1	VVI02	16040046	16040207	15940969	15940638	99077
TI0AQRHB21YP23FM1	VVI02	TI0AQRHB21YP23RM1	VVI02	16040046	16040207	15971295	15971042	68751
TI0AQRHB21YP23FM1	VVI02	TI0AQRHB21YP23RM1	VVI02	16040046	16040207	15996855	15996523	43191
TI0AQRHB21YP23RM1	VVI02	TI0AQRHB21YP23FM1	VVI02	15878615	15878283	15971460	15971672	-92845
TI0AQRHB21YP23RM1	VVI02	TI0AQRHB21YP23FM1	VVI02	15878615	15878283	15971759	15971923	-93144
TI0AQRHB21YP23RM1	VVI02	TI0AQRHB21YP23FM1	VVI02	15878615	15878283	16040046	16040207	-161431
TI0AQRHB21YP23RM1	VVI02	TI0AQRHB21YP23FM1	VVI02	15940969	15940638	15971460	15971672	-30491
TI0AQRHB21YP23RM1	VVI02	TI0AQRHB21YP23FM1	VVI02	15940969	15940638	15971759	15971923	-30790
TI0AQRHB21YP23RM1	VVI02	TI0AQRHB21YP23FM1	VVI02	15940969	15940638	16040046	16040207	-99077
TI0AQRHB21YP23RM1	VVI02	TI0AQRHB21YP23FM1	VVI02	15971295	15971042	16040046	16040207	-68751
TI0AQRHB21YP23RM1	VVI02	TI0AQRHB21YP23FM1	VVI02	15996855	15996523	15971460	15971672	25395
TI0AQRHB21YP23RM1	VVI02	TI0AQRHB21YP23FM1	VVI02	15996855	15996523	15971759	15971923	25096
TI0AQRHB21YP23RM1	VVI02	TI0AQRHB21YP23FM1	VVI02	15996855	15996523	16040046	16040207	-43191
