# Supplementary material for: Analysis of BAC end sequences in oak, a keystone forest tree species, providing insight into the composition of its genome
Source: BMC Genomics. 2011 Jun 6;12:292. doi: 10.1186/1471-2164-12-292 (PMC3132169; doi:10.1186/1471-2164-12-292)
Supplement: Additional file 10 — Comparative genome mapping of the oak BESs with Populus trichocarpa. BESs were compared with P. trichocarpa genome using the cutoff at 1e-4, with a minimum identity of 90%. [file 1471-2164-12-292-S10.TXT]

>Co-localized category: BESs from the same BAC each had a match to the same chromosome of P. trichocarpa genome(12 BAC ends pairs corresponding to 17 significant alignments)
Oak BES ID1 and Oak BES ID 2 represent a BAC ends pair
column 1: Oak BES ID1
column 2: P. trichocarpa chromosome where BES ID1 is aligned
column 3: Oak BES ID2 
column 4: P. trichocarpa chromosome where BES ID2 is aligned

TI0AQRHB21YP23FM1	scaffold_28	TI0AQRHB21YP23RM1	scaffold_28
TI0AQRHB6YM07FM1	scaffold_28	TI0AQRHB6YM07RM1	scaffold_28
